# Supplementary material for: Maternal Germline-Specific Genes in the Asian Malaria Mosquito Anopheles stephensi: Characterization and Application for Disease Control
Source: G3 (Bethesda). 2014 Dec 5;5(2):157–66. doi: 10.1534/g3.114.015578 (PMC4321024; doi:10.1534/g3.114.015578)
Supplement: Supporting Information [file supp_g3.114.015578_FileS1.xlsx]

## Sheet: Raw Mapped Read Counts
Tx Length	Gene ID	0 to 1 E	2 to 4 E	4 to 8 E	8 to 12 E	Larvae	Pupae	Male 1-5do	Female 1-5do	1-2 do Ov	24 hr PBM Ov	24 hr PBM Carcass -Ov
654	ASTEI00001	83	95	220	448	161	103	167	221	469	296	55
2310	ASTEI00002	980	1179	1375	2427	1409	334	295	1985	5496	4444	88
4125	ASTEI000020	108	131	173	260	143	60	142	132	440	441	24
637	ASTEI00003	127	166	77	282	326	757	212	297	479	622	76
570	ASTEI00004	25	40	12	46	17	60	22	29	46	143	8
1392	ASTEI00005	450	566	624	1367	376	1318	364	540	1068	3024	311
1164	ASTEI00006	196	199	323	190	86	26	37	174	680	757	6
525	ASTEI00008	85	73	18	91	289	157	347	425	503	423	130
399	ASTEI00009	0	0	0	0	29	22	68	12	0	0	2
555	ASTEI00010	0	0	0	0	3	0	0	0	0	0	0
351	ASTEI00011	0	0	0	0	0	0	0	0	0	0	0
1853	ASTEI00012	0	1	33	59	47	242	67	8	1	1	4
1596	ASTEI00013	146	63	37	43	591	163	745	309	663	1465	150
1317	ASTEI00014	900	987	728	1895	182	104	133	254	899	861	35
2016	ASTEI00015	1	2	2	15	82	19	134	39	32	1	5
3819	ASTEI00016	118	113	213	403	392	274	560	391	672	581	215
381	ASTEI00017	24	33	32	24	6	9	8	6	12	43	1
1713	ASTEI00018	393	470	590	847	170	188	221	178	379	1165	77
3549	ASTEI00019	228	219	184	552	505	324	630	640	822	1113	320
1710	ASTEI00020	73	104	120	182	69	33	55	115	401	239	14
228	ASTEI00021	32	21	19	55	79	141	124	125	109	113	37
1281	ASTEI00022	221	223	162	356	87	49	46	139	739	760	16
2049	ASTEI00023	197	88	55	224	179	187	190	263	494	549	93
387	ASTEI00024	0	0	0	0	22	11	20	4	1	0	6
2412	ASTEI00025	0	0	2	6	134	104	141	51	16	1	29
596	ASTEI00026	0	0	0	0	0	0	435	216	0	0	55
249	ASTEI00027	0	0	0	0	1	2	5	8	0	0	2
357	ASTEI00028	0	0	0	0	0	1	10	3	2	0	6
1392	ASTEI00029	0	0	0	0	1	14	188	1	0	0	0
885	ASTEI00030	0	0	0	0	189	4	592	238	9	2	71
3429	ASTEI00031	0	0	0	2	370	10	135	84	7	1	16
1302	ASTEI00032	150	157	87	275	218	340	214	319	531	630	100
3126	ASTEI00033	922	1014	1119	3581	824	2760	765	1342	3643	4600	683
786	ASTEI00034	217	317	464	479	141	181	269	191	457	767	62
735	ASTEI00035	111	136	236	349	189	92	284	237	240	117	94
5160	ASTEI00036	0	0	18	599	747	1650	25	16	4	0	6
669	ASTEI00037	178	261	167	221	112	131	160	207	382	947	119
3579	ASTEI00038	118	101	109	842	661	241	978	1387	2587	250	270
1109	ASTEI00039	247	264	57	358	389	345	627	585	881	278	285
3717	ASTEI00040	49	56	114	379	189	139	659	391	687	132	82
759	ASTEI00041	2	1	1	2	49	45	68	15	16	8	5
8046	ASTEI00042	531	547	2879	6827	1186	660	883	1507	3787	1296	246
195	ASTEI00043	0	0	1	2	1	7	3	0	0	0	0
1776	ASTEI00044	0	0	8	10	3	44	20	2	4	2	5
4992	ASTEI00045	173	167	357	1095	732	371	967	1008	664	287	293
2325	ASTEI00046	332	342	755	2037	1772	910	1296	2191	2795	2287	753
697	ASTEI00047	125	176	509	946	744	403	2058	1968	926	816	464
5631	ASTEI00048	360	340	385	1202	715	356	648	647	1201	1595	204
700	ASTEI00049	257	302	385	1043	442	427	520	645	834	1098	376
2688	ASTEI00050	333	266	426	1149	105	86	211	176	414	411	31
702	ASTEI00051	0	0	0	0	0	0	8	105	1	0	15
3183	ASTEI00052	4	1	14	92	203	109	650	405	61	4	155
1263	ASTEI00053	2	1	1	45	109	85	282	199	24	5	64
2058	ASTEI00054	0	0	0	0	278	25	2	118	1	0	49
1563	ASTEI00055	273	305	561	435	781	896	1845	4188	472	459	453
3834	ASTEI00056	168	137	675	3338	402	347	540	440	702	180	152
1488	ASTEI00057	335	417	577	484	316	118	108	520	1669	1048	32
1056	ASTEI00058	137	154	190	498	301	188	319	434	722	90	210
636	ASTEI00059	5548	6946	10774	22414	20089	13640	9771	24785	33403	39634	8096
3436	ASTEI00060	5806	6890	5261	28357	33376	17461	13241	32345	55299	44177	11850
531	ASTEI00061	46	57	41	57	26	8	20	27	156	164	4
273	ASTEI00062	47	58	31	93	51	149	64	97	175	381	34
392	ASTEI00063	0	0	0	0	26	8	16	12	2	0	6
633	ASTEI00064	0	0	6	54	50	31	114	83	42	2	46
423	ASTEI00065	3	0	11	42	26	13	75	66	41	6	31
3378	ASTEI00066	15	11	57	417	478	330	937	717	356	20	302
606	ASTEI00067	42	42	5	34	179	90	285	560	259	169	256
1638	ASTEI00068	61	69	35	165	373	218	634	1223	689	228	3302
480	ASTEI00069	0	0	0	0	1	0	0	0	0	0	0
477	ASTEI00070	0	0	1	0	0	0	0	0	0	0	0
660	ASTEI00071	0	0	9	6	32	154	3	6	1	1	9
1338	ASTEI00072	491	591	1133	2040	286	230	332	296	603	1085	73
873	ASTEI00073	0	0	0	0	0	1138	0	0	1	0	0
1467	ASTEI00074	0	0	0	0	168	84	0	0	0	0	0
2085	ASTEI00075	138	157	170	353	175	231	158	207	362	390	59
441	ASTEI00076	0	0	0	0	3	0	243	169	1	0	106
1878	ASTEI00077	0	0	0	1	2	3	9	0	0	0	4
1731	ASTEI00078	0	0	5	8	11	8	8	2	1	1	2
3003	ASTEI00079	285	279	387	1002	310	181	213	504	1253	661	120
2718	ASTEI00080	104	88	101	344	157	142	399	286	502	278	92
1314	ASTEI00081	14	20	39	167	17	21	42	27	83	54	3
318	ASTEI00082	20	29	30	40	5	12	18	24	66	48	2
402	ASTEI00083	121	105	26	39	64	110	122	149	171	360	40
243	ASTEI00084	16	15	16	45	18	13	16	51	102	14	49
729	ASTEI00085	0	0	1	3	222	0	0	0	0	0	1
1383	ASTEI00086	0	0	2	3	1102	6	5	0	0	1	0
1356	ASTEI00087	0	0	1	10	523	7	3	3	0	0	0
741	ASTEI00088	0	0	0	3	2871	104	2	1	0	0	1
720	ASTEI00089	0	0	0	0	5384	1	0	0	0	0	1
762	ASTEI00090	0	0	0	4	2063	2	5	0	0	0	2
480	ASTEI00091	34	47	28	127	75	31	49	102	240	66	129
1614	ASTEI00092	0	1	80	729	649	113	693	408	28	1	221
281	ASTEI00093	0	0	18	29	65	14	104	25	0	1	4
1542	ASTEI00094	0	55	104	358	138	16	253	362	17	2	54
852	ASTEI00095	7	7	9	68	86	30	204	151	147	46	46
1236	ASTEI00096	5	0	5	12	51	19	134	107	32	5	40
618	ASTEI00097	51	46	12	20	30	63	112	187	342	272	16
663	ASTEI00098	32	27	19	90	95	33	86	48	72	54	17
10704	ASTEI00099	385	442	2924	9418	2430	1708	2311	2738	4166	911	754
7536	ASTEI00100	31	24	8	57	235	711	877	312	189	97	73
1284	ASTEI00101	308	1053	97	17	0	0	2	90	438	523	1
531	ASTEI00102	0	0	0	0	3	5	4	0	0	0	0
3420	ASTEI00103	29	36	84	976	346	318	1301	650	660	75	294
1713	ASTEI00104	122	118	75	554	155	449	202	163	296	340	69
1428	ASTEI00105	25	39	38	513	83	64	117	152	258	142	43
459	ASTEI00106	0	0	0	0	0	0	0	0	0	0	0
7677	ASTEI00107	343	457	985	6777	1466	1124	2013	2000	2240	1093	449
1008	ASTEI00108	1	1	0	2	109	464	55	32	7	3	16
1359	ASTEI00109	231	351	307	377	69	79	87	129	513	1039	27
959	ASTEI00110	292	348	369	237	116	53	57	258	877	1256	14
1338	ASTEI00111	89	66	77	69	119	27	51	164	540	518	8
1599	ASTEI00112	26	27	417	562	214	131	217	293	248	104	159
2382	ASTEI00113	0	0	1	157	777	2207	658	1380	277	24	782
1797	ASTEI00114	292	117	73	296	427	630	194	527	907	1370	69
798	ASTEI00115	71	91	114	109	31	19	30	32	103	197	6
1224	ASTEI00116	244	187	284	781	28	38	26	24	183	940	9
3699	ASTEI00117	209	231	1061	4106	349	314	414	300	534	599	123
1269	ASTEI00118	201	270	943	817	99	82	59	79	448	546	24
357	ASTEI00119	89	92	66	53	15	34	19	57	125	322	6
1683	ASTEI00120	95	125	129	410	3960	4003	1130	790	732	393	375
1680	ASTEI00121	100	118	218	572	20194	20937	5500	2864	1834	645	1337
1983	ASTEI00122	11	7	5	105	297	211	252	454	211	23	110
1398	ASTEI00123	0	0	0	0	286	133	1024	226	2	0	99
579	ASTEI00124	60	10	21	63	35	23	30	55	105	149	8
2319	ASTEI00125	141	186	182	634	804	605	1340	1107	1161	789	442
909	ASTEI00126	275	311	176	387	57	53	67	92	291	933	14
1713	ASTEI00127	196	245	208	1048	484	407	331	529	1121	758	187
734	ASTEI00128	2887	2997	2609	12333	14199	7443	6436	16669	24408	17387	5985
1743	ASTEI00129	49	50	130	686	243	217	217	320	425	124	144
2898	ASTEI00130	0	0	0	4	57	12	57	22	2	0	4
1659	ASTEI00131	0	0	0	0	3	6	10	3	0	0	1
1086	ASTEI00132	107	131	62	206	366	220	372	371	642	302	124
888	ASTEI00133	0	0	12	1	1	3	1	0	1	0	0
759	ASTEI00134	0	0	0	0	0	1	0	0	0	0	0
2799	ASTEI00135	0	0	15	3	1	0	2	2	4	1	0
1917	ASTEI00136	9	9	11	19	21	25	44	29	105	41	0
1011	ASTEI00137	24	25	13	48	38	34	29	50	124	114	8
1436	ASTEI00138	354	305	163	304	111	104	168	225	472	1105	54
835	ASTEI00139	0	3	13	4	210	24	2120	2832	7	0	3675
6123	ASTEI00140	86	73	947	2532	657	598	1014	798	464	184	296
1068	ASTEI00141	0	0	21	31	297	370	94	69	38	12	25
1206	ASTEI00142	0	0	20	17	122	13	3	9	4	0	2
682	ASTEI00143	17	20	81	189	4708	605	2371	2467	87	124	670
588	ASTEI00144	0	0	0	2	19	4	39	8	1	0	5
216	ASTEI00145	0	0	0	1	6	1	14	4	1	0	0
510	ASTEI00146	0	0	0	0	11	2	15	2	1	0	1
444	ASTEI00147	0	0	0	0	7	3	22	8	0	0	0
534	ASTEI00148	0	0	0	0	13	2	18	7	1	0	0
1947	ASTEI00149	0	0	1	0	1942	0	1	0	0	0	0
9954	ASTEI00150	0	0	13	24375	13697	15064	13735	57381	562	254	88783
1311	ASTEI00151	516	343	40	91	86	68	190	173	403	870	19
588	ASTEI00152	326	359	345	431	251	562	152	257	603	1006	36
510	ASTEI00153	52	35	213	211	16	11	18	24	78	92	2
2553	ASTEI00154	264	344	451	895	847	1231	1953	2428	1418	1404	1502
1485	ASTEI00155	39	31	7	2887	85	88	95	51	21	200	37
867	ASTEI00156	56	37	12	41	80	54	117	123	307	219	26
1884	ASTEI00157	15	9	55	134	133	56	195	152	225	45	48
450	ASTEI00158	2	1	7	23	15	13	34	18	35	6	9
1542	ASTEI00159	77	31	45	151	144	89	200	170	219	98	41
1137	ASTEI00160	0	1	2	7	160	113	355	326	13	85	96
1029	ASTEI00161	175	98	89	215	160	88	165	238	465	771	72
2739	ASTEI00162	666	661	728	1889	1367	958	910	1842	4299	2512	330
777	ASTEI00163	71	90	133	132	28	40	38	44	82	223	11
3522	ASTEI00164	192	254	454	1020	291	302	242	513	1437	869	86
2781	ASTEI00165	28	23	62	689	818	724	474	494	494	75	213
1836	ASTEI00166	341	359	1254	1927	260	395	361	399	508	1389	211
3708	ASTEI00167	160	166	493	1483	254	132	232	376	1107	315	94
2676	ASTEI00168	0	0	2	1	646	229	1276	348	6	1	375
360	ASTEI00169	0	0	0	0	62	14	147	55	2	0	21
3906	ASTEI00170	1	179	2108	4889	5	9	32	5	2	2	2
1401	ASTEI00171	2	1	8	51	2	9	31	12	7	4	6
2148	ASTEI00172	101	118	231	413	72	64	81	97	318	470	32
1056	ASTEI00173	1	0	3	0	34	8	82	34	3	0	8
780	ASTEI00174	0	0	0	1	0	1	7	0	0	0	0
732	ASTEI00175	0	0	0	15	715	2	4	2	0	0	1
702	ASTEI00176	0	0	0	0	2436	1	6	3	0	0	1
2307	ASTEI00177	0	0	0	0	101	17	209	79	8	0	28
744	ASTEI00178	0	0	0	0	0	0	2	0	0	0	1
2327	ASTEI00179	0	0	0	3	114	47	121	125	0	0	70
435	ASTEI00180	188	192	304	254	92	93	174	148	407	577	28
2958	ASTEI00181	569	610	648	866	549	502	236	791	2710	1827	89
939	ASTEI00182	82	101	63	127	68	21	81	137	483	359	16
3045	ASTEI00183	8	5	17	48	236	131	284	167	46	17	60
657	ASTEI00184	146	156	230	344	63	71	88	80	178	497	21
1422	ASTEI00185	5518	6362	7208	27502	35325	14488	13692	41762	56931	55648	12156
1053	ASTEI00186	115	145	156	178	46	65	91	80	126	447	43
852	ASTEI00187	149	27	42	120	113	124	443	249	444	1035	67
3147	ASTEI00188	0	0	3	4	3	17	148	1	1	0	1
4581	ASTEI00189	0	1	65	334	318	555	193	78	10	0	68
222	ASTEI00190	0	0	1	18	8	4	2	4	0	0	0
483	ASTEI00191	0	0	5	18	9	14	9	6	1	0	0
1246	ASTEI00192	24	9	0	2	0	0	0	15	57	82	0
1641	ASTEI00193	269	237	298	271	92	52	77	227	731	936	16
1020	ASTEI00194	28	30	12	80	31	53	160	70	115	79	22
1572	ASTEI00195	0	0	2	116	290	1320	3	1	0	0	0
717	ASTEI00196	0	0	4	55	57	195	1	3	1	3	0
3030	ASTEI00197	0	0	1	15	34968	576	992	2486	45	2	395
552	ASTEI00198	23	23	8	45	20	23	28	40	44	53	11
606	ASTEI00199	107	79	27	59	311	96	136	265	405	616	53
12609	ASTEI00200	205	241	1709	4611	1408	501	1199	1059	989	165	226
1671	ASTEI00201	6	6	3	40	110	22	31	28	74	35	16
1431	ASTEI00202	1	0	0	18	23	69	216	164	13	9	89
1740	ASTEI00203	33	36	15	97	434	48	368	149	92	159	52
801	ASTEI00204	0	0	0	0	52	17	90	23	0	0	5
468	ASTEI00205	0	0	0	0	19	5	46	4	0	0	0
228	ASTEI00206	0	0	0	0	12	5	18	4	0	0	2
573	ASTEI00207	19	33	15	19	2	0	3	0	0	2	0
1308	ASTEI00208	0	0	0	0	0	218	2	2	3	3	0
459	ASTEI00209	0	0	2	0	169	268	209	292	76	18	64
1557	ASTEI00210	0	0	1	11	346	51	107	252	39	7	144
546	ASTEI00211	0	0	0	0	420	0	0	0	0	1	0
3237	ASTEI00212	198	142	72	206	20682	617	223	327	512	788	358
543	ASTEI00213	244	268	226	270	104	45	30	235	928	993	11
1977	ASTEI00214	3	15	1122	186	582	25	170	139	153	136	80
591	ASTEI00215	155	163	60	165	112	361	124	142	362	666	51
857	ASTEI00216	152	160	145	150	64	29	35	104	288	507	7
1377	ASTEI00217	39	36	804	1191	143	109	140	309	894	47	74
2727	ASTEI00218	178	90	123	318	109	120	163	174	520	302	47
2190	ASTEI002180	0	0	193	604	54	166	228	216	20	29	92
852	ASTEI002184	0	1	4	4	1	0	1	0	0	3	0
2904	ASTEI00219	183	155	136	366	216	231	255	541	875	561	213
777	ASTEI00220	100	144	182	231	95	79	135	167	275	236	36
354	ASTEI00221	162	160	262	293	112	170	135	185	448	165	66
1845	ASTEI00222	273	240	458	1722	10423	1366	4361	6270	3252	1421	1784
1122	ASTEI00224	0	0	7	941	3631	725	4503	6205	1007	17756	605
1266	ASTEI00225	0	0	2	4	4	5	8	3	0	32	2
1179	ASTEI00227	17	15	49	39	15	18	22	16	29	56	3
2259	ASTEI00228	208	211	232	233	98	83	239	139	358	487	43
4455	ASTEI00229	0	0	8	169	35	2	5	1	0	0	0
984	ASTEI00230	136	35	55	150	224	118	151	279	227	453	149
1254	ASTEI00231	140	166	131	224	508	353	390	395	422	655	619
885	ASTEI00232	39	31	2	146	430	212	409	752	1389	694	263
9108	ASTEI00233	31	23	110	397	737	163	1154	446	245	27	127
1326	ASTEI00234	2081	1579	94	282	432	1057	1043	3221	2027	4489	1061
3744	ASTEI00235	114	65	96	564	864	2250	259	465	1272	230	87
3780	ASTEI00236	316	212	991	1819	187	72	202	208	705	976	35
294	ASTEI00237	19	36	26	16	24	64	78	35	51	114	6
1466	ASTEI00238	206	161	71	169	731	244	283	899	1016	1021	562
465	ASTEI00239	122	177	290	292	64	86	68	75	146	439	26
414	ASTEI00240	154	202	277	498	190	192	130	237	488	1209	96
2535	ASTEI00241	155	201	317	774	338	208	469	648	1218	488	283
1215	ASTEI00242	185	168	142	254	132	87	121	177	378	692	43
1629	ASTEI00243	445	505	559	1101	208	203	326	373	1176	1123	126
180	ASTEI00244	0	0	0	0	2	0	4	5	0	0	3
1528	ASTEI00245	0	0	0	0	0	1	29	4	0	0	0
573	ASTEI00246	0	0	0	6	28	5	42	16	4	3	8
2904	ASTEI00247	1	1	2	16	124	68	215	70	18	0	62
1326	ASTEI00248	0	1	0	22	69	78	149	73	28	2	44
2499	ASTEI00249	110	89	127	255	87	77	216	136	278	334	51
1791	ASTEI00250	2	0	44	467	483	759	799	246	52	30	228
1353	ASTEI00251	0	0	7	3	41	58	363	82	4	8	22
597	ASTEI00252	24	15	44	211	101	81	147	208	318	72	78
1707	ASTEI00253	74	66	93	375	295	172	988	566	577	192	243
1770	ASTEI00254	23	12	11	18	16	104	1498	71	197	122	4
654	ASTEI00255	681	813	1213	2830	1814	1599	3808	2463	2518	4151	840
5115	ASTEI00256	101	132	210	1056	1049	444	1301	884	642	265	384
237	ASTEI00257	38	56	81	191	45	21	50	29	21	43	12
4305	ASTEI00258	326	360	1254	7170	682	618	488	537	743	660	300
489	ASTEI00259	77	67	42	250	107	76	175	161	281	102	52
1692	ASTEI00260	110	98	62	589	344	243	343	368	801	142	154
5421	ASTEI00261	85	76	325	1684	797	442	890	1191	2163	260	355
2142	ASTEI00262	8	18	130	611	400	186	399	464	435	48	155
2898	ASTEI00263	0	0	3	13	158	72	422	73	5	0	40
903	ASTEI00264	46	51	163	243	179	111	496	203	215	81	57
336	ASTEI00265	32	35	65	138	39	58	55	65	122	130	15
1875	ASTEI00266	228	250	274	524	95	94	128	133	313	592	38
4407	ASTEI00267	347	396	400	1562	370	564	560	301	537	1132	172
2967	ASTEI00268	13	7	7	6	331	61	665	416	348	31	97
1028	ASTEI00269	0	0	0	13	80	109	373	259	24	39	95
1359	ASTEI00270	0	0	0	1	1	0	25	33	0	0	13
3903	ASTEI00271	0	0	730	1000	2668	2031	1560	4548	50	2	1963
819	ASTEI00272	134	159	292	404	68	128	112	112	181	465	41
1083	ASTEI00273	384	403	304	421	40	21	20	138	760	1342	8
591	ASTEI00274	1	0	38	64	159	99	309	138	8	4	70
336	ASTEI00275	1101	206	7	34	8849	252	240	468	2693	2334	406
3927	ASTEI00276	233	104	74	220	90	95	563	258	526	393	44
1203	ASTEI00277	435	596	1894	2000	291	419	339	471	1047	1532	131
1017	ASTEI00278	233	232	544	546	371	417	700	854	983	1151	398
891	ASTEI00279	1306	846	43	19	5	2	5	456	2762	4168	5
792	ASTEI00280	743	473	4	7	1	0	2	444	2440	2992	6
2400	ASTEI00281	23	20	1	0	5	4	9	20	118	68	3
225	ASTEI00282	0	0	0	5	16	4	38	32	37	1	13
1455	ASTEI00283	264	286	696	833	222	164	235	302	593	1086	75
4280	ASTEI00284	43	10	10	209	574	170	1221	637	589	55	251
4806	ASTEI00285	0	0	17	22	39	2	41	38	5	0	52
705	ASTEI00286	35	19	48	42	102	33	15	32	22	102	26
3270	ASTEI00287	267	172	28	14	27	19	64	2680	6629	250	12
2667	ASTEI00288	57	44	70	161	156	243	371	210	157	39	145
3815	ASTEI00289	452	465	224	603	2375	799	709	1955	3397	2789	1279
1848	ASTEI00290	3	2	3	9	121	11	59	58	144	7	7
768	ASTEI00291	13	3	108	237	92	36	132	143	373	310	22
1713	ASTEI00292	68	72	48	262	608	171	395	721	223	141	179
369	ASTEI00293	0	0	1	10	6	6	35	11	0	0	2
1244	ASTEI00294	1	0	4	50	71	58	166	43	2	0	17
777	ASTEI00295	0	0	0	0	0	18	180	0	0	0	0
3354	ASTEI00296	1	3	6	243	279	337	711	149	17	1	98
696	ASTEI00297	411	557	767	951	457	243	256	372	762	3034	213
1497	ASTEI00298	147	186	120	224	87	37	77	87	253	415	7
3060	ASTEI00299	39	37	17	34	2155	638	368	273	918	113	341
2502	ASTEI00300	178	252	229	268	92	147	83	189	503	617	38
720	ASTEI00301	250	310	282	424	315	232	180	340	838	1319	50
2106	ASTEI00302	130	154	139	179	70	48	80	145	460	487	27
327	ASTEI00303	0	0	0	1	172	60	23	14	1	0	1
1845	ASTEI00304	0	0	3	7	157	7	34	28	36	0	3
1227	ASTEI00305	0	0	0	11	97	6	25	14	22	0	0
3417	ASTEI00306	419	525	199	805	569	869	1012	2263	829	1433	849
1092	ASTEI00307	0	0	0	0	0	0	5	1	0	0	0
1110	ASTEI00308	0	0	0	1	1	0	6	0	0	0	0
1101	ASTEI00309	0	1	0	8	40	50	53	43	9	2	21
1335	ASTEI00310	0	0	0	5	22	11	18	8	0	0	1
2472	ASTEI00311	0	0	1	4	122	33	100	180	5	0	19
3645	ASTEI00312	0	0	2	92	578	266	536	813	22	4	41
2793	ASTEI00313	83	111	91	97	30	25	48	118	412	449	9
1548	ASTEI00314	139	158	178	127	60	52	55	128	374	748	12
1368	ASTEI00315	36	31	135	197	81	67	115	137	348	146	30
762	ASTEI00316	449	509	762	1278	352	1228	372	464	1012	2738	190
1845	ASTEI00317	1	0	42	21	122	95	140	48	7	7	16
489	ASTEI00318	120	176	67	168	112	86	197	163	315	476	43
635	ASTEI00319	136	163	203	140	233	104	127	230	252	531	66
2316	ASTEI00320	202	85	512	2280	346	124	239	259	472	416	58
6117	ASTEI00321	0	3	2596	2012	1285	1263	1017	772	742	76	412
1569	ASTEI00322	322	317	65	574	148	226	104	308	911	139	132
696	ASTEI00323	0	0	1	1	318	160	342	550	39	6	406
792	ASTEI00324	0	0	0	303	58	199	323	55	5	2	23
735	ASTEI00325	0	0	0	1	121	98	229	203	29	1	347
759	ASTEI00326	0	0	0	0	127	304	19	8	0	0	14
747	ASTEI00327	4	6	6	5	389	226	513	238	22	16	254
747	ASTEI00328	1	1	9	1193	41	77	6	3	8	3	0
2967	ASTEI00329	0	0	0	1	224	32	148	39	25	1	26
1380	ASTEI00330	83	72	198	395	120	235	102	177	463	341	100
2592	ASTEI00331	0	0	3	3	621	9	435	203	18	0	60
546	ASTEI00332	69	69	103	153	83	110	102	83	189	184	44
1044	ASTEI00333	0	0	1	3	12	611	604	1661	17	0	1057
696	ASTEI00334	0	0	1	4	19	15	114	17	1	3	7
1596	ASTEI00335	632	672	962	2617	163	99	282	324	1616	780	26
2289	ASTEI00336	682	830	834	2739	440	353	372	424	1293	2080	151
813	ASTEI00337	586	736	935	1692	491	1373	421	627	1371	2455	273
873	ASTEI00338	15	26	24	52	94	102	210	60	31	80	28
1197	ASTEI00339	181	213	356	589	152	195	274	220	456	717	72
522	ASTEI00340	164	139	131	164	125	281	93	187	460	721	32
2169	ASTEI00341	28	16	352	2886	232	187	153	230	587	150	23
618	ASTEI00342	0	0	0	0	31	3	65	14	0	0	2
1413	ASTEI00343	65	48	189	107	66	26	83	86	294	115	14
363	ASTEI00344	0	0	7	4	1	45	2	3	3	2	0
1065	ASTEI00345	94	93	65	89	152	180	123	123	228	359	41
2724	ASTEI00346	173	227	371	396	39	22	57	72	321	1374	10
684	ASTEI00347	0	0	0	0	246	23	0	0	0	0	1
825	ASTEI00348	0	0	0	0	0	0	0	0	0	0	0
1347	ASTEI00349	0	0	0	0	141	2	4	1	0	0	0
1074	ASTEI00350	0	0	0	12	43	15	96	19	3	0	4
1527	ASTEI00351	0	0	3110	7097	199	124	351	100	86	1	40
1347	ASTEI00352	0	0	0	0	68	10	22	32	1	0	24
348	ASTEI003524	0	0	0	0	247	0	2	2	1	0	1
285	ASTEI003525	0	0	0	0	111	0	0	0	0	0	0
285	ASTEI003526	0	0	0	0	136	0	0	0	0	0	0
285	ASTEI003527	0	0	0	0	268	1	0	0	0	0	0
13067	ASTEI00353	0	0	6	0	352	186	562	415	3	1	138
1410	ASTEI00354	0	0	0	0	914	15	530	163	15	3	77
285	ASTEI00355	0	0	0	0	145	1	2	1	0	0	2
285	ASTEI00356	0	0	0	0	95	0	0	1	0	0	0
348	ASTEI00357	0	0	0	0	226	2	6	1	0	0	0
804	ASTEI00362	0	0	0	0	60	81	146	81	20	4	31
4245	ASTEI00363	22	15	5	10	11	67	37	77	151	53	3
2565	ASTEI00364	137	162	121	250	173	229	92	233	678	564	38
10116	ASTEI00365	10	13	424	2902	2310	1430	3227	2962	1442	366	970
4113	ASTEI00366	267	143	230	2044	1767	1872	2914	1978	899	1142	723
1413	ASTEI00367	76	108	199	702	660	623	790	802	654	845	887
1182	ASTEI00368	80	113	170	310	49	37	44	55	191	118	8
1335	ASTEI00369	120	95	93	388	105	201	142	184	447	455	44
3132	ASTEI00370	0	0	11	112	83	1744	157	45	41	4	21
1044	ASTEI00371	328	415	438	1257	142	140	249	210	361	1066	80
820	ASTEI00372	232	223	305	522	1647	1941	4242	4461	1061	1023	1253
1206	ASTEI00373	82	111	127	116	45	40	53	89	289	252	11
1992	ASTEI00374	1	0	8	20	671	236	1437	323	32	2	77
378	ASTEI00375	0	0	1	2	104	27	186	51	9	0	10
201	ASTEI00376	0	0	0	0	39	14	96	31	4	0	13
801	ASTEI00377	0	0	0	0	1	0	3	0	0	0	0
186	ASTEI00378	0	0	0	0	32	3	38	7	0	0	2
789	ASTEI00379	334	174	355	718	771	1337	1898	1145	777	1998	513
1851	ASTEI00380	0	0	12	167	421	889	3	3	0	0	0
849	ASTEI00381	0	0	0	28	567	10	58	46	0	0	230
966	ASTEI00382	40	42	25	114	145	119	269	280	404	256	90
1290	ASTEI00383	40	45	161	430	125	221	204	120	208	81	41
2376	ASTEI00384	80	68	87	1617	1544	386	870	1082	1664	245	637
4182	ASTEI00385	0	0	78	3059	974	260	524	380	15	254	150
1872	ASTEI00386	55	65	434	790	688	51	384	403	959	161	94
468	ASTEI00387	0	0	6	910	770	1225	736	410	30	104	393
1338	ASTEI00388	221	268	261	435	347	231	213	382	873	545	65
1941	ASTEI00389	144	108	239	439	252	203	433	496	1242	582	109
1631	ASTEI00390	320	412	280	348	226	45	67	416	1682	1653	15
1803	ASTEI00391	1	0	4	3	105	41	303	47	1	1	14
4056	ASTEI00392	0	0	0	11	155	59	506	71	1	1	25
4068	ASTEI00393	285	239	20	166	1140	391	196	1939	1961	754	1870
714	ASTEI00394	60	47	30	94	62	78	132	79	79	244	82
2085	ASTEI00395	12	18	6	4	393	50	1019	1931	261	133	91
2622	ASTEI00396	29	28	141	244	403	88	235	353	740	66	72
1635	ASTEI00397	119	96	23	38	49	30	166	199	851	172	19
1512	ASTEI00398	96	56	94	158	76	97	206	163	332	430	56
1200	ASTEI00399	64	66	69	149	63	68	176	146	393	148	30
351	ASTEI00400	47	70	90	136	16	9	27	35	94	207	6
2280	ASTEI00401	169	204	190	442	113	56	76	126	500	798	27
1539	ASTEI00402	92	127	226	545	147	111	147	205	623	401	138
2514	ASTEI00403	144	152	625	823	176	51	120	163	763	696	26
3660	ASTEI00404	1017	428	176	1357	1535	985	874	3334	7419	5643	2228
1815	ASTEI00405	0	0	0	0	0	2	11116	5675	0	0	1875
2976	ASTEI00406	1	0	0	1	103	47	224	57	13	0	19
345	ASTEI00407	0	0	0	0	0	10	95	0	0	0	0
825	ASTEI00408	0	0	0	0	0	8	65	0	0	0	0
3186	ASTEI00409	147	153	148	250	55	43	82	62	220	512	20
693	ASTEI00410	348	384	340	490	119	142	178	282	695	1209	56
1266	ASTEI00411	44	30	37	46	42	14	138	73	217	142	10
302	ASTEI00412	147	140	50	79	70	58	63	95	61	97	68
729	ASTEI00413	157	176	89	253	188	140	356	389	258	164	274
1704	ASTEI00414	47	28	32	333	132	153	400	384	537	82	161
1702	ASTEI00415	151	184	261	375	63	84	129	113	235	639	34
1713	ASTEI00416	167	135	208	223	89	106	214	178	362	644	64
375	ASTEI00417	79	38	65	95	83	150	190	144	186	487	113
1122	ASTEI00418	47	41	201	562	205	189	383	259	194	147	117
429	ASTEI00419	14	22	117	164	56	54	62	49	50	30	34
2709	ASTEI00420	0	0	0	1	196	36	286	51	0	0	17
281	ASTEI00421	0	0	0	0	16	2	24	6	0	0	1
1704	ASTEI00422	0	0	0	0	34	6	83	19	1	0	4
600	ASTEI00423	0	0	0	0	11	3	20	2	0	0	0
2052	ASTEI00424	0	0	0	45	416	200	7	2	0	4	392
217	ASTEI00425	0	0	0	0	1	0	4	0	0	0	0
487	ASTEI00426	0	0	0	0	3	4	12	5	1	0	1
264	ASTEI00427	0	0	0	0	2	1	12	4	0	0	1
6516	ASTEI00428	0	0	2	3	918	350	2512	3030	19	1	1751
4491	ASTEI00429	372	471	389	1326	259	179	399	432	1139	137	132
2889	ASTEI00430	331	421	614	1553	1459	718	856	1784	1413	1474	508
309	ASTEI00431	22	21	56	109	104	215	227	198	127	109	96
1005	ASTEI00432	153	208	150	458	439	1026	1223	814	545	796	451
4203	ASTEI00433	122	141	333	862	289	168	534	418	760	69	70
858	ASTEI00434	0	0	0	0	102	149	25	13	0	0	13
7011	ASTEI00435	116	151	176	533	122	74	109	102	352	411	31
516	ASTEI00436	77	79	92	294	45	36	50	64	317	217	5
3387	ASTEI00437	344	245	127	895	379	290	511	477	1339	1105	133
1011	ASTEI00438	27	28	35	34	58	20	62	67	176	251	13
2121	ASTEI00439	185	190	182	247	60	38	100	80	210	540	28
222	ASTEI00440	10	15	10	17	34	33	37	58	58	63	6
753	ASTEI00441	144	161	44	132	54	127	533	176	389	643	87
910	ASTEI00442	0	0	1	1	9	2	5	0	0	0	0
1995	ASTEI00443	0	0	0	0	5	0	15	5	0	0	2
633	ASTEI00444	247	291	36	19	0	1	2	90	395	1000	1
2181	ASTEI00445	0	3	6	2	6114	113	24	109	1	0	623
1164	ASTEI00446	0	0	0	1	54	51	1070	906	5	0	5449
546	ASTEI00447	0	0	0	0	0	2	118	58	1	0	24
2016	ASTEI00448	0	0	2	12	3	3	61	14	0	0	12
542	ASTEI00449	0	0	35	1992	1272	724	1109	622	10	7	729
3228	ASTEI00450	391	502	1774	2925	17569	3561	18302	16840	4854	340	5334
1734	ASTEI00451	0	0	0	2	736	101	399	125	34	1	68
238	ASTEI00452	0	0	0	1	62	7	28	16	3	0	7
14367	ASTEI00453	1	1	12	198	8713	303	1005	756	815	428	400
753	ASTEI00454	0	0	0	1	287	54	177	51	15	0	20
867	ASTEI00455	48	65	40	26	678	568	2280	8015	288	214	3237
447	ASTEI00456	2082	1578	126	72	41	119	85	690	3979	6753	33
2346	ASTEI00457	110	87	271	444	196	88	221	226	517	144	46
2586	ASTEI00458	86	63	40	97	278	110	302	324	589	282	108
1470	ASTEI00459	375	442	429	1151	302	227	377	364	762	944	408
504	ASTEI00460	61	48	13	42	19	8	29	39	106	129	5
975	ASTEI00461	57	40	26	57	27	13	30	33	138	82	6
1950	ASTEI00462	22	10	5	2	2	11	25	14	73	62	0
297	ASTEI00463	133	97	26	115	95	240	312	159	101	324	127
5523	ASTEI00464	107	122	505	2345	2794	2905	6570	5128	2349	2498	4060
1023	ASTEI00465	193	265	641	643	194	255	216	316	709	1594	98
618	ASTEI00466	0	0	0	3	9	10	8	2	5	0	2
2748	ASTEI00467	0	0	14	47	50	45	27	12	11	6	4
1405	ASTEI00468	223	250	276	517	588	335	276	280	418	462	253
3564	ASTEI00469	151	120	274	606	36	19	40	46	301	193	2
1497	ASTEI00470	310	252	270	795	7724	784	3285	4702	2240	1159	1057
582	ASTEI00471	0	0	0	0	0	0	1	0	0	0	0
1557	ASTEI00472	0	0	1	0	100	44	221	58	19	3	29
2709	ASTEI00473	41	46	6	6	73	27	226	75	64	51	40
459	ASTEI00474	0	0	0	93	74	76	48	31	19	1	38
640	ASTEI00475	300	394	376	570	993	1426	2165	1602	887	1093	782
1272	ASTEI00476	639	253	0	9	204	287	265	2847	1457	1249	1422
3606	ASTEI00477	31	13	81	576	557	123	611	644	405	50	312
1710	ASTEI00478	251	371	1395	5125	514	414	520	458	801	477	203
495	ASTEI00479	141	172	134	147	82	225	90	162	202	413	28
825	ASTEI00480	0	0	0	0	23	5	35	23	13	0	2
564	ASTEI00481	0	0	0	0	13	1	12	5	5	0	0
688	ASTEI00482	0	0	8	13	3	3	2	3	0	0	0
672	ASTEI00483	0	0	1	28	28	119	25	92	0	1	19
942	ASTEI00484	0	0	5	32	43	328	169	120	3	6	75
525	ASTEI00485	0	0	0	0	2	5	1	0	0	0	1
1425	ASTEI00486	1	2	5	11	2	10	108	3	31	22	0
954	ASTEI00487	0	0	0	0	35	29	126	42	1	1	12
1944	ASTEI00488	66	36	26	56	148	63	223	131	104	69	44
1020	ASTEI00489	0	0	0	0	1619	21	4	19	0	0	0
2118	ASTEI00490	0	0	11	627	1169	828	512	342	25	907	394
477	ASTEI00491	4	19	18	56	42	8	19	31	30	20	18
918	ASTEI00492	31	23	17	81	136	72	71	72	115	148	65
610	ASTEI00493	142	179	244	239	185	342	116	156	351	715	59
831	ASTEI00494	3	2	92	245	58	22	62	70	125	5	27
2811	ASTEI00495	51	40	472	1539	735	330	1251	826	743	68	329
1011	ASTEI00496	267	172	80	275	63	18	52	90	292	691	6
1803	ASTEI00497	144	152	501	1170	524	176	297	478	743	181	146
5151	ASTEI00498	541	596	1160	2673	3002	1504	770	2528	4862	4219	609
698	ASTEI00499	161	187	124	270	98	111	72	143	443	398	30
4749	ASTEI00500	78	46	344	893	745	77	291	325	491	58	47
2676	ASTEI00501	135	124	582	1274	404	194	477	331	449	306	82
3399	ASTEI00502	137	147	145	493	294	227	473	380	621	113	104
1374	ASTEI00503	140	156	108	165	66	80	96	89	160	334	42
2820	ASTEI00504	288	360	706	875	145	90	110	257	898	992	34
2001	ASTEI00505	2	3	24	149	87	140	101	56	32	4	14
702	ASTEI00506	370	526	751	898	82	99	90	113	314	896	30
1590	ASTEI00507	84	127	436	912	263	217	295	287	289	222	169
1538	ASTEI00508	315	367	403	558	180	146	264	449	1041	1189	74
2766	ASTEI00509	216	225	834	1363	183	154	144	332	903	374	55
1467	ASTEI00510	222	258	468	355	156	54	78	201	775	908	16
4188	ASTEI00511	412	493	1395	1422	803	197	197	1280	4238	1993	50
861	ASTEI00512	137	143	78	280	62	84	152	158	130	483	303
1389	ASTEI00513	0	0	0	7	173	32	418	554	38	11	463
2475	ASTEI00514	91	80	165	562	292	203	535	830	523	159	193
1500	ASTEI00515	80	49	60	114	75	61	109	121	180	187	52
4314	ASTEI00516	233	228	307	547	125	35	73	191	728	695	18
912	ASTEI00517	113	96	19	17	137	101	204	245	471	312	46
1662	ASTEI00518	487	496	718	1728	623	787	640	1102	1702	3427	594
3129	ASTEI00519	774	838	2092	1300	403	288	547	706	2213	1666	184
1596	ASTEI00520	0	1	2	1	85	50	113	21	3	0	6
1905	ASTEI00521	0	0	2	6	180	239	21	103	42	19	656
669	ASTEI00522	0	0	0	0	24	0	0	0	0	0	0
1023	ASTEI00523	0	0	0	0	3	1	0	0	1	1	0
1533	ASTEI00524	0	0	0	0	39	5	54	12	0	0	3
744	ASTEI00525	0	0	0	0	4	24	5	1	0	0	0
1053	ASTEI00526	0	0	0	0	8	6	0	1	1	0	0
1116	ASTEI00527	0	0	3	1	6	35	2	0	0	0	0
1509	ASTEI00528	0	0	0	3	3	0	0	0	2	2	0
738	ASTEI00529	0	0	1	4	8	3	0	0	0	2	0
1236	ASTEI00530	36	42	35	43	27	28	18	38	147	190	15
543	ASTEI00531	0	0	1	0	0	1	1	13	148	248541	270
627	ASTEI00532	0	0	0	0	26	12	57	8	0	0	3
732	ASTEI00533	0	0	0	0	56	23	127	25	0	0	7
357	ASTEI00534	0	0	0	1	2920	3	3	12	0	0	2
1308	ASTEI00535	1	1	6	21	205	15	239	161	11	9	38
1320	ASTEI00536	0	0	5	17	152	98	400	245	10	6	157
1518	ASTEI00537	0	0	0	1	4	3	50	42	0	0	23
1140	ASTEI00538	2	4	42	47	6	12	9	8	2	5	2
294	ASTEI00539	38	43	77	123	53	32	41	54	76	99	19
981	ASTEI00540	194	244	187	442	470	244	418	510	669	412	207
2427	ASTEI00541	158	213	101	181	158	77	201	219	719	393	54
2022	ASTEI00542	2	1	19	15	2	6	65	2	18	7	0
1518	ASTEI00543	83	87	316	365	44	46	52	48	221	568	9
2253	ASTEI00544	1	4	19	30	201	129	1762	427	19	6	218
1152	ASTEI00545	1	3	35	150	44	32	50	88	146	6	18
4275	ASTEI00546	271	244	1046	3234	2097	2184	1895	3222	6101	494	897
2928	ASTEI00547	0	0	1	8	220	53	618	149	19	0	61
1428	ASTEI00548	603	386	1025	4867	162	152	83	293	1404	1247	20
1557	ASTEI00549	0	0	6	10	57	7	108	26	1	0	2
2412	ASTEI00550	252	216	286	540	123	80	134	169	539	454	61
2862	ASTEI00551	9	12	41	213	741	289	687	588	232	105	191
1005	ASTEI00552	45	16	32	172	256	257	234	336	370	86	176
678	ASTEI00553	60	31	29	181	237	317	279	381	372	137	164
1068	ASTEI00554	0	0	1	57	74	99	213	284	4	1	148
3204	ASTEI00555	0	0	0	3	1095	724	625	242	9	2	201
2976	ASTEI00556	0	0	0	0	1031	1006	1398	437	65	7	367
3174	ASTEI00557	0	0	1	0	247	8	42	34	60	2	3
1563	ASTEI00558	430	369	621	1087	486	323	197	629	1770	647	131
567	ASTEI00559	162	153	277	381	180	229	200	240	510	784	86
993	ASTEI00560	1	0	4	2	97	197	1	2	2	1	1
504	ASTEI00561	38	30	57	85	76	95	144	162	176	210	67
696	ASTEI00562	114	164	160	384	1018	1266	2048	1601	612	683	686
1677	ASTEI00563	1863	1806	2457	2192	566	191	81	910	3374	5491	35
804	ASTEI00564	0	0	0	0	8	4	21	3	1	0	0
2532	ASTEI00565	348	342	157	482	227	198	367	476	859	571	190
1161	ASTEI00566	168	112	196	116	75	24	44	99	478	535	8
1122	ASTEI00567	225	267	459	470	304	228	278	335	637	1013	103
1896	ASTEI00568	0	0	1	5	872	228	2063	487	3	1	168
678	ASTEI00569	112	137	253	233	41	29	20	98	215	563	11
546	ASTEI00570	0	0	35	174	45	17	21	7	1	0	2
396	ASTEI00571	0	0	52	449	61	31	62	24	6	0	10
1368	ASTEI00572	154	165	46	229	103	32	3120	763	367	610	125
1830	ASTEI00573	863	1037	3356	4178	3841	2004	2199	4871	8376	3670	900
1848	ASTEI00574	263	301	506	856	465	336	380	663	1057	1468	188
3477	ASTEI00575	2	0	49	21	219	55	480	98	26	0	56
1092	ASTEI00576	294	191	221	698	298	243	274	394	877	1254	93
309	ASTEI00577	29	27	9	39	156	95	173	223	356	71	55
2394	ASTEI00578	82	64	68	292	785	389	678	1286	2667	300	432
362	ASTEI00579	1	0	4	27	75	18	50	127	277	14	49
567	ASTEI00580	0	0	0	1	2	0	1	0	2	89	1
1824	ASTEI00581	0	0	0	4	0	0	5	3	13	15	0
1471	ASTEI00582	0	0	0	0	4	0	2	1	0	0	0
579	ASTEI00583	0	0	0	0	1	0	0	0	0	0	0
1152	ASTEI00584	154	209	418	910	2021	4748	4966	4664	1202	466	2197
1968	ASTEI00585	220	211	545	1010	384	224	723	563	667	620	84
2757	ASTEI00586	53	45	205	298	168	309	265	325	679	248	211
1650	ASTEI00587	0	0	13	1776	437	199	327	538	16	5	343
2283	ASTEI00588	209	114	10	182	225	163	486	317	90	341	163
2949	ASTEI00589	0	0	3	3	2	82	126	67	1	0	34
1305	ASTEI00590	0	0	0	0	0	13	7	40	2	0	10
867	ASTEI00591	0	0	0	3	1478	104	198	904	17	5	2276
3180	ASTEI00592	0	0	1	28	102	458	97	111	2	1	16
2135	ASTEI00593	2	0	8	8	45	26	751	871	9	2	86
1947	ASTEI00594	0	1	262	909	189	179	84	76	2	0	46
2979	ASTEI00595	0	0	0	0	0	123	25	24	1	0	7
933	ASTEI00596	0	0	0	0	0	0	10	4	0	0	2
3081	ASTEI00597	0	0	0	0	34	26	46	47	0	0	70
1512	ASTEI00598	0	0	0	0	4	117	26	11	0	0	13
1275	ASTEI00599	0	0	2	5	83	100	45	30	11	2	11
2112	ASTEI00600	0	2	1	0	607	42	581	123	9	10	99
291	ASTEI00601	67	48	73	118	50	136	118	106	116	307	42
1449	ASTEI00602	7	3	10	22	140	62	196	167	12	6	95
1116	ASTEI00603	2	0	4	3	93	34	104	109	11	1	60
684	ASTEI00604	0	0	1	5	71	9	59	84	2	0	17
675	ASTEI00605	0	0	1	3	118	3	36	43	12	1	20
1173	ASTEI00606	41	26	76	86	29	11	26	36	134	74	6
969	ASTEI00607	0	0	0	0	44	11	91	21	1	0	9
825	ASTEI00608	0	0	0	0	0	5	273	127	0	0	150
1545	ASTEI00609	0	0	0	0	0	1	3049	3045	17	0	2870
651	ASTEI00610	34	25	89	128	31	30	42	37	84	94	11
930	ASTEI00611	0	0	0	4	597	151	508	1047	150	52	703
2010	ASTEI00612	144	62	527	1498	61	11	32	15	67	155	1
1950	ASTEI00613	0	905	1113	5077	5923	353	756	1878	29	20	8334
6012	ASTEI00614	0	0	0	1	203	66	506	101	25	0	23
1941	ASTEI00615	69	48	239	310	105	117	283	220	368	164	132
2157	ASTEI00616	260	182	155	289	218	172	315	357	644	1146	126
933	ASTEI00617	108	117	67	131	26	17	22	35	153	341	1
726	ASTEI00618	156	137	90	167	55	126	48	95	299	817	32
5337	ASTEI00619	3	3	193	946	634	298	553	298	188	9	113
1500	ASTEI00620	0	0	0	0	4	0	0	1	0	0	0
2895	ASTEI00621	0	0	0	0	160	330	227	188	16	0	73
1743	ASTEI00622	0	0	0	0	27	204	897	322	8	2	106
927	ASTEI00623	0	0	0	10	128	92	341	262	17	0	199
410	ASTEI00624	0	0	2	3	8	2	6	9	4	4	3
1821	ASTEI00625	149	146	122	196	51	65	46	110	371	545	13
2052	ASTEI00626	93	106	557	2122	371	496	343	472	578	192	642
1179	ASTEI00627	0	0	1	3	0	0	1	0	0	0	0
1548	ASTEI00628	29	52	118	647	179	83	146	151	244	91	37
876	ASTEI00629	0	0	2	3	2	0	0	0	0	0	0
507	ASTEI00630	99	133	250	192	118	110	159	147	260	316	57
1431	ASTEI00631	68	24	40	99	54	31	108	48	130	188	13
3720	ASTEI00632	1	1	0	2	233	123	320	94	15	1	42
1569	ASTEI00633	370	436	867	3303	254	202	159	540	1792	616	65
2205	ASTEI00634	1	2	0	1	46	16	340	110	11	0	43
180	ASTEI00635	0	0	0	0	4	2	23	8	0	0	1
3264	ASTEI00636	204	68	115	202	208	164	443	259	586	537	28
702	ASTEI00637	145	96	33	65	187	143	171	336	316	691	87
2952	ASTEI00638	101	135	412	769	193	111	279	279	515	196	89
2310	ASTEI00639	154	170	208	552	303	150	310	255	555	640	88
639	ASTEI00640	29	19	29	330	64	40	138	85	189	46	30
1641	ASTEI00641	259	268	549	1823	605	472	798	1163	2260	528	394
903	ASTEI00642	48	45	41	71	27	12	29	37	113	172	9
445	ASTEI00643	174	244	308	352	156	126	168	190	349	1145	108
1131	ASTEI00644	119	152	57	169	111	257	594	404	359	370	110
715	ASTEI00645	460	218	24	30	428	492	669	569	1402	709	157
1350	ASTEI00646	100	142	195	416	303	314	440	355	510	489	145
1038	ASTEI00647	123	120	164	223	182	127	185	248	499	842	62
4743	ASTEI00648	1	0	5	156	318	385	364	150	43	8	79
3441	ASTEI00649	5	5	26	34	346	52	195	383	81	2	249
1680	ASTEI00650	23	30	46	109	40	55	86	72	113	59	21
573	ASTEI00651	17	9	21	31	12	31	35	28	35	63	12
1791	ASTEI00652	1	0	17	238	102	147	128	105	31	433	64
6372	ASTEI00653	404	323	438	2255	2796	1160	1514	2529	4156	840	544
951	ASTEI00654	180	158	66	301	114	102	145	206	503	856	50
2145	ASTEI00655	0	0	2	2	4	52	483	0	0	0	0
720	ASTEI00656	0	0	1	0	0	8	39	2	0	0	0
1035	ASTEI00657	1	1	13	7	0	0	1	0	4	0	0
1134	ASTEI00658	58	23	33	41	21	28	33	41	125	293	19
2025	ASTEI00659	378	341	206	290	463	396	1748	1417	1196	1578	602
387	ASTEI00660	0	3	9	6	22	214	40	142	0	3	286
348	ASTEI00661	0	0	1	6	47	119	81	210	3	2	91
2091	ASTEI00662	580	797	285	194	253	196	602	779	859	2135	474
1206	ASTEI00663	80	41	58	193	28	22	29	41	53	147	10
6084	ASTEI00664	37	29	775	1604	805	616	1680	843	562	120	445
486	ASTEI00665	278	325	168	460	117	135	68	163	592	971	20
2064	ASTEI00666	536	605	961	1168	512	182	174	918	2413	2486	53
2127	ASTEI00667	48	38	89	282	136	168	130	131	264	62	59
1449	ASTEI00668	1	2	6	496	367	502	4	42	10	4	11
8787	ASTEI00669	69	76	641	2134	982	431	542	970	1805	349	172
1287	ASTEI00670	15	14	14	91	359	127	316	377	407	107	104
2655	ASTEI00671	6	8	39	341	813	96	445	536	337	42	314
5226	ASTEI00672	200	175	204	323	1040	694	1923	763	860	629	447
828	ASTEI00673	0	0	3	2	20	6	37	3	5	0	0
4683	ASTEI00674	0	2	73	16	4	16	135	5	2	0	0
3090	ASTEI00675	186	175	743	1303	4177	742	798	1767	1242	517	1239
1367	ASTEI00676	269	271	129	817	4653	575	2392	6137	1408	1605	670
1347	ASTEI00677	126	132	317	350	68	51	96	94	245	474	41
525	ASTEI00678	189	217	292	185	80	22	41	225	515	875	4
9285	ASTEI00679	11	5	92	166	1252	1060	904	511	234	11	185
1575	ASTEI00680	0	0	0	0	375	66	1153	967	13	5	50
591	ASTEI00681	141	172	273	537	191	171	361	307	472	460	102
3249	ASTEI00682	239	338	891	1775	63	66	178	132	676	527	17
604	ASTEI00683	107	157	209	198	143	147	122	322	344	508	122
2244	ASTEI00684	62	44	189	512	308	155	277	370	413	247	199
1383	ASTEI00685	8	4	7	7	30	12	32	18	40	28	4
213	ASTEI00686	0	0	0	0	0	0	0	0	0	0	0
1347	ASTEI00687	58	73	64	152	205	324	167	192	234	209	107
3882	ASTEI00688	163	144	280	790	315	175	390	316	554	869	85
972	ASTEI00689	160	141	90	553	250	228	217	233	333	1105	158
1743	ASTEI00690	169	36	7	158	574	1360	1409	1704	1235	901	682
2130	ASTEI00691	791	881	1779	4025	64	24	58	145	748	975	5
408	ASTEI00692	158	132	53	82	65	45	20	56	232	556	7
3624	ASTEI00693	400	431	204	817	103	23	36	128	822	990	4
1698	ASTEI00694	315	430	168	180	48	30	40	147	753	741	20
2397	ASTEI00695	203	266	391	856	233	140	153	320	695	618	65
690	ASTEI00696	173	200	284	375	1614	538	1462	1136	670	903	464
3420	ASTEI00697	568	674	1418	3283	590	347	429	957	2763	2780	143
531	ASTEI00698	3	3	4	6	6	11	9	6	6	7	1
363	ASTEI00699	47	76	82	192	146	219	66	117	245	279	28
3297	ASTEI00700	79	39	49	268	339	155	369	370	648	115	141
1269	ASTEI00701	89	68	75	72	68	29	74	78	301	283	16
459	ASTEI00702	2377	2778	3051	11980	13066	8290	6678	16064	19786	21819	4892
2166	ASTEI00703	212	165	273	960	414	400	937	687	538	468	552
303	ASTEI00704	7	3	28	86	33	14	91	68	57	16	30
1020	ASTEI00705	1	1	0	5	77	38	231	50	3	1	36
995	ASTEI00706	1809	2175	2645	5365	5763	5617	13002	12237	8414	7122	10070
965	ASTEI00707	2183	2768	2279	6405	6346	6527	11722	13823	9723	11222	15095
2318	ASTEI00708	61	47	137	384	656	503	1323	792	709	142	349
1125	ASTEI00709	0	0	1	2	114	66	2	3	7	2	1
513	ASTEI00710	84	88	180	616	260	196	235	392	708	133	231
1224	ASTEI00711	0	55	104	371	29	14	18	7	0	0	12
1281	ASTEI00712	0	0	25	159	15	8	3	2	0	0	0
672	ASTEI00713	0	0	1	1	301	221	676	318	31	15	229
3087	ASTEI00714	104	111	290	1271	355	365	386	456	459	186	175
1689	ASTEI00715	0	4	54	239	274	1273	46	23	2	194	17
7647	ASTEI00716	1	40	162	758	7280	3072	3409	2081	182	61	1736
585	ASTEI00717	147	156	73	80	35	39	70	90	256	316	16
699	ASTEI00718	1	3	0	6	36	28	0	0	4	0	0
324	ASTEI00719	0	0	0	0	60	915	0	0	0	2	0
1630	ASTEI00720	0	0	2	1	26	0	22	25	4	0	4
1836	ASTEI00721	0	2	2	7	125	57	13	26	28	6	16
378	ASTEI00722	0	0	0	0	10	0	1	2	0	0	0
324	ASTEI00723	0	0	0	0	1197	52	1	0	0	0	1
309	ASTEI00724	0	0	0	0	29	0	0	0	0	0	0
249	ASTEI00725	0	0	0	0	48	0	0	0	0	0	0
357	ASTEI00726	0	0	0	0	243	0	0	0	0	0	0
1290	ASTEI00727	0	0	0	0	21	4	44	4	0	0	3
1350	ASTEI00728	0	0	0	0	8	1	22	2	0	0	1
381	ASTEI00729	0	0	0	0	0	374	2	0	0	0	1
2430	ASTEI00730	0	0	0	0	11	2	67	5	1	0	1
643	ASTEI00731	44	68	840	869	380	259	287	366	741	90	141
225	ASTEI00732	44	60	41	79	117	206	119	146	146	209	51
282	ASTEI00733	0	6	25	25	18	11	30	23	52	19	7
2112	ASTEI00734	44	47	71	215	532	219	1439	611	488	242	349
895	ASTEI00735	6769	8550	10488	25542	27950	15218	13789	27939	40854	45478	9571
1440	ASTEI00736	54	60	28	90	64	30	169	116	472	182	8
3642	ASTEI00737	410	391	446	2527	471	316	2245	624	1075	1295	215
1614	ASTEI00738	148	153	186	326	76	54	114	131	494	488	26
675	ASTEI00739	0	0	0	0	0	0	0	0	0	0	0
1635	ASTEI00740	0	2	25	471	28	7	26	7	4	1	4
261	ASTEI00741	0	0	0	47	1	2	2	1	0	0	0
303	ASTEI00742	0	0	5	46	8	2	1	1	0	0	1
345	ASTEI00743	0	0	0	0	80	14	140	30	0	0	7
1701	ASTEI00744	0	0	1	57	404	56	368	75	4	24	143
1842	ASTEI00745	51	28	46	81	121	95	348	123	294	81	40
513	ASTEI00746	0	0	111	20	56	102	227	117	31	1	88
228	ASTEI00747	2	3	7	18	14	11	38	8	24	12	6
606	ASTEI00748	111	129	97	134	34	47	73	72	185	319	14
1614	ASTEI00749	0	1	7	73	105	1227	506	470	48	8	91
3183	ASTEI00750	11	12	62	282	313	466	252	346	335	209	457
1293	ASTEI00751	0	0	0	0	2	5	2	0	0	0	0
3189	ASTEI00752	2	1	4	35	51	233	905	700	623	112	348
1539	ASTEI00753	1	0	1	905	637	146	2439	1669	13	1	1665
549	ASTEI00754	101	136	272	190	68	44	61	96	203	307	26
489	ASTEI00755	204	233	105	209	98	85	100	101	167	426	28
5271	ASTEI00756	34	16	67	115	433	230	232	143	194	58	34
900	ASTEI00757	22	25	66	168	40	39	48	54	107	23	18
2991	ASTEI00758	176	198	342	910	254	220	273	224	497	221	83
1275	ASTEI00759	127	121	61	177	158	317	93	211	272	461	43
1200	ASTEI00760	77	95	160	239	50	47	24	73	299	361	5
1521	ASTEI00761	49	54	44	138	130	147	226	265	79	114	193
1764	ASTEI00762	102	73	82	105	36	30	100	56	209	380	20
2085	ASTEI00763	0	2	6	2	23	47	168	39	6	4	14
765	ASTEI00764	95	110	91	180	114	334	785	474	400	655	65
3168	ASTEI00765	1	0	177	218	45	86	127	35	7	0	15
1338	ASTEI00766	22	25	89	204	439	174	1274	415	187	205	181
504	ASTEI00767	81	70	62	140	33	22	39	41	155	147	5
2709	ASTEI00768	740	814	1396	4682	213	59	46	265	1132	1967	29
2601	ASTEI00769	389	281	487	583	299	87	89	628	2448	1842	27
837	ASTEI00770	337	408	318	387	380	1356	793	1234	903	1126	489
1812	ASTEI00771	1	3	13	229	787	308	783	807	645	35	397
4350	ASTEI00772	237	240	659	1201	238	262	249	198	508	1192	89
3009	ASTEI00773	206	211	234	445	141	91	299	244	1173	415	32
1461	ASTEI00774	139	22	30	93	311	264	295	369	474	354	98
1884	ASTEI00775	0	0	1	1	73	27	235	27	0	0	12
6360	ASTEI00776	0	0	471	993	123	70	206	65	22	0	14
546	ASTEI00777	0	0	3	2	87	1	4	1	2	0	4
360	ASTEI00778	472	517	1104	1067	332	786	385	399	744	1778	212
1161	ASTEI00779	188	218	169	153	56	83	103	124	345	652	22
2367	ASTEI00780	43	37	61	237	287	154	611	386	312	46	147
524	ASTEI00781	0	0	0	1	201	42	12	4	0	10	4
1833	ASTEI00782	6	10	3	10	240	138	555	215	175	25	99
7251	ASTEI00783	2	0	3	42	373	268	743	506	479	23	207
510	ASTEI00784	64	89	296	474	40	42	25	51	137	234	9
489	ASTEI00785	49	64	116	343	176	141	224	235	288	116	89
1272	ASTEI00786	57	44	33	96	46	76	79	68	65	261	19
126	ASTEI00787	2	7	0	0	4	12	19	30	21	2	41
510	ASTEI00788	13	13	4	9	97	204	227	373	289	38	610
195	ASTEI00789	2	2	7	2	18	7	34	16	46	6	4
1194	ASTEI00790	140	121	32	48	365	914	965	1185	771	249	1811
696	ASTEI00791	20	3	34	55	73	149	69	58	145	264	36
2406	ASTEI00792	243	276	133	469	278	161	373	479	998	417	200
317	ASTEI00793	66	70	100	139	76	121	43	57	117	213	31
231	ASTEI00794	76	107	94	295	347	774	1525	721	291	478	327
2562	ASTEI00795	211	216	204	741	491	211	401	483	1165	1052	115
702	ASTEI00796	85	80	80	211	97	101	59	99	257	313	54
3771	ASTEI00797	729	890	312	2669	1398	1346	1064	1474	1745	2262	1031
600	ASTEI00798	16	15	5	8	0	0	1	5	18	33	0
744	ASTEI00799	43	46	184	297	66	63	81	122	277	54	36
723	ASTEI00800	175	228	322	309	48	36	22	59	259	544	3
666	ASTEI00801	0	0	17	102	13	2	12	5	1	0	0
1203	ASTEI00802	0	0	37	208	36	16	32	6	4	0	5
213	ASTEI00803	2	5	12	16	1	1	5	14	15	0	2
9195	ASTEI00804	117	157	656	1979	419	422	716	1053	1369	328	226
6135	ASTEI00805	111	110	3061	6887	501	626	585	978	2046	240	241
825	ASTEI00806	30	39	89	235	171	93	362	256	147	68	66
1332	ASTEI00807	0	0	0	8	23	44	49	19	2	0	13
462	ASTEI00808	0	0	0	0	14	11	58	13	0	0	3
1440	ASTEI00809	0	0	2	6	104	88	679	192	2	0	57
2727	ASTEI00810	0	0	97	2470	449	811	221	855	12	5	2446
1044	ASTEI00811	366	342	293	590	3454	639	2071	2706	1267	2188	822
1212	ASTEI00812	1	1	0	0	21	7	41	8	1	0	2
416	ASTEI00813	0	0	28	210	495	555	486	221	67	247	118
6396	ASTEI00814	222	240	587	1589	378	258	326	434	812	1014	118
519	ASTEI00815	235	134	78	141	87	22	19	119	321	756	11
1749	ASTEI00816	105	147	117	228	180	152	270	292	665	201	92
2007	ASTEI00817	1	0	11	26	14	22	5	5	1	1	1
1905	ASTEI00818	181	202	185	441	101	183	194	140	304	631	75
339	ASTEI00819	0	0	0	0	15	12	19	11	0	0	1
1372	ASTEI00820	0	0	0	0	110	96	158	43	6	2	10
1749	ASTEI00821	121	139	145	187	127	201	91	146	333	553	105
969	ASTEI00822	218	298	328	471	56	49	36	84	276	784	24
1509	ASTEI00823	71	75	281	1575	415	286	278	338	561	141	211
1017	ASTEI00824	425	530	716	2302	362	228	363	533	1344	473	137
1761	ASTEI00825	178	107	136	316	99	71	86	108	296	615	46
1917	ASTEI00826	0	0	1	1	0	42	557	0	0	0	0
1584	ASTEI00827	0	0	56	151	39	27	54	30	15	2	5
1386	ASTEI00828	1	0	16	306	154	103	65	143	308	83	62
849	ASTEI00829	95	49	41	267	79	62	156	133	341	151	53
507	ASTEI00830	124	174	163	504	619	1008	2374	1564	503	637	624
2814	ASTEI00831	4	1	148	702	517	1570	1130	486	74	8	310
1761	ASTEI00832	179	146	210	471	59	62	106	146	403	646	26
915	ASTEI00833	112	153	63	141	128	111	102	264	540	463	60
1665	ASTEI00834	234	153	125	90	461	95	221	318	556	735	184
1173	ASTEI00835	57	75	73	82	58	79	103	87	119	177	23
3633	ASTEI00836	101	116	105	437	254	159	282	271	546	687	136
531	ASTEI00837	76	88	96	161	30	30	14	41	130	325	5
375	ASTEI00838	80	132	278	502	867	1358	4261	2746	573	730	1060
1773	ASTEI00839	36	18	132	1342	365	390	289	216	438	66	94
1872	ASTEI00840	14	15	116	860	243	234	178	174	350	33	65
885	ASTEI00841	649	858	4571	3208	183	239	295	492	1597	1933	66
5082	ASTEI00842	108	112	338	1077	362	234	461	398	719	200	137
993	ASTEI00843	44	56	100	635	411	124	267	696	127	171	462
897	ASTEI00844	196	222	167	281	97	159	181	149	312	761	57
1008	ASTEI00845	76	93	120	376	1492	431	593	578	258	335	555
411	ASTEI00846	132	121	110	189	171	142	255	205	196	306	94
2292	ASTEI00847	3	2	15	34	22	50	364	14	18	6	6
2309	ASTEI00848	282	224	323	1147	309	466	268	402	1295	1415	122
3762	ASTEI00849	362	154	88	646	91	25	25	101	319	771	2
2967	ASTEI00850	11	11	17	100	4809	363	4915	3053	617	72	1120
563	ASTEI00851	204	241	353	576	168	147	149	183	574	975	45
3063	ASTEI00852	105	76	90	193	92	19	127	140	538	368	13
2472	ASTEI00853	289	269	536	566	1042	749	1871	1221	2405	676	316
4290	ASTEI00854	123	122	91	510	444	277	566	720	1423	304	177
1407	ASTEI00855	43	46	58	282	148	107	245	235	365	96	173
570	ASTEI00856	116	143	62	162	91	170	176	170	260	472	88
3690	ASTEI00857	109	127	112	548	206	219	337	348	654	113	118
2724	ASTEI00858	312	317	896	2645	730	625	577	819	1396	612	226
539	ASTEI00859	2936	4090	4184	10737	9126	6083	4307	9999	16623	18696	5119
705	ASTEI00860	70	28	5	20	173	40	114	163	166	232	62
1452	ASTEI00861	299	277	653	1082	279	595	303	375	476	891	150
1338	ASTEI00862	572	627	463	767	112	97	98	109	461	1410	27
726	ASTEI00863	104	82	258	277	56	57	73	79	189	339	19
1437	ASTEI00864	129	104	417	1276	200	330	255	188	160	294	88
732	ASTEI00865	44	26	310	493	71	145	158	95	95	136	61
405	ASTEI00866	5	2	10	8	10	0	2	10	20	9	0
1671	ASTEI00867	0	0	1	0	0	21	210	0	0	0	0
786	ASTEI00868	0	0	0	2	1237	12	1	0	0	0	0
3240	ASTEI00869	0	0	3	1	118	25	230	55	2	0	20
1173	ASTEI00870	19	28	36	106	27	31	45	77	154	69	15
2052	ASTEI00871	0	0	5	4	0	30	269	56	0	0	10
1536	ASTEI00872	1	0	55	48	6	2	24	2	15	6	2
5409	ASTEI00873	267	247	463	1244	80	39	108	305	1122	743	11
2028	ASTEI00874	122	114	755	967	505	379	481	434	1006	254	141
1068	ASTEI00875	56	64	40	63	15	5	10	50	244	290	1
774	ASTEI00876	89	80	76	87	35	35	43	61	96	414	20
1002	ASTEI00877	45	27	22	27	47	86	30	37	127	71	19
789	ASTEI00878	0	0	0	0	9	2	13	5	0	0	0
234	ASTEI00879	25	18	22	26	11	7	5	11	44	70	1
414	ASTEI00880	19	16	12	29	249	237	72	51	84	11	24
1952	ASTEI00881	1245	1293	5253	6092	1142	579	898	1396	2496	2018	289
2346	ASTEI00882	281	74	345	625	238	43	179	305	877	629	35
1599	ASTEI00883	91	92	295	1553	326	152	47	178	693	306	14
891	ASTEI00884	36	57	74	106	33	15	55	26	70	117	8
1308	ASTEI00885	48	31	82	199	362	78	361	378	343	110	101
3009	ASTEI00886	20	5	12	253	764	322	982	2775	326	147	529
339	ASTEI00887	0	0	1	1	0	0	0	1	0	51	0
660	ASTEI00888	0	0	0	24	7824	268	0	3	0	0	0
1806	ASTEI00889	0	0	0	3	24	106	2	0	0	0	1
924	ASTEI00890	389	498	906	2077	191	102	108	425	1764	717	31
948	ASTEI00891	115	105	14	47	63	64	103	107	99	338	45
756	ASTEI00892	0	0	2	2	0	0	3098	2559	5	0	675
2463	ASTEI00893	0	0	3	4	5	6	6813	5653	14	1	917
351	ASTEI00894	0	0	0	0	0	0	88	92	0	0	20
1686	ASTEI00895	0	0	1	0	50	17	46	23	21	0	4
1470	ASTEI00896	201	215	278	284	57	51	80	89	278	406	20
492	ASTEI00897	108	100	68	100	188	310	107	190	282	528	38
3333	ASTEI00898	938	959	2260	5419	4954	1230	2098	5562	9889	2663	933
822	ASTEI00899	7046	8450	3677	19504	16732	10635	4981	16835	30015	40741	4799
1245	ASTEI00900	27	37	19	6	868	108	287	215	575	384	37
2430	ASTEI00901	0	0	0	1	214	13	2244	950	27	16	137
1062	ASTEI00902	0	0	0	0	64	0	12	9	0	2	2
1212	ASTEI00903	0	0	0	0	25	6	84	28	11	1	2
1305	ASTEI00904	0	0	0	0	1	9	834	2	2	0	1
1224	ASTEI00905	0	0	0	1	531	211	529	221	18	2	69
1236	ASTEI00906	1	0	0	30	266	71	107	49	14	2	13
6252	ASTEI00907	0	0	7	6	1252	273	412	269	96	43	269
1197	ASTEI00908	0	0	0	0	65	79	49	48	30	6	39
1290	ASTEI00909	39	53	273	335	62	39	43	99	371	113	15
1206	ASTEI00910	1	0	23	92	27	26	31	19	26	13	5
4299	ASTEI00911	191	152	589	2123	679	271	662	643	879	123	186
318	ASTEI00912	0	0	0	0	242	98	303	117	76	2	53
3546	ASTEI00913	0	1	2	1346	5921	2788	8208	2725	2254	44	1326
1338	ASTEI00914	186	150	86	188	170	123	150	193	310	406	65
1413	ASTEI00915	259	311	302	593	127	93	109	133	396	473	34
1008	ASTEI00916	0	0	0	29	120	196	186	107	22	0	75
501	ASTEI00917	0	0	0	6	20	28	40	24	13	0	22
957	ASTEI00918	0	0	0	1	133	71	228	44	0	0	25
510	ASTEI00919	0	1	9	17	125	274	1091	592	242	69	494
2202	ASTEI00920	0	0	0	0	527	202	802	162	3	0	58
315	ASTEI00921	0	0	0	0	0	13	32	0	0	0	0
5097	ASTEI00922	0	0	0	17	90	35	257	49	0	0	14
2919	ASTEI00923	2	3	10	72	2712	353	138	2852	38	5	291
2567	ASTEI00924	616	661	878	1795	429	205	268	497	1508	2737	71
2229	ASTEI00925	0	0	0	7	6	3	14	15	0	0	2
813	ASTEI00926	45	61	75	84	48	85	62	85	120	105	31
707	ASTEI00927	886	1122	1234	1563	4086	6155	34071	15209	2576	3756	7839
282	ASTEI00928	0	0	9	11	6	3	8	4	1	0	1
7080	ASTEI00929	0	0	622	1351	435	267	868	444	162	6	118
2469	ASTEI00930	281	248	240	1403	369	217	531	1091	2381	527	93
1740	ASTEI00931	20	22	185	622	121	86	206	393	783	80	23
1248	ASTEI00932	83	74	56	111	82	71	127	180	626	182	37
2580	ASTEI00933	134	155	190	1188	294	182	221	345	741	198	104
668	ASTEI00934	20	28	159	175	90	129	124	105	190	332	57
852	ASTEI00935	30	21	34	57	10	7	21	21	81	102	2
5667	ASTEI00936	0	0	42	49	561	150	1631	316	159	6	104
1854	ASTEI00937	335	353	1089	1604	193	200	182	255	585	360	87
4398	ASTEI00938	1	2	245	582	378	269	1049	335	52	7	185
4233	ASTEI00939	85	104	191	769	197	374	558	658	716	225	223
2574	ASTEI00940	0	0	0	1	12	4	8	3	0	0	0
2652	ASTEI00941	0	0	0	1	15	8	133	2086	0	0	125
495	ASTEI00942	0	0	0	0	12	0	21	4	0	0	3
2763	ASTEI00943	140	167	199	293	103	122	112	138	254	808	64
1464	ASTEI00944	0	0	0	0	77	134	321	160	8	7	87
1506	ASTEI00945	1	0	435	1146	94	141	106	54	22	7	62
2004	ASTEI00946	0	0	0	0	272	61	531	115	0	0	31
1391	ASTEI00947	243	235	40	439	1701	348	235	295	547	729	293
741	ASTEI00948	420	503	914	1379	424	1336	450	527	824	2307	312
2172	ASTEI00949	486	419	673	1003	1685	3358	1307	411	663	1888	252
951	ASTEI00950	0	0	0	5	0	237	521	123	1	0	158
1929	ASTEI00951	2	1	7	27	1	3514	6678	7215	42	9	4238
2343	ASTEI00952	190	253	1282	5356	231	63	64	102	387	401	17
813	ASTEI00953	20	1	6	46	23	131	345	80	20	52	103
2157	ASTEI00954	23	16	21	164	69	46	124	88	219	65	20
516	ASTEI00955	0	0	0	0	21	4	19	6	0	0	1
5688	ASTEI00956	1	0	0	2	415	90	403	96	6	1	15
546	ASTEI00957	7	11	37	143	71	29	80	47	89	19	4
1164	ASTEI00958	12	14	75	547	259	105	240	167	305	31	39
660	ASTEI00959	88	129	40	17	248	440	201	304	235	281	218
3246	ASTEI00960	403	64	90	177	521	511	672	593	453	1001	181
1299	ASTEI00961	1	0	0	0	90	32	152	49	70	6	11
1842	ASTEI00962	55	67	80	131	40	15	88	45	153	161	17
621	ASTEI00963	0	0	1	0	9	7	5	4	0	0	1
1917	ASTEI00964	0	0	0	3	20	29	52	12	0	3	16
933	ASTEI00965	170	210	114	180	59	21	15	169	819	772	2
915	ASTEI00966	0	0	1	2	0	0	1	0	1	0	0
9660	ASTEI00967	187	210	696	1417	404	103	329	301	478	526	56
2907	ASTEI00968	1	1	124	223	62	11	39	54	97	13	8
794	ASTEI00969	172	214	379	994	708	350	691	577	784	998	260
1632	ASTEI00970	81	126	144	468	463	616	556	487	411	523	142
342	ASTEI00971	5	5	15	85	73	87	44	70	66	42	11
2838	ASTEI00972	65	66	132	273	119	111	150	114	143	283	43
792	ASTEI00973	0	0	0	3	1513	1	0	3	33	5	0
3588	ASTEI00974	96	93	236	926	239	265	461	333	476	81	60
432	ASTEI00975	27	36	32	125	32	57	66	47	70	39	13
924	ASTEI00976	536	638	645	1272	265	278	419	449	599	1315	130
744	ASTEI00977	85	38	73	71	60	135	97	100	199	310	130
4251	ASTEI00978	1	2	411	1309	555	440	496	404	134	15	526
990	ASTEI00979	0	0	0	2	732	87	3703	1130	8	2	372
3915	ASTEI00980	225	213	303	846	634	169	308	626	1561	1475	102
1725	ASTEI00981	186	212	44	169	215	150	308	294	440	538	107
1104	ASTEI00982	134	146	26	137	140	127	87	131	266	561	40
915	ASTEI00983	120	127	116	328	57	72	178	98	169	212	39
4794	ASTEI00984	332	350	481	2497	621	272	515	939	2368	481	142
984	ASTEI00985	79	71	70	206	121	65	113	167	320	258	62
2838	ASTEI00986	107	82	91	557	670	236	902	592	935	239	150
984	ASTEI00987	53	14	9	49	91	71	372	106	64	54	50
1182	ASTEI00988	0	0	0	0	0	0	4	4	0	0	0
510	ASTEI00989	0	0	0	1	943	440	1035	479	272	70	207
801	ASTEI00990	0	0	0	0	1	85	150	151	2	26	112
651	ASTEI00991	338	395	281	501	9	18	10	100	496	936	2
732	ASTEI00992	258	318	146	595	630	1139	495	694	872	1352	181
258	ASTEI00993	40	55	67	138	153	229	80	140	239	246	52
3453	ASTEI00994	258	287	560	2178	525	213	267	444	1348	365	83
492	ASTEI00995	11	9	1	40	469	562	927	337	290	141	146
1509	ASTEI00996	114	134	40	425	421	1422	411	419	638	472	185
1362	ASTEI00997	153	158	45	117	124	83	114	127	326	467	64
1170	ASTEI00998	202	88	90	222	76	146	151	167	414	424	43
918	ASTEI00999	81	92	67	49	317	163	83	151	259	339	64
783	ASTEI01000	103	130	48	59	101	234	39	133	240	353	60
606	ASTEI01001	144	153	131	270	260	591	236	377	453	704	96
1536	ASTEI01002	72	95	357	1123	233	203	259	374	539	232	122
717	ASTEI01003	12	29	85	124	28	24	22	54	176	30	11
762	ASTEI01004	53	50	162	679	516	278	519	606	461	93	190
1290	ASTEI01005	87	37	10	140	147	57	182	180	302	210	49
2217	ASTEI01006	12	18	6	14	1228	6	806	1516	397	76	652
3989	ASTEI01007	102	70	174	737	763	503	823	732	595	174	370
1935	ASTEI01008	113	88	5	14	48	11	210	229	423	224	24
3912	ASTEI01009	560	593	1090	2560	433	383	342	469	984	529	139
654	ASTEI01010	1859	2329	3473	8858	4481	3405	2152	5730	11431	3969	861
2211	ASTEI01011	25	24	364	1192	177	72	340	118	81	18	24
6199	ASTEI01012	82	67	1170	4704	860	415	1628	458	296	96	100
1695	ASTEI01013	1	0	0	0	88	15	155	53	26	3	7
2118	ASTEI01014	0	0	2	17	107	36	152	42	17	2	11
1827	ASTEI01015	155	119	164	384	505	746	217	465	792	720	154
684	ASTEI01016	116	89	59	129	60	123	217	142	238	306	133
450	ASTEI01017	13	15	92	309	109	86	98	73	206	46	22
3978	ASTEI01018	52	76	282	1003	199	158	210	337	440	246	84
609	ASTEI01019	43	58	52	248	51	51	67	69	96	45	15
2784	ASTEI01020	64	69	125	404	159	145	199	219	502	256	73
5590	ASTEI01021	66	64	300	1538	484	100	758	252	278	74	38
8205	ASTEI01022	70	61	7	330	738	113	555	513	408	344	385
1938	ASTEI01023	94	85	44	128	102	74	71	157	349	359	33
2457	ASTEI01024	1	3	2	3	186	36	341	84	52	13	20
1281	ASTEI01025	0	0	0	0	5	1	13	1	1	1	1
1026	ASTEI01026	139	145	109	375	216	169	186	226	307	816	90
8841	ASTEI01027	67	69	220	142	234	56	703	344	542	152	32
579	ASTEI01028	17	19	20	6	17	4	58	26	24	38	5
1377	ASTEI01029	35	20	27	231	44	25	64	51	99	68	18
640	ASTEI01030	1099	1169	432	308	223	533	187	447	1385	3181	1049
1197	ASTEI01031	49	60	90	255	127	107	117	213	300	270	84
1266	ASTEI01032	8	17	11	12	3267	67	12	35	156	138	2
1635	ASTEI01033	1	1	0	0	4480	3	2	2	12	1	0
1767	ASTEI01034	53	42	20	157	113	69	145	267	395	100	69
2130	ASTEI01035	333	248	806	2206	908	347	211	955	1985	698	164
660	ASTEI01036	41	24	15	114	78	74	139	171	199	75	44
423	ASTEI01037	76	46	27	130	215	145	112	204	130	304	216
714	ASTEI01038	0	0	1	76	22	1	4	4	2	0	0
459	ASTEI01039	0	0	0	45	11	1	5	1	0	0	1
2040	ASTEI01040	0	0	42	218	180	76	408	56	4	0	24
2709	ASTEI01041	119	107	57	178	84	104	112	158	337	239	73
4074	ASTEI01042	78	66	107	259	143	109	177	284	530	126	97
5468	ASTEI01043	2375	2201	102	64	2	0	5	7967	30266	9318	34
2898	ASTEI01044	153	96	98	235	39	17	35	88	285	597	17
1488	ASTEI01045	89	76	41	753	466	1635	631	395	326	276	482
3336	ASTEI01046	110	113	265	880	225	178	329	344	470	127	102
6189	ASTEI01047	0	0	7	21	523	122	1151	260	14	0	88
2169	ASTEI01048	0	1	34	7	85	61	68	189	84	6	227
996	ASTEI01049	178	271	739	1579	487	438	491	715	804	159	203
789	ASTEI01050	42	43	15	103	70	41	61	85	189	47	31
408	ASTEI01051	0	0	1	0	1	1	0	2	0	0	0
663	ASTEI01052	0	0	13	41	0	1	2	2	6	0	1
513	ASTEI01053	12	9	3	4	0	0	0	120	605	23	5
4386	ASTEI01054	2149	1642	58	30	39	41	2	1649	7339	2668	20
699	ASTEI01055	225	129	6	7	2	6	1	239	1269	140	4
1005	ASTEI01056	142	75	17	7	4	3	2	360	1605	79	1
1560	ASTEI01057	0	0	0	1	463	46	540	962	27	2	103
474	ASTEI01058	0	0	0	1	22	10	93	28	0	0	7
721	ASTEI01059	137	155	303	233	273	164	233	271	392	456	154
1023	ASTEI01060	264	326	279	361	376	322	259	430	449	1066	153
936	ASTEI01061	265	264	1737	2769	71	111	82	406	1698	582	46
3516	ASTEI01062	105	148	155	474	286	215	374	412	891	434	91
2541	ASTEI01063	116	144	298	764	148	125	248	372	387	460	181
1716	ASTEI01064	150	163	207	418	78	79	105	230	473	266	36
2169	ASTEI01065	10	12	860	2335	430	460	1386	1539	475	165	322
771	ASTEI01066	82	74	156	483	107	89	102	81	136	48	37
906	ASTEI01067	207	256	131	306	279	223	234	417	526	1015	108
786	ASTEI01068	0	0	0	1	40	22	92	19	1	0	8
936	ASTEI01069	0	0	1	5	43	245	14	11	9	5	0
681	ASTEI01070	0	0	1	2442	1090	3085	17	16	0	0	7
1335	ASTEI01071	0	37	64	248	17	0	0	0	0	0	0
1614	ASTEI01072	0	0	0	20	3662	31	5049	2065	41	4	186
1014	ASTEI01073	0	0	0	0	0	1	6	0	0	0	0
2766	ASTEI01074	0	0	1	2	562	242	139	118	90	2	47
1557	ASTEI01075	0	0	0	8	64	195	571	369	7	0	39
1638	ASTEI01076	0	0	0	0	177	174	390	688	7	0	972
2244	ASTEI01077	0	0	7	27	112	43	269	46	1	0	16
1500	ASTEI01078	0	2	114	310	41	8	44	13	16	0	7
2661	ASTEI01079	3	2	0	15	41	21	91	45	43	4	13
2676	ASTEI01080	0	0	29	562	148	105	133	37	6	0	18
1095	ASTEI01081	0	0	0	0	0	0	0	0	0	0	0
1596	ASTEI01082	0	0	1	0	15	64	414	5	0	0	0
1671	ASTEI01083	57	69	42	192	178	165	328	862	172	184	254
15843	ASTEI01084	103	71	390	1212	1582	10353	2227	1119	1058	106	397
2394	ASTEI01085	80	109	54	133	165	74	258	225	510	145	35
450	ASTEI01086	0	0	3	24	16	10	23	7	4	0	1
252	ASTEI01087	0	0	1	2	3	1	3	2	0	0	0
1431	ASTEI01088	0	0	5	59	36	13	42	14	1	1	3
2298	ASTEI01089	0	0	0	1	1	0	0	1	6	0	0
789	ASTEI01090	0	1	17	171	85	52	78	31	19	3	13
1248	ASTEI01091	0	0	15	395	147	80	118	58	32	1	17
1254	ASTEI01092	0	0	0	3	5	1	15	10	5	4	3
603	ASTEI01093	1	0	0	1	7	2	40	15	3	3	5
3987	ASTEI01094	42	38	20	13	164	86	762	410	822	155	55
3528	ASTEI01095	1	0	0	4	72	31	215	69	11	3	15
1053	ASTEI01096	36	22	24	103	69	31	191	274	89	100	78
813	ASTEI01097	31	22	23	79	42	32	91	196	236	207	49
233	ASTEI01098	86	120	83	176	134	180	74	138	390	109	40
396	ASTEI01099	192	232	90	533	354	584	228	455	1183	366	162
4115	ASTEI01100	2	0	4	1	438	106	858	226	100	4	105
954	ASTEI01101	47	43	111	393	283	104	224	230	397	74	119
1782	ASTEI01102	0	0	1	3	150	405	712	1678	80	10	1177
1518	ASTEI01103	0	1	1	1	725	1	389	705	7	0	43
1323	ASTEI01104	303	297	110	135	261	201	116	235	749	1445	39
1083	ASTEI01105	34	34	32	187	487	126	629	667	199	206	1067
708	ASTEI01106	65	59	27	75	16	18	18	36	51	282	5
2331	ASTEI01107	5	7	54	310	242	387	197	80	52	47	56
648	ASTEI01108	54	32	131	426	65	111	145	126	169	184	62
1293	ASTEI01109	0	0	3	11	14	5	24	5	1	1	3
1632	ASTEI01110	27	35	9	43	114	233	65	47	37	55	14
1824	ASTEI01111	95	120	42	502	124	151	244	301	770	381	70
1797	ASTEI01112	148	155	24	103	62	128	139	178	426	479	100
1053	ASTEI01113	0	0	0	0	0	0	0	0	0	0	0
1044	ASTEI01114	109	110	82	185	51	63	57	66	98	122	17
2073	ASTEI01115	73	75	89	250	102	101	156	134	273	274	51
2301	ASTEI01116	262	235	91	463	1067	932	694	1201	1240	1121	373
948	ASTEI01117	1	0	0	1	39	386	244	261	8	0	330
186	ASTEI01118	0	0	0	0	1	0	2	0	0	0	2
1062	ASTEI01119	0	0	0	0	5	3	10	2	0	0	0
346	ASTEI01120	7	7	1	4	9	2	21	9	18	9	3
315	ASTEI01121	0	0	0	0	0	0	0	0	0	0	0
2043	ASTEI01122	50	53	46	36	114	23	237	78	116	79	13
2799	ASTEI01123	159	216	551	1535	980	539	751	772	1007	145	268
357	ASTEI01124	0	0	3	6	27	27	32	16	72	26	7
1413	ASTEI01125	253	368	237	1130	2820	4909	5372	5172	1345	1121	3309
435	ASTEI01126	4	2	1	21	8	35	10	16	16	12	4
1389	ASTEI01127	49	43	247	980	802	314	1142	2692	254	96	676
1458	ASTEI01128	86	71	61	219	90	102	170	128	158	121	54
672	ASTEI01129	0	0	0	0	17	23	15	43	20	10	68
3186	ASTEI01130	0	0	0	1	4084	13	0	7	27	2	0
1857	ASTEI01131	0	0	2	6	145	232	0	2	8	1	0
2916	ASTEI01132	88	108	77	246	204	105	286	313	440	191	155
1965	ASTEI01133	0	0	3	20	139	707	35	16	19	5	6
1566	ASTEI01134	0	0	0	1	90	147	74	78	8	0	59
1119	ASTEI01135	144	55	74	274	518	118	262	507	571	883	182
5592	ASTEI01136	447	481	894	3133	851	467	605	1225	2626	804	235
453	ASTEI01137	106	145	99	229	164	386	154	194	218	596	65
348	ASTEI01138	42	60	126	264	36	77	84	86	117	93	63
684	ASTEI01139	3189	3341	3650	14960	14414	7418	7112	18826	24455	29051	6571
692	ASTEI01140	2789	3538	7176	12351	12489	7385	4936	14216	25060	18337	5112
687	ASTEI01141	105	92	44	223	233	189	482	439	430	296	221
1755	ASTEI01142	90	117	124	391	389	221	325	288	198	205	156
339	ASTEI01143	0	0	0	1	14	13	101	24	1	0	9
2763	ASTEI01144	95	72	123	296	125	104	294	248	487	198	59
294	ASTEI01145	0	0	1	1	16	32	7	20	0	0	12
7233	ASTEI01146	10	9	1707	5245	625	724	186	441	1070	29	77
1879	ASTEI01147	128	162	130	254	192	290	339	336	493	188	157
573	ASTEI01148	129	131	17	49	71	81	92	122	219	395	46
1447	ASTEI01149	327	419	416	984	1251	574	302	965	2337	1611	188
210	ASTEI01150	28	34	79	142	191	75	43	156	452	205	24
2061	ASTEI01151	3	2	19	416	92	54	57	85	119	7	45
354	ASTEI01152	0	1	3	43	7	3	6	8	7	2	8
2508	ASTEI01153	93	163	67	754	30	16	7	265	1272	151	7
606	ASTEI01154	58	67	37	251	31	34	81	64	113	96	15
4032	ASTEI01155	470	355	162	452	428	138	327	1211	3617	733	111
585	ASTEI01156	40	67	131	311	26	27	18	95	290	86	10
1278	ASTEI01157	32	43	116	444	191	162	127	170	204	25	53
1230	ASTEI01158	77	110	154	1528	991	562	1349	875	436	441	954
549	ASTEI01159	379	189	143	303	61	22	29	97	359	1099	7
1290	ASTEI01160	163	124	42	100	52	42	41	106	322	907	20
735	ASTEI01161	30	9	3	69	125	130	193	170	99	236	113
3005	ASTEI01162	81	100	313	989	409	115	288	473	476	78	102
6804	ASTEI01163	0	0	1	1	30	14	3	16	21	0	25
4452	ASTEI01164	15	8	71	149	26	31	26	12	32	32	3
1014	ASTEI01165	0	0	0	0	2509	72	15	8	0	0	4
1035	ASTEI01166	0	0	0	0	13	7	18	3	16	4	3
603	ASTEI01167	1	1	2	18	114	66	287	413	46	20	192
801	ASTEI01168	0	0	17	42	609	472	1493	898	608	196	276
456	ASTEI01169	0	0	192	131	183	356	599	402	114	24	315
753	ASTEI011690	0	0	0	0	0	3	1	4	0	0	1
384	ASTEI01170	0	0	1	1	5	18	30714	14432	83	6	8360
577	ASTEI01171	0	0	0	0	34	734	38786	11430	76	34	6224
537	ASTEI01172	2	0	0	34	43	22	42	28	90	29	6
552	ASTEI01173	0	0	0	7	49	1	2	3	0	0	0
534	ASTEI01174	0	0	0	2	12	44	1	1	0	0	1
1008	ASTEI01176	0	0	0	6	255	222	18	26	5	1	18
1428	ASTEI01177	0	0	0	0	0	10	3	3	2	0	2
1245	ASTEI01178	5	13	3	368	236	94	91	106	92	22	64
1056	ASTEI01179	212	152	21	43	673	315	362	824	1104	1048	451
1098	ASTEI01180	55	24	46	311	1712	236	458	340	187	353	188
699	ASTEI01181	63	81	144	261	112	157	253	297	557	222	87
2898	ASTEI01182	4	0	16	52	215	99	244	92	226	20	27
357	ASTEI01183	1	0	0	0	30	9	24	19	51	1	5
2610	ASTEI01184	12	13	205	762	644	197	628	234	355	32	50
1662	ASTEI01185	24	367	8106	693	1234	419	12	449	1567	10964	23
1122	ASTEI01186	0	0	6	922	11	1	1	1	0	0	0
1671	ASTEI01187	0	0	0	8	0	4812	1765	1781	51	5	1716
1125	ASTEI01188	9	8	106	1320	7	3	3	12	22	7	1
2952	ASTEI01189	0	0	4	15	91	14	53	11	1	0	4
2052	ASTEI01190	2	7	1	8	58	14	75	41	108	30	7
624	ASTEI01191	0	0	0	0	0	0	0	0	0	0	0
5130	ASTEI01192	89	81	1056	1739	562	189	584	785	1446	79	120
5301	ASTEI01193	174	242	480	3010	352	420	451	857	1310	172	182
1463	ASTEI01194	66	79	302	757	301	145	242	443	270	128	114
4347	ASTEI01195	162	150	247	785	400	332	820	1183	1355	211	291
1008	ASTEI01196	49	53	35	88	94	59	150	109	115	73	53
1224	ASTEI01197	0	0	0	0	27	7	32	15	4	1	4
2796	ASTEI01198	615	755	1661	3426	3704	1568	2119	3287	3795	6433	1638
2667	ASTEI01199	182	141	229	452	276	107	202	421	1035	353	110
2943	ASTEI01200	0	0	81	353	186	61	216	62	28	5	23
837	ASTEI01201	0	0	0	0	14	0	33	5	4	1	2
1629	ASTEI01202	0	0	0	3	14	20	192	89	23	1	30
1536	ASTEI01203	66	93	397	1685	670	1242	228	119	271	276	88
2097	ASTEI01204	0	0	1	1	68	18	535	125	5	3	33
1128	ASTEI01205	235	265	89	347	391	633	232	398	647	1125	69
1575	ASTEI01206	264	316	132	192	161	41	67	240	595	1041	31
738	ASTEI01207	72	78	92	130	84	75	114	98	191	363	30
1740	ASTEI01208	78	73	3	4	43	12	134	216	746	96	1
1986	ASTEI01209	0	0	0	1	97	21	111	25	2	0	12
408	ASTEI01210	1033	1191	1484	1127	251	98	171	396	1280	1600	48
612	ASTEI01211	458	648	593	1548	3046	5255	16435	8486	1851	2837	4739
1047	ASTEI01212	139	40	28	67	41	62	93	53	56	203	22
1473	ASTEI01213	2	3	8	7	118	40	260	43	22	11	18
3276	ASTEI01214	80	116	133	222	364	366	359	261	358	149	82
2406	ASTEI01215	30	28	27	102	95	94	76	241	378	48	53
1725	ASTEI01216	77	44	24	79	189	137	227	287	267	242	61
549	ASTEI01217	41	46	35	46	50	66	47	82	94	161	38
1026	ASTEI01218	37	13	8	32	71	15	82	32	46	81	11
825	ASTEI01219	389	455	262	667	431	289	300	398	953	447	107
1350	ASTEI01220	111	141	331	754	339	311	392	537	838	473	230
1437	ASTEI01221	29	36	76	214	100	70	196	238	224	52	67
951	ASTEI01222	0	2	1	108	51	84	54	65	41	24	271
7377	ASTEI01223	0	0	16	439	145	118	346	195	71	10	118
1482	ASTEI01224	0	0	0	5	0	1	134	101	1	0	104
351	ASTEI01225	0	0	14	41	28	4	23	28	5	2	8
10338	ASTEI01226	41	33	805	2285	2018	562	1983	1938	580	93	461
3432	ASTEI01227	63	66	354	707	147	67	145	366	1111	85	53
4056	ASTEI01228	6	3	4	32	130	194	481	224	74	14	123
244	ASTEI01229	0	1	10	20	10	3	8	14	12	0	9
3984	ASTEI01230	11	11	125	428	466	181	342	591	700	22	298
2108	ASTEI01231	954	1081	1031	3283	2651	1044	1692	2250	4025	5489	1184
453	ASTEI01232	34	19	99	250	72	76	54	57	44	73	25
1158	ASTEI01233	0	0	29	43	319	235	1409	455	10	2	189
1473	ASTEI01234	177	210	84	141	553	427	1013	448	767	160	91
993	ASTEI01235	249	217	89	966	223	146	278	268	295	410	64
9767	ASTEI01236	360	473	1726	8558	1715	1018	2186	2765	2872	1340	618
4572	ASTEI01237	7	3	367	568	1240	1006	1796	1143	953	82	513
3687	ASTEI01238	86	41	41	228	239	112	622	454	778	351	114
255	ASTEI01239	10	8	2	8	13	7	25	5	2	12	0
7245	ASTEI01240	184	126	425	1175	1101	914	1373	1220	2009	948	502
633	ASTEI01241	0	0	0	0	0	0	0	0	1	0	0
6123	ASTEI01242	0	0	3	4	628	104	1598	387	48	3	89
2178	ASTEI01243	0	0	0	4	1	15	72	14	1	0	8
1821	ASTEI01244	11	3	50	1182	359	650	79	303	169	102	273
1557	ASTEI01245	5	1	4	12	242	99	1418	167	333	13	55
1458	ASTEI01246	117	108	423	1316	269	202	336	311	305	153	94
4302	ASTEI01247	51	56	831	2725	548	375	678	674	756	244	229
4269	ASTEI01248	63	95	666	2493	735	332	597	682	825	178	247
1263	ASTEI01249	1254	1494	746	1807	2062	942	866	1980	4718	5114	566
429	ASTEI01250	0	0	0	3	10	4	29	21	5	1	3
591	ASTEI01251	0	0	0	1	17	4	36	19	4	0	2
1044	ASTEI01252	0	0	0	3	25	4	70	52	13	1	10
486	ASTEI01253	0	0	0	3	13	10	35	18	5	1	1
1008	ASTEI01254	0	0	0	0	30	9	111	19	1	0	3
1635	ASTEI01255	0	0	4	171	190	91	481	1861	33	1	37
1068	ASTEI01256	0	1	0	7	1524	2955	23	104	19	0	24
936	ASTEI01257	0	0	1	0	39	2	4	2	1	0	1
1530	ASTEI01258	0	0	0	0	0	0	0	0	2	0	0
1467	ASTEI01259	0	0	0	0	1	0	21	0	0	0	0
1512	ASTEI01260	0	0	0	0	143	0	6	0	0	0	0
1554	ASTEI01261	0	0	0	0	1052	3	3	1	0	0	0
1521	ASTEI01262	0	0	0	1	1060	2	4	0	0	0	0
3690	ASTEI01263	25	15	179	1045	449	181	498	172	185	30	99
6882	ASTEI01264	0	0	12	24	6	11	13	133	457	5754	10
658	ASTEI01265	0	0	0	0	305	0	1	0	0	0	3
1983	ASTEI01266	0	0	0	4	162	160	739	753	5	2	389
1502	ASTEI01267	2	2	66	954	173	381	559	1107	98	20	1809
606	ASTEI01268	0	1	0	3	684	4	24	10	1	1	3
2556	ASTEI01269	154	106	469	6462	1336	1074	2555	2040	1353	750	1157
2493	ASTEI01270	537	628	519	544	309	70	157	245	871	1173	39
324	ASTEI01271	42	41	36	44	19	34	33	41	62	166	11
658	ASTEI01272	310	413	303	677	1371	2440	2894	2482	1055	1679	1379
1467	ASTEI01273	54	38	32	192	293	134	386	334	231	112	131
3120	ASTEI01274	153	158	903	2530	1456	264	243	2085	5985	417	140
1728	ASTEI01275	759	883	53	30	4	5	0	242	1052	2212	4
3594	ASTEI01276	1	0	7	22	137	27	1658	132	13	10	62
816	ASTEI01277	61	82	132	272	94	53	58	110	187	259	22
663	ASTEI01278	70	86	295	425	99	160	162	177	536	154	40
702	ASTEI01279	3	1	2	12	73	39	141	56	58	3	49
1530	ASTEI01280	55	47	7	45	168	111	308	131	175	36	81
1872	ASTEI01281	0	0	0	7	2	23	827	641	57	2	92
873	ASTEI01282	199	211	105	264	986	1837	2852	3162	761	548	1873
3717	ASTEI01283	299	276	1132	3524	593	276	521	1005	2884	638	169
222	ASTEI01284	0	0	5	287	49	32	89	327	17	0	78
525	ASTEI012841	49	76	247	650	100	111	174	98	120	315	32
709	ASTEI01285	147	197	288	359	64	133	73	209	494	581	31
660	ASTEI01286	0	0	1	211	132	242	154	163	6	4	119
1545	ASTEI01287	0	1	6	60	92	38	165	114	21	1	61
645	ASTEI01288	9	8	1	24	60	58	88	70	129	72	26
456	ASTEI01289	56	41	11	18	40	8	11	58	299	133	1
522	ASTEI01290	0	0	179	380	23	0	1	0	6	0	0
663	ASTEI01291	0	0	195	281	0	0	2	0	1	0	0
384	ASTEI01292	0	0	0	20	16	7	24	7	3	1	4
783	ASTEI01294	94	100	49	63	7	7	24	40	205	422	2
864	ASTEI01295	0	0	7	76	99	179	67	73	27	1	81
4317	ASTEI01296	71	59	140	943	505	320	808	472	827	163	254
2778	ASTEI01297	119	152	376	874	494	232	553	641	1002	253	144
3210	ASTEI01298	221	231	947	2380	369	291	444	444	861	474	137
4146	ASTEI01299	61	42	148	1216	227	257	723	469	550	270	201
1719	ASTEI01300	0	0	2	0	4	25	156	0	1	0	0
1593	ASTEI01301	0	0	0	2	1	4	20	1	1	0	0
510	ASTEI01302	4	6	0	0	1080	3265	309	212	266	82	77
272	ASTEI01303	0	0	0	0	14	5	15	3	1	0	1
1474	ASTEI01304	30	41	10	11	130	29	129	241	168	126	41
438	ASTEI01305	16	32	2	0	42	8	38	64	47	57	9
3333	ASTEI01306	2	1	0	3	367	97	516	107	14	2	25
4158	ASTEI01307	160	188	791	2710	1200	565	862	1415	2145	433	357
495	ASTEI01308	0	0	0	5	87	2163	22	86	17	3	117
857	ASTEI01309	0	1	3	31	104	163	2035	1374	58	864	830
2391	ASTEI01310	158	73	89	598	199	164	362	159	221	348	52
1383	ASTEI01311	15	15	4	14	634	311	97	233	207	28	17
1728	ASTEI01312	0	0	7	9	313	108	38	113	5	0	18
828	ASTEI01313	0	0	1	5	145	31	21	38	0	1	12
282	ASTEI01314	0	0	1	0	14	4	0	10	1	0	0
984	ASTEI01315	3	1	65	24	6	3	104	37	2	4	30
4821	ASTEI01316	7	1	431	2233	920	1546	705	330	90	23	209
1752	ASTEI01317	0	0	1	8	180	121	12	3	1	1	7
2373	ASTEI01318	318	346	1054	1942	1320	830	757	1169	2512	2658	417
438	ASTEI01319	116	114	74	273	158	281	278	262	366	221	127
528	ASTEI01320	62	33	23	72	64	95	147	147	205	496	29
3261	ASTEI01321	6282	1648	60	71	134	63	272	3050	20521	32772	210
318	ASTEI01322	0	0	0	3	16	5	15	6	2	1	6
3891	ASTEI01323	0	0	6	20	7990	9	16	4	0	0	4
1626	ASTEI01324	0	0	7	31	94	48	114	54	4	0	76
825	ASTEI01325	0	0	0	0	12	6	29	10	0	0	2
879	ASTEI01326	0	0	1	52	0	3	3	0	0	0	1
954	ASTEI01327	0	0	2	374	36	98	29	8	1	0	1
945	ASTEI01328	1	0	47	30	119	118	989	223	47	4	117
1554	ASTEI01329	0	0	38	57	33	5	178	258	17	6	448
2424	ASTEI01330	151	63	24	145	202	86	324	190	252	400	85
1506	ASTEI01331	144	137	98	567	165	147	215	191	420	564	74
2358	ASTEI01332	11	8	65	166	212	95	298	203	142	56	64
936	ASTEI01333	9	7	17	69	488	748	2587	1156	36	39	367
633	ASTEI01334	27	28	45	80	28	21	66	58	168	89	20
1152	ASTEI01335	22	21	40	191	124	72	109	194	341	23	21
468	ASTEI01336	103	124	137	522	1051	2031	2844	2525	931	1177	1161
1695	ASTEI01337	239	273	196	554	356	228	326	448	877	952	234
2001	ASTEI01338	72	60	77	185	895	729	392	260	223	247	83
660	ASTEI01339	53	41	44	18	112	26	188	425	469	253	99
2601	ASTEI01340	26	25	38	373	208	351	1045	833	480	181	216
1088	ASTEI01341	0	1	5	9	172	89	735	1188	18	2	252
1356	ASTEI01342	210	261	339	602	94	96	124	99	315	794	45
17772	ASTEI01343	360	434	1555	3186	2855	482	483	2572	3956	617	93
1227	ASTEI01344	80	49	51	215	158	53	94	218	681	197	25
2031	ASTEI01345	195	238	163	391	164	163	417	906	291	472	128
206	ASTEI01346	3	2	3	19	9	5	4	11	8	6	3
615	ASTEI01347	75	88	31	84	203	57	263	211	117	119	65
555	ASTEI01348	36	50	114	350	59	28	19	26	132	243	5
1496	ASTEI01349	667	697	1419	4820	1685	1540	1126	3003	4325	8995	1674
1512	ASTEI01350	189	269	342	262	180	37	65	212	831	1127	14
3672	ASTEI01351	454	562	886	1028	191	215	212	201	441	472	87
2478	ASTEI01352	83	74	279	936	622	434	1451	927	946	121	409
1071	ASTEI01353	199	290	256	335	252	70	149	350	913	537	27
363	ASTEI01354	73	71	14	113	51	123	70	80	126	225	20
1938	ASTEI01355	180	227	263	744	194	114	176	194	441	584	53
1239	ASTEI01356	95	148	22	48	599	170	1705	2276	710	685	263
246	ASTEI01357	5	12	3	4	39	9	27	28	74	15	16
609	ASTEI01358	136	127	195	269	46	12	21	58	157	366	6
1392	ASTEI01359	10341	11565	22898	91766	81523	19964	18366	107864	146712	49653	38481
1835	ASTEI01360	162	189	282	255	229	150	56	151	481	605	56
3576	ASTEI01361	639	683	668	2926	216	95	131	297	878	1304	80
612	ASTEI01362	0	0	1	2	5	2	0	0	0	0	0
459	ASTEI01363	0	0	1	0	5	1	1	0	0	0	0
1404	ASTEI01364	12	12	21	262	218	267	12	61	179	12	4
3984	ASTEI01365	137	135	150	622	101	37	85	145	505	398	19
756	ASTEI01366	98	142	222	218	100	130	224	160	251	469	89
1164	ASTEI01367	75	102	95	177	72	57	122	137	307	335	71
1194	ASTEI01368	12	13	39	110	245	72	378	393	124	16	85
1353	ASTEI01369	125	180	182	187	206	225	208	256	506	568	124
2979	ASTEI01370	269	317	351	1180	618	309	403	520	887	295	182
2892	ASTEI01371	348	409	350	1023	87	31	45	79	330	928	9
1635	ASTEI01372	31	40	52	571	55	25	78	96	141	87	11
1350	ASTEI01373	0	0	3	1	9	2	2	5	1	0	0
1311	ASTEI01374	0	0	46	17	35	2	6	7	3	1	0
2295	ASTEI01375	1	0	3	4	12	2	8	8	8	0	0
1221	ASTEI01376	0	0	0	0	2	0	1	2	0	0	0
2958	ASTEI01377	259	323	544	1785	866	344	567	1095	1878	532	244
1254	ASTEI01378	2	0	12	168	16	2	8	9	6	1	1
1131	ASTEI01379	0	0	9	21	35	0	1	1	1	0	1
3511	ASTEI01380	282	85	25	491	570	833	678	822	785	391	458
1392	ASTEI01381	0	0	0	4	3	4	17	931	14	10	3360
1563	ASTEI01382	0	0	1	7	2	28	67	1614	16	9	4687
1440	ASTEI01383	0	0	1	12	5	31	75	1619	16	8	3440
1560	ASTEI01384	0	0	0	12	5	133	273	2516	26	12	6924
1629	ASTEI01385	0	0	0	27	32	45	442	1018	27	0	30
4248	ASTEI01386	69	25	29	283	250	215	301	519	769	66	168
1803	ASTEI01387	2	0	2	2	7	3	26	3	1	0	3
726	ASTEI01388	2	0	19	34	3254	1690	1548	1168	33	745	3915
1161	ASTEI01389	0	0	2	0	4	2	1	0	0	0	0
1272	ASTEI01390	0	0	0	0	2	0	0	1	0	0	0
2496	ASTEI01391	0	0	2	5	75	0	6	9	0	0	1
4047	ASTEI01392	50	45	184	410	205	269	226	196	194	102	76
1098	ASTEI01393	1872	2143	4347	6017	852	271	153	1160	7070	6818	48
8274	ASTEI01394	57	68	269	1472	4208	1630	4006	3009	2858	141	1141
801	ASTEI01395	106	135	44	76	453	211	169	229	127	516	188
726	ASTEI01396	114	54	68	108	84	74	54	103	281	557	20
1115	ASTEI01397	438	613	392	614	63	23	32	68	327	1218	6
3513	ASTEI01398	109	57	462	2158	1325	583	1679	1202	1656	344	323
951	ASTEI01399	0	0	11	23	131	53	376	499	19	6	82
4068	ASTEI01400	369	322	433	874	2860	365	1412	2260	1406	1601	460
1437	ASTEI01401	1	0	7	32	445	5	15	3	10	2	2
1968	ASTEI01402	70	65	37	75	471	30	73	52	100	241	49
2259	ASTEI01403	1	0	4	13	103	34	426	25	7	7	5
5010	ASTEI01404	0	0	144	681	200	215	248	123	9	12	85
2100	ASTEI01405	147	178	250	666	1345	691	1589	1672	981	3409	855
234	ASTEI01406	130	154	225	244	80	84	58	108	397	762	34
948	ASTEI01407	137	76	22	109	117	113	65	95	185	323	38
1235	ASTEI01408	55	27	70	446	561	198	506	260	397	71	103
1335	ASTEI01409	51	59	82	113	13	3	7	32	146	239	1
648	ASTEI01410	0	0	1	1	1	18	134	95	12	1	43
1974	ASTEI01411	0	1	14	10	4	1	16	6	2	1	2
2193	ASTEI01412	124	123	182	460	156	351	425	390	247	201	360
582	ASTEI01413	42	44	397	989	79	144	57	188	324	166	65
603	ASTEI01414	79	109	278	1286	161	261	84	211	353	257	70
471	ASTEI01415	0	0	0	0	216	144	301	163	0	1	58
3339	ASTEI01416	586	603	764	3366	107	49	50	331	1898	1277	14
6699	ASTEI01417	191	177	710	2648	875	332	612	684	1115	215	175
5214	ASTEI01418	0	1	56	93	415	87	485	180	153	28	80
1446	ASTEI01419	1618	1976	619	949	412	1203	439	915	1935	34373	840
1356	ASTEI01420	178	207	98	151	165	70	63	213	771	708	19
444	ASTEI01421	57	59	59	128	115	159	100	119	188	232	32
3450	ASTEI01422	165	172	238	414	324	183	258	339	858	1013	80
1590	ASTEI01423	116	137	281	305	62	54	53	86	269	452	21
2433	ASTEI01424	584	711	533	1045	760	155	169	1196	3204	3126	51
4300	ASTEI01425	141	104	716	1844	496	390	942	835	937	255	380
1452	ASTEI01426	42	24	42	101	21	27	59	56	167	76	6
6350	ASTEI01427	438	405	474	1246	437	413	674	538	1047	1448	174
1056	ASTEI01428	271	263	199	381	463	426	280	496	846	1174	153
966	ASTEI01429	113	149	33	226	192	144	251	196	190	156	124
3651	ASTEI01430	495	567	629	1568	896	435	738	1743	5090	1579	186
576	ASTEI01431	110	115	302	352	93	110	138	160	349	306	55
399	ASTEI01432	1	1	150	330	89	34	86	80	112	17	46
5520	ASTEI01433	426	371	2799	8402	2150	1324	2289	2060	2809	1123	1123
1548	ASTEI01434	64	70	64	223	80	53	118	100	214	169	35
2136	ASTEI01435	38	42	1585	982	625	400	1306	638	836	129	423
531	ASTEI01436	60	90	127	365	45	108	51	70	68	221	24
5469	ASTEI01437	117	132	287	1034	658	347	1529	746	1157	312	323
1098	ASTEI01438	97	81	66	170	592	147	269	846	622	418	386
2895	ASTEI01439	138	113	200	1239	1299	1194	1298	1252	1113	465	554
6258	ASTEI01440	91	81	281	1024	129	45	1091	1851	696	330	7292
897	ASTEI01441	398	557	414	1134	2866	1098	1109	1823	1541	2420	1528
3120	ASTEI01442	18	22	139	954	512	391	452	344	433	81	191
1704	ASTEI01443	0	0	2	3	118	169	125	40	8	3	20
10347	ASTEI01444	51	44	803	1378	670	963	1214	851	551	114	241
594	ASTEI01445	7	9	10	61	176	79	146	104	141	22	118
1971	ASTEI01446	81	91	80	240	656	439	601	379	481	174	304
1161	ASTEI01447	6	7	16	22	56	13	44	80	344	21	3
4026	ASTEI01448	1185	1117	878	1887	726	421	860	949	2857	3175	154
933	ASTEI01449	183	202	133	259	194	196	231	201	357	528	105
783	ASTEI01450	581	770	1078	690	379	129	155	397	934	1900	293
1968	ASTEI01451	254	323	595	704	32	6	16	37	299	374	3
141	ASTEI01452	0	0	0	0	0	0	0	0	0	0	0
4839	ASTEI01453	196	239	1296	4025	1073	967	1219	893	1205	813	397
801	ASTEI01454	22	23	47	65	44	33	58	64	112	28	9
1086	ASTEI01455	2	0	6	13	28	16	129	63	12	8	16
2514	ASTEI01456	726	429	269	152	1080	776	1562	2507	1210	2562	2596
1518	ASTEI01457	1148	1416	228	42	464	398	43	492	2402	3531	40
1035	ASTEI01458	0	0	31	569	115	195	1223	625	68	3	336
1314	ASTEI01459	105	50	41	112	39	37	43	45	91	274	18
795	ASTEI01460	2038	2509	224	200	41	28	193	892	3250	4918	214
639	ASTEI01461	2	0	34	17	382	97	581	241	34	64	88
3819	ASTEI01462	1	0	1	0	831	723	613	467	82	1	230
600	ASTEI01463	0	0	1	5	36047	446	2	1	0	2	37
2991	ASTEI01464	5	2	12	392	228	676	78	117	426	105	18
12336	ASTEI01465	0	0	3	18	15651	2729	3513	1867	934	21	1192
31551	ASTEI01466	0	0	23	84	18527	12530	11535	6523	961	1	2829
558	ASTEI01467	0	0	0	122	35	106	3	0	0	0	1
1551	ASTEI01468	305	334	98	214	306	270	366	702	974	1194	225
837	ASTEI01469	177	86	109	273	84	44	79	73	212	684	22
2241	ASTEI01470	51	29	150	931	1499	499	1004	813	401	76	377
4311	ASTEI01471	267	259	548	3284	199	126	55	276	835	767	36
246	ASTEI01472	33	51	75	86	19	37	36	44	92	141	14
1296	ASTEI01473	269	211	197	288	202	42	63	351	1333	885	29
1944	ASTEI01474	103	139	218	220	193	56	1067	300	285	425	88
10752	ASTEI01475	301	239	759	1677	871	488	1129	1179	1356	263	204
575	ASTEI01476	191	288	389	426	760	1598	2857	1497	558	931	756
462	ASTEI01477	289	364	324	399	288	161	111	400	871	1075	38
1929	ASTEI01478	171	91	149	216	151	116	195	152	272	464	51
384	ASTEI01479	109	118	20	58	40	27	20	69	184	331	12
3816	ASTEI01480	241	228	283	700	392	236	505	443	726	768	165
1425	ASTEI01481	84	42	11	60	226	53	248	199	271	368	63
2202	ASTEI01482	4202	4774	6928	19924	22953	13174	12237	28680	46625	34734	9232
3456	ASTEI01483	134	125	204	356	168	96	159	221	583	360	27
489	ASTEI01484	0	0	0	1	32	75	74	52	1	0	17
444	ASTEI01485	0	0	2	1	0	3	36	12	2	1	4
1683	ASTEI01486	0	0	17	86	412	101	749	311	18	12	277
4480	ASTEI01487	50	43	24	22	410	64	691	425	734	67	39
258	ASTEI01488	0	0	0	0	1	1	7	2	0	0	0
390	ASTEI01489	0	0	0	0	0	0	0	0	0	0	0
1878	ASTEI01490	71	83	246	208	111	76	157	103	161	341	41
900	ASTEI01491	25	24	77	359	111	83	128	213	446	50	59
3141	ASTEI01492	0	0	43	83	1302	661	562	671	172	92	808
4551	ASTEI01493	54	56	127	884	767	858	467	581	1213	191	198
7047	ASTEI01494	685	784	1118	3569	1734	5435	14670	7272	3737	2198	5479
612	ASTEI01495	0	2	3	7	34	22	75	19	5	1	2
1383	ASTEI01496	160	154	139	248	67	38	72	71	374	445	17
2046	ASTEI01497	137	142	1036	2551	440	438	610	696	1616	377	154
1806	ASTEI01498	214	66	3	2	5	51	184	92	390	697	11
870	ASTEI01499	45	56	70	288	413	102	775	648	284	124	232
3726	ASTEI01500	183	94	166	599	400	135	705	573	1013	162	146
1287	ASTEI01501	1	0	7	22	21	33	72	44	0	8	39
1497	ASTEI01502	301	328	1014	2108	140	73	127	290	1144	650	35
1254	ASTEI01503	74	45	23	65	73	75	189	101	148	141	35
7914	ASTEI01504	85	64	624	1473	1512	708	2498	1805	900	171	936
1440	ASTEI01505	137	173	55	200	162	199	134	104	286	760	57
1386	ASTEI01506	15	4	29	63	28	30	57	16	28	34	9
1656	ASTEI01507	24	21	18	158	382	231	387	236	239	25	92
564	ASTEI01508	36	43	46	127	77	81	91	95	215	234	55
3693	ASTEI01509	0	0	181	196	766	496	865	583	52	2	382
2625	ASTEI01510	0	0	5	22	15	128	10752	6471	9	0	3387
982	ASTEI01511	1	0	0	1	211	1099	23	9	0	2	12
228	ASTEI01512	41	59	89	98	23	37	46	37	95	152	14
1905	ASTEI01513	0	0	0	5	68	16	126	20	0	0	4
3879	ASTEI01514	0	0	137	1172	261	934	28	8	0	0	9
3672	ASTEI01515	119	113	437	805	122	108	194	203	434	254	61
750	ASTEI01516	80	87	92	126	108	186	102	128	249	432	43
1618	ASTEI01517	1287	1557	699	3240	2245	1491	1134	3803	1550	4052	3758
634	ASTEI01518	98	112	412	577	225	161	310	236	412	69	45
430	ASTEI01519	305	415	546	808	1849	3237	5910	3941	1225	1643	1841
1956	ASTEI01520	0	0	5	10	56	7	35	7	0	0	5
4710	ASTEI01521	90	96	489	2298	714	482	1102	812	1612	201	250
690	ASTEI01522	37	35	23	72	41	32	61	74	91	69	40
576	ASTEI01523	117	171	61	151	103	296	86	125	263	394	15
1028	ASTEI01524	217	240	467	631	73	91	90	104	236	719	27
483	ASTEI01525	0	0	4	41	19	33	28	10	11	1	4
3774	ASTEI01526	0	0	6	94	922	177	743	60	23	10	28
309	ASTEI01527	0	0	2	44	22	51	26	11	8	4	3
4278	ASTEI01528	0	0	3	1	31	10	33	15	9	0	10
240	ASTEI01529	0	0	3	6	0	7	51	1	0	0	0
5133	ASTEI01530	2	5	839	6633	2932	1371	690	1611	3709	179	806
3669	ASTEI01531	0	0	17	46	286	32	78	240	15	5	159
876	ASTEI01532	215	231	142	241	59	87	86	115	405	985	32
1395	ASTEI01533	68	51	162	1036	751	306	1031	2373	4936	661	728
1143	ASTEI01534	160	228	164	177	365	199	585	572	505	637	208
771	ASTEI01535	624	775	746	793	449	147	137	856	3265	3964	46
3981	ASTEI01536	110	114	204	925	374	263	850	544	845	189	173
2652	ASTEI01537	263	176	240	501	625	293	625	1022	2065	502	255
1836	ASTEI01538	183	232	455	1156	2052	1068	1601	2016	1243	361	499
6693	ASTEI01539	183	136	110	654	261	428	485	408	603	224	131
726	ASTEI01540	461	593	650	1131	1392	446	222	710	2934	1600	81
330	ASTEI01541	141	212	174	497	200	283	228	353	395	309	190
2031	ASTEI01542	1	0	0	3	72	22	170	26	7	0	8
1601	ASTEI01543	0	0	0	3	236	195	672	456	310	14	158
3546	ASTEI01544	2	0	0	3	600	335	302	284	150	10	85
678	ASTEI01545	0	0	0	4	278	171	178	166	45	0	54
6399	ASTEI01546	0	2	3	25	962	770	1162	771	147	12	255
5700	ASTEI01547	264	335	270	1196	411	338	509	287	762	621	94
825	ASTEI01548	117	91	49	176	195	348	197	308	361	352	83
1074	ASTEI01549	165	119	104	475	270	222	343	287	304	553	258
3180	ASTEI01550	160	152	467	987	245	132	347	323	1027	207	61
567	ASTEI01551	0	0	1	0	125	36	450	1223	17	0	212
246	ASTEI01552	0	0	3	9	4	0	6	0	5	0	0
1728	ASTEI01553	215	239	157	491	184	187	476	560	752	446	270
1902	ASTEI01554	0	0	2	7	60	8	116	24	1	0	13
1191	ASTEI01555	0	0	4	7	118	18	139	29	1	1	5
588	ASTEI01556	0	0	0	8	114	27	183	31	1	0	6
1257	ASTEI01557	0	0	2	2	33	4	25	2	4	1	0
2634	ASTEI01558	366	284	675	2267	80	38	37	129	710	913	6
885	ASTEI01559	139	170	137	285	98	81	75	188	569	813	14
1506	ASTEI01560	153	214	204	235	41	59	55	76	277	525	15
1412	ASTEI01561	219	250	294	331	169	193	169	254	468	818	52
1272	ASTEI01562	188	191	230	421	89	68	159	163	347	435	47
720	ASTEI01563	64	67	82	144	49	75	92	82	206	303	53
645	ASTEI01564	890	1062	2463	5948	1171	561	602	1552	4608	3260	245
933	ASTEI01565	108	118	162	260	308	134	358	188	261	322	38
429	ASTEI01566	0	1	171	667	51	84	97	26	50	18	5
1161	ASTEI01567	0	0	5	90	209	391	12	7	8	3	2
1179	ASTEI01568	4	7	5	14	96	43	34	64	188	81	10
1215	ASTEI01569	0	1	10	35	94	44	83	70	6	0	65
3594	ASTEI01570	297	315	858	2211	464	369	711	643	1708	610	195
4434	ASTEI01571	192	173	224	464	129	59	276	229	835	367	32
1341	ASTEI01572	20	22	19	6	208	59	605	139	51	26	26
1281	ASTEI01573	222	276	311	124	204	172	457	190	573	893	57
4149	ASTEI01574	246	145	87	271	295	306	864	661	647	257	285
1684	ASTEI01575	0	1	8	28	839	420	1292	447	910	377	257
2711	ASTEI01576	296	371	775	1182	267	324	343	371	695	1183	160
1191	ASTEI01577	6	12	24	36	54	154	102	90	215	22	10
3486	ASTEI01578	298	259	274	687	497	287	408	437	656	768	121
1146	ASTEI01579	5	5	20	33	39	17	108	122	298	19	7
716	ASTEI01580	3	4	14	26	46	16	54	72	230	21	8
591	ASTEI01581	0	0	0	5	28	30	144	449	1	0	219
1248	ASTEI01582	0	0	2	0	0	33	293	1	1	1	1
2587	ASTEI01583	0	0	16	23	600	2	4	6	1	0	10
2643	ASTEI01584	1	1	8	2	549	70	3	4	18	7	75
13779	ASTEI01585	0	0	27	7	3	69	1390	9	8	0	1
1029	ASTEI01586	0	2	9	49	322	397	553	484	81	126	322
1665	ASTEI01587	0	0	8	17	226	463	23	17	1	1	5
873	ASTEI01588	205	237	277	580	50	28	53	65	280	703	16
747	ASTEI01589	168	171	501	434	107	69	88	113	337	664	21
816	ASTEI01590	150	157	17	6	0	3	5	37	128	392	1
952	ASTEI01591	949	1187	1934	2799	1819	974	881	1466	3137	5639	385
1626	ASTEI01592	194	209	51	145	566	190	1163	524	1023	323	238
648	ASTEI01593	109	152	256	86	250	118	398	284	351	437	118
1143	ASTEI01594	173	98	252	795	617	281	438	791	409	731	1055
1047	ASTEI01595	0	0	5	6	4	14	166	3	2	0	1
1050	ASTEI01596	0	2	12	20	261	4295	4009	4942	28	13	1891
1380	ASTEI01597	0	1	3	20	252	34	107	81	4	2	54
1944	ASTEI01598	84	35	63	148	188	197	98	126	216	427	46
1587	ASTEI01599	6	4	83	170	108	124	49	34	24	61	14
2622	ASTEI01600	7	6	101	293	230	57	37	34	29	9	30
1050	ASTEI01601	62	69	200	286	60	88	91	133	294	237	46
852	ASTEI01602	62	50	470	1370	344	197	443	410	615	196	212
1584	ASTEI01603	4	780	1424	330	107	27	34	17	35	19	6
1866	ASTEI01604	0	0	31	609	46	26	166	179	1	0	135
648	ASTEI01605	104	87	53	289	185	204	184	241	656	216	50
2208	ASTEI01606	11	3	20	216	212	158	242	89	59	11	38
1196	ASTEI01607	238	246	248	462	1158	343	920	966	1016	692	337
714	ASTEI01608	41	28	38	73	29	14	27	22	93	112	2
528	ASTEI01609	0	0	10	130	89	30	49	39	4	4	14
468	ASTEI01610	0	0	0	4	18	21	39	35	7	4	21
3192	ASTEI01611	174	197	62	704	399	490	115	133	433	613	21
1098	ASTEI01612	0	0	5	90	28	42	6	0	1	0	0
1506	ASTEI01613	3338	1434	13	52	8	307	297	3807	13346	9262	589
2684	ASTEI01614	3	3	1	4	106	21	188	64	21	2	12
5446	ASTEI01615	9	14	10	2763	546	2156	126	169	184	49	66
864	ASTEI01616	604	638	1163	706	282	104	87	558	1734	2312	21
1193	ASTEI01617	418	518	3582	3829	3509	2457	2738	2129	2480	1539	650
2866	ASTEI01618	360	381	261	1007	4134	1353	5912	3956	1751	912	2093
682	ASTEI01619	2784	2709	592	507	9	12	29	1544	5320	6830	150
8516	ASTEI01620	59	80	1936	3191	1497	481	1347	1516	1425	70	423
1671	ASTEI01621	347	366	2132	2022	1273	699	915	1549	2552	2405	788
3507	ASTEI01622	204	214	572	662	1150	324	902	791	2036	504	316
2430	ASTEI01623	273	306	1471	1179	346	259	417	685	1694	1304	82
2043	ASTEI01624	131	188	300	311	132	233	171	194	421	676	65
423	ASTEI01625	43	75	186	203	35	20	69	43	72	29	17
1113	ASTEI01626	168	251	417	543	147	124	200	131	206	324	49
1962	ASTEI01627	94	115	606	589	200	193	290	144	289	421	48
1764	ASTEI01628	17	14	159	106	346	355	507	106	78	49	42
504	ASTEI01629	0	0	0	0	5854	118	0	0	1	0	0
1128	ASTEI01630	85	120	192	373	169	150	245	180	402	586	68
1306	ASTEI01631	612	690	272	829	8010	15146	13192	6710	2674	3168	5581
4221	ASTEI01632	447	504	1310	4013	192	146	156	284	897	1237	77
2466	ASTEI01633	210	233	427	1127	198	162	205	163	417	781	76
1362	ASTEI01634	0	0	0	1	0	0	0	0	1	0	0
270	ASTEI01635	55	21	3	3	0	1	3	5	55	63	1
3318	ASTEI01636	205	76	43	55	1	2	105	228	863	202	15
852	ASTEI01637	1	0	0	8	0	0	0	0	0	1	0
3684	ASTEI01638	115	94	346	1007	211	153	273	288	638	419	82
2606	ASTEI01639	3	3	26	162	334	62	375	253	43	21	61
2109	ASTEI01640	587	528	206	380	25	25	97	212	941	1857	2
4965	ASTEI01641	61	63	493	1101	622	351	1100	439	636	74	100
1581	ASTEI01642	352	429	461	1473	1197	773	530	1139	1913	1362	563
705	ASTEI01643	86	85	83	123	60	59	67	109	250	309	43
1902	ASTEI01644	292	403	419	574	255	152	177	199	615	1249	71
5634	ASTEI01645	458	538	1701	5747	2610	725	1158	1840	2614	557	580
5169	ASTEI01646	346	360	404	2054	732	340	683	961	1239	1051	213
2031	ASTEI01647	186	198	403	875	550	280	688	707	1165	392	331
1326	ASTEI01648	33	22	57	129	67	90	204	201	241	48	95
677	ASTEI01649	159	210	780	1494	491	660	862	701	667	1153	414
1062	ASTEI01650	57	65	105	143	43	52	120	87	148	191	22
1152	ASTEI01651	20	11	29	25	8	8	15	7	27	52	3
5298	ASTEI01652	222	147	206	2092	675	700	1038	622	585	279	336
5289	ASTEI01653	50	72	34	161	223	75	249	322	389	125	63
2358	ASTEI01654	1	1	3	63	432	526	1216	763	333	12	254
1833	ASTEI01655	0	0	4	3	12	13	405	107	3	1	48
2763	ASTEI01656	0	0	3	6	0	18	106	1	0	0	0
1923	ASTEI01657	144	179	648	1356	105	35	101	157	629	187	23
1203	ASTEI01658	0	0	0	0	0	0	0	0	0	0	0
2358	ASTEI01659	0	0	0	2	256	133	959	616	116	22	199
1503	ASTEI01660	0	0	0	0	31	24	15	29	0	0	1
966	ASTEI01661	0	0	0	2	341	17	52	14	0	0	5
933	ASTEI01662	0	0	0	16	6	2115	3103	273	1	1	142
4032	ASTEI01663	0	0	11	197	192	93	417	83	7	0	44
1065	ASTEI01664	181	151	375	585	1517	395	2414	758	813	370	262
1276	ASTEI01665	107	113	29	159	2355	628	2057	5972	1866	390	1438
1752	ASTEI01666	0	0	0	0	13	15	121	21	0	0	12
8685	ASTEI01667	0	0	1	5	1896	1317	1160	417	135	9	207
723	ASTEI01668	161	175	168	122	39	9	35	127	624	613	13
1113	ASTEI01669	233	259	149	378	1763	3712	4192	3794	1025	549	2038
951	ASTEI01670	2	7	0	0	2	93	651	4	25	12	1
2316	ASTEI01671	703	505	586	1527	1601	1694	1206	4073	1964	3565	647
1860	ASTEI01672	0	0	0	149	13	12	4	0	0	0	0
588	ASTEI01673	0	0	0	2	1	1	0	0	0	0	0
939	ASTEI01674	1	0	0	3	2	5	0	0	0	0	0
369	ASTEI01675	24	17	3	103	1094	210	397	821	1155	99	161
386	ASTEI01676	1	0	2	3	7	11	10	6	5	15	4
1503	ASTEI01677	5	3	6	6	158	1045	183	708	50	20	538
3891	ASTEI01678	233	202	176	482	1625	259	1136	1727	2020	1219	334
1677	ASTEI01679	0	0	149	2494	219	1165	813	680	536	34	88
2967	ASTEI01680	4	0	6	68	341	157	402	219	245	20	89
1023	ASTEI01681	3	2	6	32	90	42	163	60	70	12	26
2022	ASTEI01682	534	717	1156	1549	38	23	10	133	614	1163	1
3819	ASTEI01683	95	112	54	324	242	494	480	947	2966	398	205
645	ASTEI01684	82	73	167	190	38	39	62	76	174	273	15
2121	ASTEI01685	133	62	120	281	131	130	266	168	444	234	88
9759	ASTEI01686	173	168	1537	3350	939	401	1096	1350	2758	225	205
1806	ASTEI01687	292	341	188	485	80	38	79	157	513	996	25
464	ASTEI01688	521	659	875	1425	2748	4521	12032	5638	1334	2313	2188
1523	ASTEI01689	1429	3148	434	386	3	15	26	332	1833	3288	8
960	ASTEI01690	26	29	87	132	30	13	109	39	92	120	19
1380	ASTEI01691	15	19	37	74	150	78	183	178	217	86	40
459	ASTEI01692	0	0	0	0	0	3	21	0	0	0	0
4002	ASTEI01693	0	0	0	1	284	125	430	225	24	0	75
5175	ASTEI01694	0	0	0	0	525	245	1294	236	1	2	188
351	ASTEI01695	0	0	0	1	22	6	47	10	0	0	3
351	ASTEI01696	0	0	0	0	5	2	16	1	0	0	0
2112	ASTEI01697	0	0	18	232	102	142	31	136	267	15	345
1323	ASTEI01698	0	0	0	2	2	1	2	0	2	0	0
1731	ASTEI01699	0	0	0	0	2	0	0	1	0	1	0
1484	ASTEI01700	0	0	1	80	153	42	529	441	7	2	53
1446	ASTEI01701	8	14	4	378	426	696	470	2400	317	33	1885
4050	ASTEI01702	0	0	1	17	332	84	2006	1525	46	1	137
546	ASTEI01703	20	16	35	262	336	263	570	658	332	159	470
2196	ASTEI01704	183	112	61	136	173	135	310	413	690	340	136
2176	ASTEI01705	0	0	0	6	6396	1776	7293	17225	17	1	15651
984	ASTEI01706	0	0	0	0	144	1283	9336	30395	31	2	34419
1569	ASTEI01707	0	0	0	2	2349	2441	4	5	0	0	4
390	ASTEI01708	0	0	1	3	110	25	347	94	0	0	36
582	ASTEI01709	0	1	0	1	185	48	572	127	2	0	54
1668	ASTEI01710	0	0	40	335	2012	223	310	553	63	143	1085
2355	ASTEI01711	265	215	436	632	338	295	351	349	637	1402	195
1059	ASTEI01712	237	290	219	327	41	18	28	60	234	960	5
578	ASTEI01713	2352	2373	4526	9391	13120	6696	4596	14991	21367	20898	4534
1158	ASTEI01714	0	0	0	1	63	76	516	606	41	2	266
1020	ASTEI01715	0	2	0	2	100	113	235	94	48	6	20
2307	ASTEI01716	0	0	15	58	1	18	35	4	0	1	0
1386	ASTEI01717	0	0	1	0	1	50	440	0	0	0	0
1482	ASTEI01718	122	73	24	183	1062	260	115	665	725	534	486
1485	ASTEI01719	152	143	330	501	177	169	279	287	688	371	84
1074	ASTEI017191	34	46	70	139	29	23	42	32	120	73	9
6423	ASTEI017192	144	143	105	361	94	119	97	98	361	314	24
2370	ASTEI01720	433	342	418	1093	1575	1068	1620	1732	2336	1281	633
636	ASTEI01722	42	25	27	54	7	9	18	22	78	200	3
1743	ASTEI01723	158	141	315	1218	1523	296	2374	1361	1323	493	767
2052	ASTEI01724	31	29	25	120	721	455	326	449	213	145	342
16863	ASTEI01725	136	157	1276	3328	2686	1315	3911	2503	1083	128	1017
555	ASTEI01727	43	26	0	1	8417	5157	4414	1899	97	61	671
1482	ASTEI01728	195	60	5	4	17	35	47	143	773	315	3
1332	ASTEI01729	194	250	99	150	52	39	63	161	526	668	12
1028	ASTEI01730	644	670	818	2359	6227	7878	12165	12362	3120	3126	5901
1191	ASTEI01731	296	386	1083	3230	208	197	274	351	794	1416	65
1161	ASTEI01732	189	238	287	385	249	144	267	242	458	858	97
1083	ASTEI01733	38	38	36	99	96	67	132	96	182	65	48
1425	ASTEI01734	14	16	181	896	774	841	1733	440	227	69	1412
1236	ASTEI01735	26	30	35	56	31	13	37	42	127	107	8
1278	ASTEI01736	62	44	49	71	23	9	29	40	155	330	3
1656	ASTEI01737	25	14	527	1112	56	28	62	98	39	30	21
1419	ASTEI01738	75	95	109	674	106	76	52	50	196	278	6
2010	ASTEI01739	224	77	187	651	3079	4614	4815	3867	951	468	1739
501	ASTEI01740	1	1	4	2	2	2	64	93	12	11	60
1320	ASTEI01741	264	291	111	350	168	174	168	223	578	588	123
351	ASTEI01742	41	52	49	144	19	28	12	24	65	135	6
981	ASTEI01743	106	103	15	80	112	105	164	161	412	379	32
3879	ASTEI01744	386	401	416	819	158	133	230	346	1338	1049	52
1059	ASTEI01745	33	42	75	47	52	78	332	112	223	133	5
900	ASTEI01746	2	2	0	0	0	2	20	5	38	11	1
504	ASTEI01747	0	0	0	584	1673	1506	29	15	0	0	31
966	ASTEI01748	3	1	2	0	111	128	19	14	13	5	6
1848	ASTEI01749	3	4	0	0	14	8	20	25	48	37	13
1290	ASTEI01750	198	234	75	242	145	195	143	279	785	797	140
2568	ASTEI01751	134	87	77	169	114	111	130	139	395	393	55
1026	ASTEI01752	0	0	0	28	24	40	58	39	0	0	26
594	ASTEI01753	0	0	0	0	10	0	1	1	0	0	0
1515	ASTEI01754	2	23	96	378	111	155	430	233	62	2	107
4521	ASTEI01755	218	258	407	740	141	72	92	305	845	572	26
2103	ASTEI01756	0	0	3	10	30	101	16	594	110	1	29
1758	ASTEI01757	0	0	0	3	195	56	447	83	0	0	36
567	ASTEI01758	0	0	0	0	2	5	55	0	0	0	1
831	ASTEI01759	1	0	20	243	51	66	283	56	8	0	37
1971	ASTEI01760	235	212	201	358	300	174	496	421	745	414	77
1893	ASTEI01761	98	105	94	401	235	256	425	420	867	357	140
4536	ASTEI01762	446	569	521	2401	334	116	152	611	2112	1470	60
570	ASTEI01763	180	167	156	330	157	124	250	219	445	501	131
834	ASTEI01764	352	436	74	349	207	199	301	392	604	849	182
483	ASTEI01765	171	224	58	231	92	133	245	101	114	413	75
780	ASTEI01766	787	1021	1842	3970	6171	1923	2337	7660	9632	5170	1152
780	ASTEI01767	59	106	191	168	22	24	24	33	181	140	7
351	ASTEI01768	54	47	44	73	13	8	11	18	128	142	5
4311	ASTEI01769	46	35	146	263	405	244	919	702	389	92	207
480	ASTEI01770	0	0	4	4	99	945	1890	7045	52	6	2023
828	ASTEI01771	1	0	5	20	160	649	7	1	4	2	1
1368	ASTEI01772	256	270	919	1511	236	204	271	261	648	639	85
2337	ASTEI01773	137	180	1266	2014	614	719	710	975	1660	432	368
1014	ASTEI01774	4	1	27	37	94	1	41	27	28	13	20
294	ASTEI01775	0	0	1	3	21	23	138	429	8	3	106
3087	ASTEI01776	70	91	25	119	1934	1825	1706	2890	399	223	509
1707	ASTEI01777	1521	1799	266	344	9	1	6	681	3400	6347	7
2085	ASTEI01778	144	128	106	349	211	69	331	620	1301	295	109
1629	ASTEI01779	20	26	133	1019	151	96	139	141	228	80	29
450	ASTEI01780	5	6	42	187	31	19	34	24	42	8	4
8841	ASTEI01781	283	399	2448	8853	1563	1061	1554	1236	1929	611	242
4530	ASTEI01782	0	3	1	5	1795	180	1333	627	63	14	483
1563	ASTEI01783	23	25	8	6	68	78	40	38	68	69	17
1743	ASTEI01784	0	0	98	813	48	42	12	5	3	0	2
459	ASTEI01785	0	0	2	57	13	17	6	0	0	0	1
1341	ASTEI01786	0	0	3	201	36	41	26	5	5	0	4
1239	ASTEI01787	1	0	1	0	76	20	10	2	1	4	0
6246	ASTEI01788	256	227	602	1999	696	328	813	610	715	500	173
606	ASTEI01789	124	128	83	179	570	316	833	1950	935	506	398
2271	ASTEI01790	0	0	0	2	185	85	305	61	3	0	48
1410	ASTEI01791	0	0	39	802	178	10	114	32	0	0	16
1227	ASTEI01792	0	0	0	27	21	17	106	31	1	0	11
1269	ASTEI01793	0	0	57	785	165	6	29	4	0	0	0
1110	ASTEI01794	138	139	43	73	120	193	295	192	317	499	137
1491	ASTEI01795	156	197	193	422	156	91	139	140	369	613	56
1449	ASTEI01796	675	342	453	872	345	439	309	850	2290	3711	304
1353	ASTEI01797	37	31	246	456	14	14	80	60	307	146	3
381	ASTEI01798	7	4	25	50	402	319	735	390	77	51	399
534	ASTEI017980	0	0	0	7	95	70	4368	2299	66	6	2907
513	ASTEI017981	0	0	0	0	0	2	14	16	1	0	9
2052	ASTEI01799	271	306	389	743	35	41	148	125	537	683	3
1548	ASTEI01800	33	30	47	130	60	28	95	102	321	198	29
186	ASTEI01801	0	0	0	0	0	0	0	0	0	0	0
654	ASTEI01802	362	78	0	3	1	0	27	49	226	487	0
2136	ASTEI01803	331	395	241	517	509	660	653	507	1048	1331	188
625	ASTEI01804	144	195	496	605	156	241	171	136	246	758	63
1797	ASTEI01805	192	143	746	1514	67	44	18	49	269	763	5
912	ASTEI01806	44	38	219	391	276	80	461	365	223	66	97
876	ASTEI01807	3	2	4	2	0	23	191	1	15	7	0
813	ASTEI01808	1157	246	91	305	47	18	44	68	415	2545	5
6468	ASTEI01809	218	195	383	1211	588	303	618	625	705	1055	143
1863	ASTEI01810	90	82	89	285	133	206	307	255	402	179	100
1080	ASTEI01811	133	174	242	484	188	164	291	221	452	583	88
1578	ASTEI01812	275	323	166	360	97	105	185	123	357	1161	43
384	ASTEI01814	0	4	1	36	561	104	398	122	0	2	224
1266	ASTEI01815	134	10	85	263	109	76	290	230	517	755	58
381	ASTEI01816	0	0	0	220	8330	1777	6056	2058	49	29	1432
222	ASTEI01818	0	0	0	0	32	12	37	12	1	0	9
636	ASTEI01819	0	0	0	3	85	80	271	162	2	0	156
616	ASTEI01820	0	0	1557	3328	250	856	368	245	26	4	188
2640	ASTEI01821	2906	2544	414	877	3558	1111	8242	13005	6189	10076	6068
777	ASTEI01822	21	8	8	20	54	59	117	96	114	57	44
1989	ASTEI01823	0	0	3	6	1495	262	1756	3923	10	1	1848
756	ASTEI01824	0	0	1	3	13	21	0	0	0	0	1
1875	ASTEI01825	0	0	0	5	37	11	1112	84	2	1	9
6636	ASTEI01826	30	11	20	75	319	276	636	332	479	163	37
363	ASTEI01827	117	115	130	193	129	233	106	207	230	468	54
1296	ASTEI01828	85	93	234	344	103	83	119	142	323	422	36
1149	ASTEI01829	4681	5352	1943	11361	5501	4004	3912	9580	22271	12408	1892
6066	ASTEI01830	31	18	7	8	466	367	325	132	263	117	47
306	ASTEI01831	46	38	182	160	53	54	70	87	252	150	14
4197	ASTEI01832	0	0	4	7	116	602	47	10	22	2	5
3066	ASTEI01833	33	49	13	7	10	8	38	14	94	93	0
750	ASTEI01834	0	0	0	0	393	48	1058	254	1	0	60
1983	ASTEI01835	0	0	0	0	245	10	417	115	1	3	26
681	ASTEI01836	52	48	92	172	44	72	59	48	90	157	13
3717	ASTEI01837	131	160	667	1271	814	326	454	767	1043	648	289
4479	ASTEI01838	160	127	93	504	138	110	162	177	604	570	34
1086	ASTEI01839	54	43	68	289	82	69	236	149	145	120	42
6246	ASTEI01840	355	457	1882	4224	637	203	120	583	2225	875	45
3411	ASTEI01841	0	0	1	1	1604	420	1479	1031	221	16	598
972	ASTEI01842	30	30	112	121	63	75	95	85	154	467	28
306	ASTEI01843	29	40	103	113	24	46	37	27	80	154	14
3726	ASTEI01844	3	2	3	13	8	22	210	18	3	5	3
1971	ASTEI01845	190	237	218	46	272	105	73	410	790	862	65
1260	ASTEI01846	34	13	34	130	71	76	90	67	51	23	15
7653	ASTEI01847	73	110	516	2252	1407	805	1764	1612	1919	120	527
510	ASTEI01848	90	68	156	198	106	102	108	125	243	529	89
2178	ASTEI01849	79	60	20	132	163	107	432	247	290	93	155
615	ASTEI01850	4	2	10	22	13	6	51	39	62	14	21
525	ASTEI01851	2	4	12	37	15	8	57	37	66	10	19
2583	ASTEI01852	39	26	25	76	96	133	357	121	223	137	35
1605	ASTEI01853	33	5	7	57	135	49	273	203	263	254	43
2418	ASTEI01854	146	158	619	1034	260	364	633	410	1086	546	154
654	ASTEI01855	111	109	232	287	89	112	147	119	196	446	32
1272	ASTEI01856	70	84	61	213	183	134	194	231	478	87	144
1281	ASTEI01857	198	254	109	237	85	33	94	124	391	792	18
807	ASTEI01858	0	0	3	6	0	1	1353	691	4	0	368
6645	ASTEI01859	110	97	26	135	73	34	83	82	170	279	26
1167	ASTEI018590	0	0	72	40	719	5	50	9	6	0	0
372	ASTEI018591	63	102	97	388	50	43	55	122	306	131	16
1179	ASTEI01860	142	185	141	499	105	92	56	96	387	231	40
1110	ASTEI01861	11	5	11	34	3	12	157	8	33	12	2
735	ASTEI01862	5	8	49	93	952	466	2226	981	113	35	570
690	ASTEI01863	122	122	111	213	22	18	21	45	246	351	2
486	ASTEI01864	0	0	0	1	72	0	1	0	0	0	1
1170	ASTEI01865	0	0	0	0	0	0	0	0	0	0	0
402	ASTEI01866	0	0	0	0	42	21	40	12	1	0	6
564	ASTEI01867	0	0	0	0	678	53	50	15	0	0	8
1578	ASTEI01869	608	401	485	1326	353	141	229	730	2719	2739	56
1517	ASTEI01871	13	5	2	7	52	654	31	55	49	22	49
1197	ASTEI01872	109	128	83	173	104	45	75	134	404	471	29
1062	ASTEI01873	3	2	26	33	106	174	86	49	31	16	42
3021	ASTEI01874	23	17	9	20	2067	228	5015	1256	123	50	337
1851	ASTEI01875	262	319	1063	4946	259	523	438	437	1236	617	167
912	ASTEI01876	27	30	51	80	9	4	11	6	20	99	2
2097	ASTEI01877	118	28	22	95	278	40	305	214	249	196	66
1260	ASTEI01878	110	68	67	206	89	40	134	162	506	450	128
1503	ASTEI01879	64	92	286	453	109	218	216	189	412	143	61
1143	ASTEI01880	0	0	7	17	95	64	74	34	9	2	16
1812	ASTEI01881	77	59	125	248	66	56	93	71	313	266	16
1629	ASTEI01882	155	151	125	212	39	70	74	66	246	541	18
2088	ASTEI01883	363	419	354	1166	177	81	106	183	572	1387	38
3879	ASTEI01884	48	54	523	1731	1000	371	1430	2182	2091	216	925
1542	ASTEI01885	0	0	0	0	1065	2	6	2	1	0	1
2397	ASTEI01886	0	0	1	5	9519	12	9	1	1	0	0
1437	ASTEI01887	2	3	0	48	2963	1919	1427	10875	231	39	9223
2277	ASTEI01888	0	0	0	2	246	79	589	312	5	0	74
5337	ASTEI01889	104	85	50	85	837	1082	1260	900	914	202	367
1464	ASTEI01890	0	0	0	0	63	18	1	0	1	0	1
1461	ASTEI01891	0	0	0	0	405	3	11	3	0	0	0
627	ASTEI01892	0	0	0	0	73	1	1	1	0	0	0
1530	ASTEI01893	0	0	0	1	437	1	1	1	1	0	0
1707	ASTEI01894	0	0	2	1	269	83	3065	396	14	0	71
507	ASTEI01895	111	164	73	205	75	162	205	233	371	607	111
5547	ASTEI01896	84	60	295	780	491	462	1018	1669	1405	214	314
2001	ASTEI01897	179	168	130	357	503	315	140	240	429	970	225
1125	ASTEI01898	292	146	559	2179	854	751	1340	1143	1108	1644	640
537	ASTEI01899	964	1146	486	894	851	1049	574	1421	2947	4657	660
1368	ASTEI01900	207	240	201	532	60	37	38	65	293	703	13
1410	ASTEI01901	0	0	0	1	18	3	13	3	2	0	1
1941	ASTEI01902	614	682	524	2725	92	50	38	158	804	1995	10
744	ASTEI01903	43	51	9	30	35	43	67	83	141	191	27
1188	ASTEI01904	178	146	705	4013	2307	3830	3948	3875	2196	975	3067
240	ASTEI01905	0	0	0	2	14	72	29	39	3	0	34
3597	ASTEI01906	65	76	49	103	808	105	986	675	638	327	219
1002	ASTEI01907	4290	5346	7304	20267	22293	10840	9514	25927	38828	37312	8144
4527	ASTEI01908	506	616	5537	11986	821	428	596	1172	4590	1811	194
501	ASTEI01909	67	49	273	386	116	168	265	246	469	170	129
867	ASTEI01910	110	120	126	166	90	124	251	190	258	102	91
1485	ASTEI01911	0	0	0	3	92	31	227	37	15	0	13
1215	ASTEI01912	0	0	0	1	51	10	95	24	28	7	3
1275	ASTEI01913	0	0	0	0	1	1	16	1	24	2	0
603	ASTEI01914	0	0	0	0	0	16	93	23	127	63	0
546	ASTEI01915	134	129	65	103	26	51	57	63	148	204	16
440	ASTEI01916	0	0	2	1	478	39	1414	348	0	3	408
324	ASTEI01917	0	0	0	9	136	22	80	69	1	0	82
891	ASTEI01918	0	0	0	0	272	104	383	129	0	0	65
378	ASTEI01919	0	0	0	0	111	4	40	0	0	0	8
1764	ASTEI01920	304	351	481	774	224	92	299	290	891	1388	72
2247	ASTEI01921	221	250	107	420	320	120	260	301	798	510	153
507	ASTEI01922	111	114	89	103	48	32	34	52	140	371	17
1620	ASTEI01923	4	4	1	2	42	18	137	24	9	9	8
2913	ASTEI01924	522	394	416	1325	917	943	899	1370	2250	2735	645
1562	ASTEI01925	24	24	519	206	97	156	2270	1216	190	113	158
1227	ASTEI01926	87	95	183	405	166	201	366	407	535	226	162
1461	ASTEI01927	0	15	55	4	20	8	24	6	0	0	3
6798	ASTEI01928	1	1	1158	1844	644	852	204	226	83	100	117
1758	ASTEI01929	60	64	174	386	50	44	47	91	239	120	20
552	ASTEI01930	31	31	47	40	12	18	14	36	127	74	5
2115	ASTEI01931	0	0	1	1	129	37	109	24	6	0	9
4164	ASTEI01932	183	63	140	439	91	55	72	84	343	583	18
2664	ASTEI01933	1	0	2	7	650	146	1447	771	178	2	254
1143	ASTEI01934	53	59	52	220	45	54	92	64	102	169	20
1311	ASTEI01935	54	74	61	191	117	70	110	143	265	165	54
2100	ASTEI01936	0	0	0	0	97	115	1858	498	13	0	294
684	ASTEI01937	11	15	14	55	40	9	51	51	116	39	20
1797	ASTEI01938	0	0	0	1	68	0	0	0	0	0	0
1893	ASTEI01939	93	95	241	335	173	92	105	209	432	329	95
1227	ASTEI01940	133	172	246	741	489	352	224	358	792	579	119
2325	ASTEI01941	214	74	165	859	519	428	486	667	873	578	212
2139	ASTEI01942	80	97	221	806	149	125	132	115	278	57	28
1254	ASTEI01943	147	202	691	738	44	40	12	109	312	693	10
1716	ASTEI01944	689	778	508	234	217	31	47	334	1260	1111	3
1218	ASTEI01945	1498	1843	3683	2014	615	333	209	713	1964	3429	58
894	ASTEI01946	294	264	254	338	76	21	24	157	579	1001	7
1395	ASTEI01947	92	88	134	235	162	109	107	136	173	408	30
935	ASTEI01948	296	332	252	1328	4510	5463	13150	12666	2064	1259	6294
4245	ASTEI01949	0	0	1	0	0	1	10	7	0	0	1
525	ASTEI01950	0	0	0	0	0	0	1	4	0	0	3
1476	ASTEI01951	63	32	1	23	287	5	29	39	144	83	4
1617	ASTEI01952	0	0	0	1	2045	25	138	71	0	0	107
7170	ASTEI01953	10	11	26	60	12917	113	620	455	108	86	145
459	ASTEI01954	0	0	0	0	28	10	57	12	5	0	8
1803	ASTEI01955	0	0	1	11	153	58	363	193	14	0	56
192	ASTEI01956	0	0	0	2	707	8	712	2984	19	2	524
1092	ASTEI01957	60	59	86	352	112	59	147	165	295	43	35
5778	ASTEI01958	348	350	680	2183	891	208	210	816	2352	1170	81
2227	ASTEI01959	78	95	196	250	110	88	194	116	260	280	55
405	ASTEI01960	189	215	644	311	77	111	134	186	369	638	34
1077	ASTEI01961	82	97	133	682	123	135	192	180	322	32	84
1755	ASTEI01962	0	0	1	0	0	3	55	0	0	0	0
3189	ASTEI01963	170	193	431	1334	347	198	565	632	836	474	224
1161	ASTEI01964	0	0	0	0	7	1	18	4	0	0	2
846	ASTEI01965	0	0	0	48	17	26	30	5	0	0	3
594	ASTEI01966	0	0	0	30	7	16	16	3	0	0	3
1638	ASTEI01967	0	0	0	1	155	22	45	114	8	0	343
3012	ASTEI01968	493	387	294	951	371	752	523	543	1492	571	131
3948	ASTEI01969	455	387	404	728	414	209	532	380	847	797	97
1554	ASTEI01970	365	431	1198	1800	1981	689	1736	2786	3816	769	614
1221	ASTEI01971	0	0	0	0	63	5	259	47	2	1	31
1209	ASTEI01972	499	311	25	49	3600	4756	2135	5639	1850	1044	11663
200	ASTEI01973	5	2	1	0	119	105	28	164	52	7	291
792	ASTEI01974	0	0	0	0	25	22	59	23	21	0	4
1302	ASTEI01975	113	147	261	683	495	268	532	329	392	885	1416
1413	ASTEI01976	146	31	181	214	43	37	60	77	142	465	8
768	ASTEI01977	0	0	4	23	164	17	375	72	0	0	31
4026	ASTEI01978	0	1	5	33	181	853	3	0	0	0	1
3849	ASTEI01979	0	0	200	455	209	659	7	2	1	0	2
1548	ASTEI01980	0	0	28	178	29	202	2	0	0	0	0
1350	ASTEI01981	0	0	2	15	59	298	2	1	0	0	0
2457	ASTEI01982	0	0	7	20	125	652	4	1	0	0	0
2685	ASTEI01983	0	0	0	1	27	19	140	40	1	1	18
2169	ASTEI01984	0	0	0	2	216	1139	129	21	0	11	204
1473	ASTEI01985	0	0	0	1	87	67	7	4	0	0	4
3018	ASTEI01986	0	0	0	1	376	378	57	99	1	1	67
792	ASTEI01987	230	356	112	241	132	117	193	206	321	1126	79
942	ASTEI01988	147	174	481	643	76	49	40	121	587	477	19
2904	ASTEI01989	612	626	1171	2083	2016	1157	577	1957	3664	4062	1147
1179	ASTEI01990	109	140	29	120	70	115	71	103	251	588	30
888	ASTEI01991	0	0	0	0	36	8	44	13	0	0	10
1173	ASTEI01992	0	0	0	0	0	0	0	2	0	0	1
3288	ASTEI01993	0	0	0	0	0	0	0	0	0	0	0
1161	ASTEI01994	0	0	0	0	0	0	0	0	0	0	0
2265	ASTEI01995	0	0	0	0	1	10	21	9	0	0	7
4699	ASTEI01996	0	0	9	34	292	67	686	115	2	0	41
318	ASTEI01997	0	0	0	2	20	2	22	7	0	0	0
1611	ASTEI01998	127	152	297	199	50	108	84	91	194	559	54
1626	ASTEI01999	0	0	16	156	90	26	124	60	91	3	5
[truncated: 9,790 more rows]

## Sheet: RPKM Normalized Read Counts
Gene ID	0 to 1 E	2 to 4 E	4 to 8 E	8 to 12 E	Larvae	Pupae	Male 1-5do	Female 1-5do	1-2 do Ov	24 hr PBM Ov	24 hr PBM Carcass -Ov	Mean LPM24C	1-2doOv/MeanLPM24C
ASTEI01043	245.256	220.127	6.50808	1.62336	0.050784	0.1	0.135801	184.945	648.728	189.168	0.891086	0.294418	2203.43
ASTEI07089	1979.29	143.123	3.39322	0.490525	0.1	0.1	0.1	411.383	2015.55	1415.28	4.37145	1.16786	1725.84
ASTEI09319	1488.13	639.675	19.9135	8.12754	0.1	0.1	0.226046	713.396	1496.96	688.266	6.21654	1.66065	901.432
ASTEI00280	529.722	326.601	1.76204	1.22585	0.175307	0.1	0.37503	71.1595	361.078	419.363	1.08566	0.434	831.976
ASTEI07090	226.265	80.5934	0.466008	0.308762	0.0618181	0.1	0.0661229	33.2875	183.057	200.269	0.765668	0.248402	736.937
ASTEI10375	3519.98	1122.75	11.5716	5.29023	0.1	0.1	0.1	138.09	859.677	2097.74	4.75315	1.26329	680.508
ASTEI00279	827.656	519.247	16.8373	2.9576	0.779144	0.455541	0.833401	64.9625	363.314	519.283	0.804195	0.71807	505.958
ASTEI01777	503.13	576.34	54.3663	27.9505	0.732039	0.118889	0.522011	50.6394	233.443	412.752	0.58767	0.490152	476.267
ASTEI01056	79.7824	40.8109	5.90153	0.966042	0.552611	0.605802	0.295546	45.4686	187.174	8.72599	0.142595	0.399138	468.944
ASTEI08878	84.1269	24.2115	0.474457	0.251489	0.1	0.0919962	0.336609	34.5432	135.744	100.39	0.649626	0.294558	460.84
ASTEI07981	274.017	124.642	0.662648	0.922006	0.131855	0.192729	0.987259	39.1769	162.28	208.733	0.136095	0.361985	448.306
ASTEI098890	1296.48	1544.36	78.5705	20.9957	0.207074	0.151338	0.1	22.9067	126.467	522.673	0.748063	0.301619	419.293
ASTEI08407	1042.72	357.589	1.4862	0.295412	0.1	0.216127	0.31632	73.8078	318.281	1016.09	2.74711	0.844889	376.713
ASTEI01053	13.2083	9.59414	2.04026	1.08145	0.1	0.1	0.1	29.692	138.221	4.97696	1.39676	0.42419	325.847
ASTEI00101	135.447	448.481	26.3565	1.83632	0.1	0.1	0.231327	8.89719	39.9802	45.2158	0.11161	0.135734	294.547
ASTEI01055	181.757	100.924	2.99472	1.38894	0.397263	1.74201	0.212464	43.4006	212.775	22.2333	0.820072	0.792951	268.333
ASTEI00444	220.332	251.403	19.8418	4.16307	0.1	0.320606	0.469232	18.0474	73.1357	175.368	0.226394	0.279058	262.08
ASTEI10733	1002.93	754.106	20.787	5.21134	0.298107	1.52507	3.02923	138.38	531.342	291.79	4.61538	2.36695	224.484
ASTEI01275	248.018	279.446	10.7007	2.40792	0.321397	0.587221	0.1	17.7765	71.3523	142.1	0.33173	0.335087	212.936
ASTEI01054	276.664	204.732	4.61361	0.948673	1.23459	1.8971	0.0677209	47.723	196.112	67.526	0.653477	0.963222	203.6
ASTEI00287	46.105	28.7648	2.98739	0.593805	1.14641	1.17918	2.90666	104.031	237.594	8.48684	0.525899	1.43954	165.049
ASTEI09132	410.969	207.253	9.61611	0.358388	0.358769	0.524402	2.55835	38.3752	185.545	151.931	1.11091	1.13811	163.029
ASTEI02887	239.758	140.679	63.9538	17.1829	0.315201	0.1	0.404944	9.22628	39.2536	100.289	0.195228	0.253843	154.637
ASTEI08604	128.965	56.0369	7.75299	1.19861	0.171412	0.1	0.366696	6.89514	28.5047	49.0628	0.1	0.184527	154.475
ASTEI09200	62.2113	28.3987	0.1	0.1	0.389736	0.42725	0.625314	13.0051	56.4216	23.5259	0.1	0.385575	146.331
ASTEI06589	89.9471	41.0985	1.63089	0.897709	0.0499257	0.1	0.1	9.67632	35.2745	18.6809	0.876026	0.281488	125.314
ASTEI10473	868.073	195.092	2.72262	8.50421	6.50103	7.12679	7.53322	141.013	756	622.733	3.0355	6.04913	124.977
ASTEI07335	1480.04	1611.71	273.896	153.349	2.78193	3.32695	6.76284	107.743	484.393	1023.54	3.1324	4.00103	121.067
ASTEI05569	0.1	0.428915	6.84087	40.9017	0.653381	1.43254	1.1648	16.7253	99.9206	12.3632	0.112398	0.840781	118.843
ASTEI04649	396.537	175.8	1.2936	1.54278	1.44146	4.28913	0.220263	62.3606	210.025	127.678	1.16899	1.77996	117.994
ASTEI06903	41.5068	12.7363	0.1	0.30283	0.1	0.1	0.1	1.47812	11.6861	19.7132	0.1	0.1	116.861
ASTEI03973	5.53585	7.50601	6.84087	0.543906	0.1	0.1	0.1	6.72	32.1732	11.1008	0.842985	0.285746	112.593
ASTEI08450	30.321	7.47993	0.883699	1.05392	0.492353	0.1	0.75234	9.13096	44.3516	12.6529	0.29039	0.408771	108.5
ASTEI04648	634.925	281.94	1.5506	2.46571	2.46833	2.70592	0.660053	47.9526	181.794	195.374	1.27384	1.77704	102.302
ASTEI01689	529.806	1130.36	99.4195	35.1521	0.273493	1.99879	2.53533	27.6703	141.058	239.655	0.752764	1.39009	101.474
ASTEI01321	1087.76	276.368	6.41922	3.01975	5.70531	3.92072	12.3874	118.72	737.537	1115.59	9.22863	7.81051	94.4287
ASTEI01619	2304.99	2172.23	302.844	103.107	1.83224	3.57086	6.31503	287.368	914.246	1111.71	31.5192	10.8093	84.5792
ASTEI08912	164.103	38.7364	1.81711	1.30027	0.578514	0.2114	3.094	11.9	84.6053	145.004	0.298557	1.04562	80.9142
ASTEI07359	0.1	0.1	0.1	0.1	0.1	0.1	0.1	5.03703	7.9065	0.1	0.1	0.1	79.065
ASTEI09641	29.3128	20.9184	0.1	1.89475	6.44901	5.54491	6.08656	97.1074	430.702	20.6244	5.48171	5.89055	73.1175
ASTEI09828	4.753	3.6826	0.1	0.1	0.1	0.1	0.1	2.778	7.30047	6.91463	0.1	0.1	73.0047
ASTEI05246	99.8131	97.5889	77.5299	32.9228	0.701229	0.1	0.1	4.27385	16.3767	32.1437	0.1	0.250307	65.4265
ASTEI01153	20.9382	35.5419	9.32028	41.6973	1.66081	1.2947	0.414507	13.412	59.4423	6.68349	0.399981	0.942498	63.0689
ASTEI11420	3018.01	3106.39	1201.38	596.423	11.0955	12.2731	26.3023	192.73	837.46	1936.36	5.365	13.759	60.8665
ASTEI10233	87.5597	68.9982	12.6377	26.0796	1.63877	1.07378	1.02756	13.3804	57.7186	66.2794	0.233305	0.993352	58.1049
ASTEI05693	31.3698	36.0076	9.3323	7.13457	0.285686	0.41758	0.611161	3.13415	22.9099	26.0389	0.294871	0.402324	56.9438
ASTEI11506	44.0512	7.75697	0.1	5.90196	0.984705	0.1	0.1	2.70071	18.2869	29.1297	0.1	0.321176	56.9372
ASTEI07478	44.5131	45.7718	11.205	17.4804	1.62153	1.67885	1.22857	16.245	74.3707	31.8169	0.836832	1.34145	55.4407
ASTEI08532	723.488	158.571	6.48484	0.687465	0.1	1.76035	6.99313	32.2445	130.128	434.54	0.710322	2.39095	54.4251
ASTEI04974	869.392	850.929	56.0114	37.363	16.9383	5.70635	19.4648	198.143	731.172	469.455	11.7636	13.4683	54.2885
ASTEI11161	19.726	19.9005	1.01568	6.66225	1.21261	0.1	0.1	4.24958	21.8368	22.7833	0.208599	0.405301	53.8779
ASTEI00192	10.8762	3.95008	0.1	0.222626	0.1	0.1	0.1	1.52809	5.36158	7.3055	0.1	0.1	53.6158
ASTEI07783	117.243	132.898	17.8665	3.48677	2.71482	3.59025	2.76559	38.5291	125.059	99.6384	0.4003	2.36774	52.8181
ASTEI08726	74.8255	26.3363	34.8116	30.9523	1.00516	0.574911	0.70119	7.15173	32.5746	53.2502	0.225539	0.626701	51.978
ASTEI10956	164.276	85.6693	15.6156	10.782	0.490613	1.19519	2.09911	14.8014	53.1482	133.759	0.506387	1.07283	49.5404
ASTEI09331	13.1998	11.3635	1.51032	0.960665	0.240422	1.40567	1.67156	7.36323	41.6042	4.03665	0.1	0.854414	48.6933
ASTEI02081	102.882	105.048	81.8006	28.4053	0.980533	1.14657	1.25858	6.27495	41.5505	47.6644	0.1	0.871421	47.6813
ASTEI09409	0.1	0.31813	0.202958	0.0806841	0.1	0.118059	0.1	0.664572	4.97717	0.258308	0.1	0.104515	47.6217
ASTEI09199	58.557	68.8646	18.0903	2.51137	1.25702	1.00219	0.855625	11.283	39.8391	26.9525	0.353846	0.86717	45.9415
ASTEI06896	9.41095	5.54792	0.1	0.1	0.1	0.1	0.107617	1.47169	4.6711	14.7206	0.1	0.101904	45.8381
ASTEI05893	128.983	161.006	53.7199	10.5606	1.17465	2.74712	2.01031	12.0275	78.3331	140.122	0.969932	1.7255	45.3972
ASTEI06945	57.5222	67.4582	11.3635	1.53786	0.384874	1.4064	2.57297	9.5002	51.0069	30.8483	0.198624	1.14072	44.7147
ASTEI09947	35.0323	31.7694	36.4036	15.4889	4.30704	2.5182	4.69073	46.4634	138.19	10.2055	1.05076	3.14168	43.986
ASTEI07238	82.466	78.6262	133.323	136.912	3.04689	3.37856	3.76478	36.74	116.005	54.0129	0.759101	2.73733	42.3789
ASTEI08640	111.061	58.8759	8.66794	3.44586	0.862382	1.05043	2.92104	8.67246	51.9281	48.9538	0.296703	1.28264	40.4853
ASTEI03767	70.3117	83.8109	55.474	94.7225	2.65984	0.971953	2.13379	11.1857	60.7341	99.6307	0.274535	1.51003	40.2205
ASTEI06787	330.073	362.439	93.4451	33.3521	0.950053	0.595143	1.16138	4.71502	28.2981	153.545	0.140086	0.711666	39.7631
ASTEI00456	2630.01	1930.55	98.3433	22.3403	12.7351	54.0275	28.2405	195.937	1043.28	1677.04	10.5797	26.3957	39.5247
ASTEI06486	889.601	843.343	189.363	373.258	18.3378	13.9125	5.0438	80.5507	386.546	414.918	2.34339	9.90938	39.0081
ASTEI03669	54.3673	38.7979	69.5411	23.6627	2.26715	1.1427	2.25778	9.93453	57.3473	40.5029	0.322765	1.4976	38.2928
ASTEI06749	1410.06	1569.37	322.498	49.5343	11.0841	1.98964	0.1	18.8444	143.138	540.27	1.8064	3.74505	38.2206
ASTEI01590	103.797	105.218	7.26842	1.01982	0.1	0.746117	0.91	5.75555	18.3847	53.3273	0.175622	0.482935	38.0686
ASTEI07101	13.4799	14.0222	0.308474	0.1	1.47314	2.69156	0.13131	15.8246	57.2021	11.9743	1.90063	1.54916	36.9246
ASTEI10008	162.74	45.3732	2.79311	1.00943	1.01051	1.32933	0.864699	10.7163	40.6881	69.4001	1.25159	1.11403	36.5233
ASTEI02457	5.4314	4.04636	0.516292	0.153936	0.154099	0.150162	3.07683	5.07169	33.8642	9.3636	0.371126	0.938054	36.1005
ASTEI05702	50.1917	39.2019	40.7657	31.0202	0.597176	1.74575	3.08735	14.6496	51.7538	47.9841	0.308188	1.43462	36.075
ASTEI00991	293.171	331.816	150.594	106.738	1.91949	5.61135	2.28129	19.4982	89.2969	159.606	0.440269	2.5631	34.8394
ASTEI08265	13.6296	19.486	48.122	49.8987	1.27672	1.16634	1.70703	11.672	39.2021	8.29369	0.494164	1.16107	33.7639
ASTEI04264	51.6805	71.0617	54.0081	18.6495	1.0982	0.91726	0.671241	6.88451	23.8377	41.0165	0.161929	0.712157	33.4726
ASTEI01264	0.1	0.1	0.608342	0.483683	0.121049	0.32438	0.280537	2.45308	7.78283	92.8131	0.208235	0.23355	33.324
ASTEI01613	1251.54	520.721	3.01162	4.78897	0.737548	41.3703	29.2882	320.873	1038.63	682.706	56.0479	31.861	32.5989
ASTEI05476	9.50601	3.6826	0.587347	0.700485	0.233743	3.75822	1.00008	9.40246	41.0405	14.7637	0.1	1.27301	32.2389
ASTEI01635	115.023	42.534	3.87649	1.54107	0.1	0.751643	1.65013	2.35062	23.8745	25.9018	0.530769	0.758136	31.4911
ASTEI04694	61.6763	56.6434	23.6532	4.96276	0.1	0.1	1.95779	4.06378	17.4369	44.7376	0.1	0.564446	30.892
ASTEI09448	159.022	157.041	59.2749	107.448	6.79474	1.8739	2.33121	24.2615	94.476	113.775	1.45557	3.11386	30.3405
ASTEI04788	224.221	308.3	167.808	77.8807	6.36754	2.95108	1.99345	17.7479	86.9184	134.228	0.160299	2.86809	30.3053
ASTEI06970	90.5038	125.716	65.9449	30.2899	3.10314	0.518375	1.04319	6.07918	37.1215	38.8457	0.274535	1.23481	30.0625
ASTEI09785	128.372	116.213	47.8861	22.6382	8.97663	3.76419	1.81016	23.1399	116.146	142.245	0.911336	3.86558	30.0463
ASTEI04119	3.4277	4.8689	1.97668	0.0561295	0.1	0.1	1.38235	3.80132	12.6641	4.17796	0.115992	0.424584	29.8271
ASTEI07782	390.069	365.085	9.39429	4.24974	2.70725	10.9292	7.1705	42.4289	152.461	251.185	0.133062	5.235	29.1234
ASTEI10936	154.877	100.207	68.8465	43.643	2.75042	0.850431	0.452608	7.73688	32.1022	58.6967	0.436747	1.12255	28.5976
ASTEI09154	61.2806	74.8938	100.068	30.8213	1.07631	2.62201	1.91876	3.60792	39.6731	35.8553	0.1	1.42927	27.7576
ASTEI11317	4.89369	3.64577	2.55849	0.832176	0.1	0.1	0.099008	0.423111	2.73472	4.07029	0.1	0.099752	27.4152
ASTEI10374	67.2211	63.553	41.3361	35.0671	1.18064	0.575237	0.757714	2.30264	18.4042	34.4854	0.24372	0.689328	26.6987
ASTEI11488	10.6253	5.14525	7.50289	3.35555	0.1	0.272774	0.1	0.682437	3.78072	5.22215	0.1	0.143193	26.4029
ASTEI01416	99.0982	98.7602	79.8286	139.818	4.44931	2.97821	2.2239	12.5831	66.6217	42.455	0.60087	2.56307	25.9929
ASTEI00798	15.0575	13.6717	2.90737	1.84928	0.1	0.1	0.24752	1.05778	3.51607	6.10543	0.1	0.13688	25.6872
ASTEI00965	102.885	123.089	42.629	26.7581	8.78002	4.56786	2.38765	22.9922	102.882	91.8522	0.307197	4.01068	25.6519
ASTEI10231	377.784	355.669	9.98001	6.22672	1.93068	1.20944	3.3632	11.7503	47.0765	162.212	0.854038	1.83934	25.5942
ASTEI00273	200.211	203.497	97.9325	53.916	5.1281	3.9352	2.7426	16.1743	82.2472	137.555	1.0586	3.21613	25.5734
ASTEI11755	12.4557	14.7439	28.2186	7.81865	0.340303	0.497411	0.1	0.933333	6.60699	11.6994	0.1	0.259428	25.4675
ASTEI10365	66.2919	61.1677	23.1428	59.7821	2.65895	1.80244	2.43192	9.5473	44.7925	22.6144	0.198872	1.77305	25.263
ASTEI04067	2452.37	2726.3	129.958	76.8476	7.04413	8.39954	42.8286	208.279	606.666	1435.1	38.2664	24.1346	25.1367
ASTEI09865	94.2358	86.8624	155.476	30.6558	9.62896	3.4505	4.78428	26.3521	115.419	67.2504	0.512958	4.59417	25.123
ASTEI09384	115.207	120.531	32.3692	23.1742	2.62299	0.937188	1.3093	6.9808	31.9821	99.5436	0.240651	1.27753	25.0343
ASTEI06125	327.367	267.574	33.0194	44.1681	11.9009	7.36879	5.4808	33.4711	166.664	216.598	1.96195	6.6781	24.9568
ASTEI01682	149.123	193.918	199.461	106.251	2.60932	2.30846	0.734481	8.34922	35.5896	63.8488	0.0708741	1.43078	24.8742
ASTEI01802	312.547	65.2226	0.1	0.63622	0.212299	0.1	6.13123	9.51029	40.5011	82.6618	0.1	1.63588	24.7579
ASTEI04952	138.688	154.011	187.167	97.6507	13.91	9.46321	5.55377	42.6627	192.848	105.729	2.24952	7.79412	24.7427
ASTEI04411	121.352	103.287	36.1508	59.3868	1.86495	2.33652	0.936342	9.77748	34.441	75.4355	0.432122	1.39248	24.7335
ASTEI09020	137.926	13.2842	40.9621	14.9739	2.0611	3.01266	3.60758	11.991	57.2567	95.5777	0.580192	2.31538	24.7288
ASTEI05756	162.545	137.703	3.50088	1.26127	1.87214	0.700025	0.791692	13.2944	55.2383	55.4517	5.6622	2.25651	24.4795
ASTEI07092	207.825	120.387	3.14965	0.86685	2.21764	1.40933	6.08487	19.2163	68.4493	59.5897	1.49279	2.80116	24.4361
ASTEI00875	29.6075	32.771	13.0668	8.1815	1.95005	0.950111	1.39056	5.94257	26.7765	30.1426	0.134183	1.10623	24.2053
ASTEI06855	80.0652	57.2036	12.8135	18.2478	1.7428	1.03783	1.65704	6.72728	27.3526	42.1634	0.199871	1.15939	23.5923
ASTEI04173	23.3216	30.2929	46.7892	35.7186	1.88903	1.57779	0.21649	5.05759	22.8937	26.0529	0.208903	0.973053	23.5277
ASTEI04563	178.875	32.3207	27.2179	19.0174	2.95412	1.43932	1.75546	11.7031	37.9591	196.298	0.338788	1.62192	23.4038
ASTEI09428	88.2701	103.113	20.8089	10.8075	3.33919	7.9069	12.7867	40.4794	149.054	48.6961	1.44755	6.3701	23.399
ASTEI09642	29.9958	26.5024	2.92634	3.49002	11.6458	34.4229	18.5467	91.0891	422.605	24.7259	8.81481	18.3575	23.0208
ASTEI08421	54.3394	29.3645	45.7394	13.3473	3.77608	3.39655	3.00338	12.6579	61.7069	84.6106	0.599613	2.6939	22.9061
ASTEI04514	458.842	217.205	14.1752	12.6505	4.37483	1.51451	2.95546	14.4194	60.6419	406.477	1.78243	2.65681	22.8251
ASTEI10211	60.8944	68.7238	33.2715	9.8892	1.97994	1.08526	1.32364	5.09091	26.3235	40.8612	0.25545	1.16107	22.6717
ASTEI09643	25.331	23.2907	25.5571	24.3368	0.630748	0.460974	1.01201	3.82025	12.3791	11.7249	0.0813785	0.546277	22.6609
ASTEI11772	128.207	103.033	5.0563	7.37032	0.1	0.1	0.1	0.613204	2.26478	4.82643	0.1	0.1	22.6478
ASTEI10176	124.604	112.482	83.8404	69.9573	4.95101	4.19522	6.60053	19.0236	98.7285	78.1358	1.77746	4.38105	22.5353
ASTEI11103	2.83036	2.13203	258.53	244.678	0.657293	0.282573	0.537637	2.65107	9.43231	4.08049	0.199537	0.41926	22.4975
ASTEI11192	126.789	139.397	73.9255	36.8452	12.7339	6.54657	3.56955	31.7132	133.437	126.174	1.08772	5.98444	22.2973
ASTEI09124	288.774	227.237	21.9048	6.17482	6.65688	5.79177	6.61184	24.6332	114.393	159.669	1.47234	5.13321	22.2848
ASTEI11254	8.82276	14.2413	8.17698	3.25069	0.723143	1.057	0.1	1.65278	10.9877	5.78166	0.1	0.495035	22.1958
ASTEI01636	34.8869	12.5262	4.52141	2.29906	0.0418455	0.122329	4.69975	8.72236	30.4839	6.75817	0.647864	1.37795	22.1227
ASTEI06803	148.627	150.506	69.4629	156.169	21.813	17.5017	17.2624	82.528	347.739	191.215	6.5555	15.7832	22.0323
ASTEI08211	179.461	146.832	1.78582	2.32343	5.10406	17.1874	4.21556	41.8779	157.233	170.102	2.13394	7.16024	21.9592
ASTEI08352	75.6566	94.7186	247.792	115.127	7.56228	4.42143	1.77956	15.9012	80.6882	26.6032	0.93665	3.67498	21.9561
ASTEI02684	363.143	319.889	170.576	67.9393	60.3193	10.4002	6.03373	104.195	463.831	248.615	8.33645	21.2724	21.8043
ASTEI01460	1447.51	1725.9	98.302	34.8921	7.16048	7.1477	36.0539	142.421	479.129	686.713	38.5759	22.2345	21.5489
ASTEI03372	164.019	85.2851	142.046	63.4039	4.62811	1.6912	1.5912	9.06666	43.3927	81.8022	0.170604	2.02028	21.4786
ASTEI01728	74.297	22.1403	1.17707	0.374348	1.59267	4.79287	4.7099	12.2479	61.1318	23.5948	0.290096	2.84638	21.477
ASTEI06936	83.7035	50.6112	64.2015	58.8814	5.11745	2.67534	9.42933	23.9387	98.0942	43.1847	1.23375	4.61397	21.2603
ASTEI05442	744.572	280.326	2.19885	0.194252	0.1	29.7025	1.872	42.3111	175.557	489.041	1.40498	8.26988	21.2285
ASTEI08641	137.778	161.029	127.261	62.0633	4.1343	2.85363	6.38761	15.7485	79.0073	87.5025	1.77801	3.78839	20.8551
ASTEI11166	0.293633	0.568764	1.45142	0.937622	0.288806	0.21107	0.540605	2.44229	5.79002	0.230906	0.0745229	0.278751	20.7713
ASTEI07762	73.053	82.4045	10.886	8.97196	0.739653	0.772236	1.4693	1.83541	16.5903	34.8061	0.218124	0.799828	20.7423
ASTEI07841	465.962	122.654	208.98	208.58	13.9058	10.3591	6.89151	40.8876	178.251	227.639	3.38042	8.63421	20.6447
ASTEI05415	294.485	151.334	73.9291	94.2757	4.50049	0.589096	2.65842	13.6943	41.6757	150.749	0.346656	2.02366	20.5942
ASTEI01668	125.74	132.367	81.0686	23.4037	7.48948	2.52627	7.18938	22.2967	101.154	94.1187	2.57676	4.94547	20.4538
ASTEI11553	2.2677	2.19625	18.9154	11.1402	1.67281	2.03759	0.894651	7.13681	26.3587	1.56035	0.575532	1.29515	20.3519
ASTEI02298	477.639	536.1	911.884	382.756	16.9666	12.6754	8.87241	40.4153	205.76	294.589	2.43224	10.2367	20.1003
ASTEI10948	15.1699	24.4865	33.3263	6.21027	0.414458	0.605802	0.443319	3.78905	9.44615	16.5683	0.427784	0.472841	19.9774
ASTEI03865	0.394589	0.382157	0.1	0.1	0.194051	0.1	1.66051	1.68535	10.2378	2.9478	0.1	0.513641	19.9318
ASTEI10227	116.634	108.776	147.942	31.6803	8.19404	4.87952	4.05771	26.0803	85.4359	112.706	0.15662	4.32197	19.7678
ASTEI11140	30.6109	28.1763	5.78348	6.83538	0.622058	0.727397	0.665376	2.10418	11.0796	22.1817	0.256824	0.567914	19.5093
ASTEI08823	51.4133	44.7968	242.263	125.15	3.14957	2.17394	0.280741	5.99874	28.0635	17.4171	0.180602	1.44621	19.4049
ASTEI01409	21.5712	24.1686	21.4296	11.7398	1.35203	0.456053	0.778715	3.04259	12.8176	19.8733	0.107346	0.673537	19.0303
ASTEI01640	157.161	136.911	34.0778	24.9903	1.64584	2.40569	6.83057	12.7595	52.2936	97.7438	0.135901	2.7545	18.9848
ASTEI050821	37.1374	29.2234	7.82252	3.16161	1.60843	1.21342	1.72043	5.50234	24.7456	18.7087	0.696187	1.30961	18.8953
ASTEI05665	422.173	275.137	16.8464	24.4122	15.355	16.1217	15.0363	49.6265	238.603	255.733	4.24119	12.6885	18.8046
ASTEI06654	58.5005	56.4931	57.2045	29.8634	2.87694	0.609441	0.445982	4.45982	18.4074	41.0029	0.0430353	0.993848	18.5214
ASTEI10747	193.486	213.577	295.944	128.346	6.30322	2.8397	2.90928	10.5383	57.4349	44.8381	0.356486	3.10217	18.5144
ASTEI06566	100.039	111.611	74.7744	25.2446	5.38327	2.62286	4.71848	15.1746	63.1769	77.4126	1.00323	3.43196	18.4084
ASTEI06986	78.6506	27.0544	95.5718	97.5047	3.82342	2.63183	3.44769	17.1114	47.1173	41.1259	0.344158	2.56177	18.3925
ASTEI11541	1.80114	0.1	5.56434	1.54844	0.221441	0.1	0.473723	2.63179	4.11236	3.18683	0.1	0.223791	18.3759
ASTEI02916	205.29	206.453	111.697	58.2738	5.59679	1.57321	1.03613	7.87183	40.6119	152.829	0.666547	2.21817	18.3088
ASTEI07430	1.40462	0.453455	4.91794	0.46002	0.345382	0.336557	1.35459	1.68402	9.71826	2.85344	0.1	0.534131	18.1945
ASTEI08972	99.1316	71.9004	26.4429	7.07961	3.97309	1.25565	4.47948	10.5041	46.1376	59.9254	0.443333	2.53789	18.1795
ASTEI09294	159.937	127.508	89.1794	50.3042	3.11738	1.05152	1.79548	8.76914	28.1366	84.7418	0.247509	1.55297	18.1179
ASTEI09482	54.0989	57.3063	76.7755	39.1726	1.93993	1.21523	1.63037	4.49714	23.2767	38.5536	0.357554	1.28577	18.1033
ASTEI09786	251.133	255.915	103.985	72.8894	6.44584	4.14555	3.03367	13.4358	64.6408	153.061	0.798371	3.60586	17.9266
ASTEI08626	33.5961	27.4413	13.7553	4.97118	1.39341	1.16383	1.38398	5.00454	20.4159	22.9973	0.616376	1.1394	17.9181
ASTEI10027	160.108	158.763	36.8141	44.2431	11.5327	6.80872	19.006	76.6545	217.439	79.1111	11.2831	12.1576	17.885
ASTEI08262	46.9435	45.8954	44.2635	21.5312	6.01764	3.19848	4.91529	15.6041	65.7127	29.1297	0.734042	3.71636	17.682
ASTEI02860	78.0349	46.4214	78.9143	70.6402	2.65901	2.52104	2.45983	6.11014	34.3963	52.4587	0.148351	1.94706	17.6658
ASTEI06459	77.8327	91.431	53.2104	23.4068	8.15014	4.25458	4.43668	20.4903	77.7048	56.7839	0.826196	4.4169	17.5926
ASTEI09589	56.2172	55.0476	28.2101	22.2768	1.29832	1.1163	0.980277	3.42119	15.2144	44.3299	0.078827	0.868431	17.5194
ASTEI09427	20.4586	27.7396	6.95241	7.28656	2.26375	5.88243	11.0308	27.8241	85.1415	24.5344	0.51923	4.92405	17.2909
ASTEI05085	116.218	101.85	100.973	35.2978	12.7824	7.1943	4.79324	25.5881	114.102	108.776	1.66813	6.60952	17.2632
ASTEI09597	847.47	1041.2	872.51	527.901	145.988	59.8736	20.379	253.866	1005.57	1374.94	7.62013	58.4652	17.1994
ASTEI06381	98.2462	101.16	32.5881	33.0229	1.27146	5.20368	2.72	9.53162	46.1511	64.2463	1.57481	2.69249	17.1407
ASTEI05862	45.2104	43.2363	35.2391	53.7592	1.3489	1.63171	1.04481	4.01849	17.9632	17.7947	0.192037	1.05436	17.037
ASTEI08113	71.4569	61.3575	27.3099	11.5806	2.80766	2.3829	3.77819	8.61126	41.7433	49.8196	0.841336	2.45252	17.0205
ASTEI11522	0.1	0.1	5.0563	0.1	0.1	0.1	0.1	0.1	1.69858	0.1	0.1	0.1	16.9858
ASTEI03672	131.842	157.353	498.641	234.976	16.0456	10.211	5.13721	33.33	139.684	52.9731	1.57728	8.24277	16.9463
ASTEI02486	502.79	606.15	76.8557	23.5582	10.3026	26.8239	21.2652	73.6581	266.813	521.126	4.73538	15.7818	16.9064
ASTEI00281	5.4113	4.55722	0.145368	0.1	0.289257	0.338239	0.55692	1.05778	5.76244	3.14522	0.179134	0.340888	16.9042
ASTEI07513	67.1751	68.3843	75.1872	42.1729	7.65196	6.32512	3.78195	20.1665	79.4267	39.0701	1.19831	4.73933	16.759
ASTEI09703	271.706	333.895	359.708	187.125	14.2051	21.7009	6.66589	36.0273	190.618	242.019	3.02696	11.3997	16.7213
ASTEI10870	548.369	702.863	438.342	276.503	4.45011	3.90276	2.38	22.7829	45.0778	147.655	0.1	2.70822	16.6448
ASTEI09342	0.322846	0.46901	0.598429	0.436151	0.158769	0.116034	0.594388	0.943472	4.12118	63.8184	0.122905	0.248024	16.616
ASTEI01451	72.8775	89.755	105.481	49.6148	2.25762	0.618731	1.20741	2.38645	17.8066	21.096	0.218457	1.07555	16.5558
ASTEI05970	262.796	125.538	105.872	32.9294	4.80276	4.46731	2.80211	18.1618	51.7827	119.211	0.450653	3.13071	16.5403
ASTEI09917	28.0769	21.8209	11.1369	7.49248	7.50044	0.996654	4.37604	11.3765	54.5361	14.1741	0.351891	3.30626	16.4948
ASTEI02509	120.945	128.872	155.111	125.513	5.59509	3.28906	4.22833	9.78548	56.7786	38.899	0.690487	3.45074	16.454
ASTEI02019	47.9212	42.6897	19.1342	6.82931	5.11353	3.00597	2.6159	11.6872	48.4667	41.7279	1.09001	2.95635	16.3941
ASTEI00694	104.751	138.488	34.5186	14.7028	3.9249	3.58558	3.49852	10.9889	51.9748	48.4434	1.68796	3.17424	16.374
ASTEI01393	962.694	1067.34	1381.24	760.049	107.736	50.089	20.6943	134.101	754.663	689.3	6.26481	46.1961	16.3361
ASTEI04774	76.8241	54.5626	123.415	51.5786	9.75997	8.74361	4.71467	31.0857	97.2699	111.511	0.649921	5.96704	16.3012
ASTEI05277	75.8141	73.6803	16.753	20.1093	5.3725	1.70302	3.39258	11.0068	45.2963	48.5951	0.73491	2.80075	16.1729
ASTEI06150	149.644	167.474	82.5981	46.0686	3.59783	2.62942	3.84837	9.71809	44.3132	63.4144	1.01277	2.7721	15.9854
ASTEI05795	42.2127	37.5159	39.5832	14.0282	3.78553	2.32038	2.35111	6.80996	35.5627	53.6001	0.50416	2.24029	15.8741
ASTEI06477	143.309	131.463	65.1625	24.1695	10.9189	7.25447	5.7069	22.46	99.1872	139.38	1.40874	6.32225	15.6886
ASTEI01289	69.3438	49.17	8.41607	5.47484	12.1792	3.56042	3.58253	16.145	76.8497	32.3773	0.314271	4.90912	15.6545
ASTEI11783	12.579	12.1827	6.9086	3.43307	0.1	0.1	0.367604	0.942574	2.61094	9.06748	0.1	0.166901	15.6436
ASTEI01061	159.865	154.244	647.449	410.309	10.5319	24.067	13.0107	55.0586	212.617	69.0241	7.04289	13.6631	15.5614
ASTEI02513	173.741	225.29	97.8069	55.0042	9.73091	4.85677	4.5696	13.0188	78.3352	122.583	0.97988	5.03429	15.5603
ASTEI09765	90.2942	111.672	163.703	34.2575	10.111	5.48496	3.90234	22.4897	80.9505	93.7567	1.39865	5.22423	15.4952
ASTEI00693	62.3242	65.0384	19.6392	31.2678	3.94616	1.288	1.47528	4.48329	26.5839	30.325	0.158176	1.7169	15.4837
ASTEI07741	5.33954	7.11055	1.23718	11.64	1.31294	0.1	1.22882	2.40063	12.1912	2.09944	0.508183	0.787486	15.4812
ASTEI10566	97.5316	119.316	75.5916	71.5545	8.0992	7.07228	4.61287	17.5014	84.7052	32.8819	2.17133	5.48892	15.432
ASTEI05079	44.715	30.2136	14.7778	5.10851	1.27848	1.86873	1.64102	6.07783	20.505	21.2612	0.527836	1.32902	15.4287
ASTEI01294	67.7877	69.8424	21.8331	11.1594	1.24126	1.81431	4.55209	6.48446	30.6851	59.828	0.366047	1.99343	15.3932
ASTEI10341	123.316	130.745	87.1543	42.1933	7.97951	7.4646	4.32449	19.4534	81.7272	85.3187	1.5374	5.3265	15.3435
ASTEI06017	223.657	263.432	167.627	85.6041	31.5658	13.0741	10.5551	57.2941	222.129	237.287	3.15682	14.588	15.2269
ASTEI04730	64.5457	54.9832	51.0882	21.872	10.8897	5.41861	5.57617	21.5527	86.6426	92.4834	0.896793	5.69531	15.213
ASTEI04192	49.5779	58.8194	58.8585	21.3111	7.27089	4.00924	2.84078	14.5681	56.0836	43.6513	0.629133	3.68751	15.2091
ASTEI00691	209.692	226.192	291.392	262.09	4.17182	2.28669	4.04399	8.641	41.1583	50.8135	0.336403	2.70973	15.1891
ASTEI06333	168.705	144.795	76.2334	50.7933	21.6701	10.973	14.9009	55.7544	198.538	44.6754	4.87278	13.1042	15.1507
ASTEI04336	505.442	403.083	225.011	118.645	17.9924	29.6435	16.1305	83.4812	270.487	302.091	7.72894	17.8738	15.1331
ASTEI05583	119.494	139.715	127.261	55.6102	18.3704	8.15929	4.55958	31.5941	127.483	94.2512	2.61892	8.42704	15.1279
ASTEI06815	49.2843	51.3681	25.231	19.7149	0.461657	0.84349	1.23451	2.00476	9.93734	28.9746	0.1	0.659915	15.0585
ASTEI00769	84.4489	59.0809	65.3236	31.088	15.9609	6.7882	5.08173	30.6475	110.308	78.6146	1.48762	7.3296	15.0497
ASTEI00390	110.785	138.142	59.8943	29.593	19.2389	5.5993	6.10074	32.3754	120.867	112.505	1.31797	8.06422	14.9881
ASTEI07386	31.6474	32.2635	9.26242	7.36439	3.27654	2.09529	2.19044	5.05486	29.9056	26.0328	0.422736	1.99625	14.9809
ASTEI08782	58.3409	84.7542	10.1561	10.8614	4.72489	2.08019	2.80096	8.69121	37.4816	22.9389	0.411297	2.50434	14.9667
ASTEI04007	178.758	210.259	275.969	65.9234	15.3046	11.8115	5.36948	28.7671	126.917	147.521	1.64286	8.53212	14.8752
ASTEI07105	180.197	218.292	230.655	69.3961	32.2813	15.1188	8.49081	50.5358	214.099	122.74	1.98624	14.4693	14.7968
ASTEI04160	52.2978	64.0196	40.8426	17.4756	4.43881	2.48074	2.09467	8.53383	35.7613	47.3884	0.673754	2.42199	14.7652
ASTEI00213	253.732	269.908	145.208	68.9649	26.5925	16.8185	8.20508	54.9343	200.301	203.003	2.9031	13.6298	14.6958
ASTEI05310	25.869	26.7818	10.1965	4.05352	1.53539	1.44273	1.17308	4.31132	16.849	17.7122	0.452788	1.151	14.6386
ASTEI02633	38.0536	36.2876	24.0548	28.4007	0.791746	1.26248	0.84688	0.987039	10.8757	15.7678	0.0742911	0.743849	14.6208
ASTEI04522	86.8703	112.178	80.5118	28.0059	4.0051	2.60184	5.712	23.1897	54.8446	44.8301	2.75591	3.76871	14.5526
ASTEI08988	15.8466	13.1549	5.59494	0.953237	0.1	0.464934	0.765526	0.726995	5.10159	6.54858	0.0820776	0.353134	14.4466
ASTEI04809	265.765	281.454	197.003	53.5367	37.9505	12.9884	9.50477	49.504	223.622	208.103	1.52861	15.4931	14.4337
ASTEI07629	196.124	199.424	82.1041	42.0711	18.0496	10.0119	20.5937	68.2055	192.29	178.649	4.68138	13.3341	14.4209
ASTEI08145	8.53259	10.6943	8.99346	2.71228	0.370249	2.70592	1.32011	9.81617	19.4816	3.84827	1.01908	1.35384	14.3899
ASTEI03314	36.3785	33.7004	55.2156	11.6551	4.08363	2.55811	1.664	8.88888	30.5317	46.0201	0.200711	2.12661	14.3569
ASTEI00873	27.8727	24.9724	29.8638	31.8983	2.05352	1.46327	2.9653	7.15745	24.3115	15.2485	0.291437	1.69338	14.3568
ASTEI03913	19.0334	19.7991	4.79117	1.21207	0.1	0.506726	5.37684	4.27865	22.0943	19.6793	0.178911	1.54062	14.3412
ASTEI07212	23.5734	16.4096	9.55848	12.8472	2.80766	3.1772	3.00318	10.1845	34.5567	11.1515	0.747854	2.43397	14.1976
ASTEI05630	38.8853	42.6512	92.4858	93.96	2.90877	1.9785	0.70852	4.44964	20.7857	21.322	0.267531	1.46583	14.1802
ASTEI07826	327.855	358.657	34.789	20.3105	3.95565	11.6794	3.21564	21.481	70.722	120.749	1.22485	5.01888	14.0912
ASTEI08267	69.5936	77.8174	170.044	139.473	6.84494	4.77515	7.9872	23.3955	74.2609	21.3931	1.5254	5.28317	14.0561
ASTEI06826	65.5281	69.3147	49.9637	21.3466	1.59984	4.00876	2.56687	7.52197	32.0256	25.308	0.943589	2.27977	14.0478
ASTEI01946	185.693	161.491	99.1238	52.4376	11.8032	4.76713	3.9869	22.2914	75.9061	124.294	1.12209	5.41984	14.0052
ASTEI09068	84.5794	77.2996	55.2032	27.7977	8.49464	4.28151	6.26633	24.1012	72.695	54.333	1.81402	5.21413	13.9419
ASTEI09689	286.498	359.963	119.975	33.3573	18.6003	8.99118	4.22977	34.9468	113.493	144.498	0.755841	8.14428	13.9353
ASTEI09723	244.245	303.366	288.234	95.023	29.4879	15.3934	9.37714	54.0728	197.019	179.688	2.52654	14.1962	13.8782
ASTEI09537	170.854	198.18	157.939	104.158	13.5695	10.9485	6.09608	24.6125	112.529	95.3852	1.84877	8.11572	13.8655
ASTEI04983	42.0549	30.7737	34.4149	26.6741	3.95251	1.07484	2.50715	6.21851	27.5838	28.6247	0.426934	1.99036	13.8587
ASTEI05446	59.4591	63.1458	34.4577	18.1302	4.33571	3.38976	5.71615	10.7852	51.2387	39.5823	1.35294	3.69864	13.8534
ASTEI04500	1544.96	1667.18	608.731	523.722	29.4078	25.7203	13.923	54.2111	263.095	878.427	6.96634	19.0044	13.8439
ASTEI04233	68.0826	58.0988	70.3064	14.1503	11.4727	3.76455	4.38273	19.4788	69.6691	67.4846	0.604163	5.05604	13.7794
ASTEI03287	377.736	409.835	280.311	61.8552	30.6413	12.8298	8.70588	61.5699	186.715	226.864	2.14138	13.5796	13.7497
ASTEI02069	0.1	0.1	0.653342	1.03892	0.1	0.760089	0.834337	1.18851	6.14543	1.0394	0.1	0.448606	13.6989
ASTEI08654	111.001	112.845	41.7469	32.1761	4.91631	0.991178	5.07733	11.7789	41.0709	49.3368	1.04987	3.00867	13.6508
ASTEI03723	98.4198	102.972	80.3411	18.881	11.1287	5.93856	4.15682	21.64	74.1088	95.4724	0.546975	5.44276	13.616
ASTEI11779	0.1	1715.47	131.524	2.20152	0.275483	0.402666	0.884	1.51111	6.27869	0.660761	0.28434	0.461622	13.6014
ASTEI05683	92.288	88.5962	45.0173	9.04755	9.1567	2.47315	2.44859	17.0154	49.9055	81.1671	0.616376	3.6737	13.5845
ASTEI06782	0.1	0.1	0.1	0.406733	0.135722	0.198381	0.580692	0.620397	3.43702	0.325536	0.1	0.253699	13.5476
ASTEI08608	14.1731	12.0794	7.00571	5.50049	0.627305	0.407517	3.87682	3.75957	17.1214	8.41476	0.143883	1.26388	13.5467
ASTEI05102	3.13698	4.05086	7.75299	4.10951	0.514235	0.1	0.825067	1.17531	5.20899	9.45623	0.1	0.384825	13.536
ASTEI00006	95.0797	93.4934	96.8124	22.6394	10.2582	4.53311	4.72074	18.9746	68.4686	72.1933	0.738699	5.06268	13.5242
ASTEI01944	226.718	247.938	103.283	18.9131	17.5577	3.66623	4.06764	24.7061	86.0576	71.8705	0.250538	6.38553	13.477
ASTEI10849	76.8099	89.3572	41.0452	24.5324	18.3763	5.88603	4.85333	26.9629	101.642	69.1532	1.52206	7.65944	13.2702
ASTEI01558	78.4603	58.9635	89.4066	119.371	4.21696	2.92781	2.08616	6.21655	31.5921	38.4777	0.326441	2.38934	13.2221
ASTEI06057	50.2219	62.4427	25.0202	17.5593	5.11763	3.41492	1.547	9.15384	36.1092	43.7627	0.861223	2.73519	13.2017
ASTEI06076	213.885	208.74	140.286	146.374	39.8892	20.933	9.77964	88.6166	278.116	62.5552	13.7796	21.0953	13.1838
ASTEI04196	77.4613	76.3574	69.3931	112.126	4.79356	2.72824	3.13087	5.11921	36.0953	28.5914	0.306493	2.73979	13.1745
ASTEI07487	42.9857	39.6104	21.7892	12.455	4.41261	1.04997	1.53671	6.09805	23.8216	22.1113	0.264796	1.81602	13.1175
ASTEI07588	133.206	105.662	58.8158	39.1719	2.88782	4.99861	4.14566	12.6447	43.8145	61.8533	1.33346	3.34139	13.1127
ASTEI08382	69	65.2443	47.4261	23.5673	2.30904	3.37506	2.36245	6.14933	29.4065	61.6443	0.932587	2.24478	13.0999
ASTEI06669	72.4274	77.294	123.706	51.3311	8.84787	5.63732	4.24667	19.2889	66.2614	85.7953	1.52206	5.06348	13.0861
ASTEI07643	110.735	113.155	93.1112	31.4707	11.8516	7.89408	8.42451	25.1672	100.866	97.934	2.70976	7.71998	13.0656
ASTEI10092	191.662	165.616	106.013	53.5615	11.0059	4.33112	3.16946	16.8986	63.2463	108.413	0.873826	4.84507	13.0537
ASTEI07337	151.848	153.228	84.8334	33.3898	23.8113	7.18963	9.44642	55.9038	135.604	103.053	1.38461	10.458	12.9665
ASTEI09540	629.308	704.917	837.58	424.925	76.2806	74.9561	34.4197	187.294	643.692	616.642	12.9678	49.656	12.963
ASTEI02688	78.466	44.49	6.75062	7.38004	9.15854	6.24717	23.9683	42.9809	135.138	49.109	2.33174	10.4264	12.9611
ASTEI071954	14.259	16.5717	26.4306	13.5427	1.86995	2.73325	2.00016	8.12031	22.0987	17.1931	0.241258	1.71115	12.9145
ASTEI03956	229.844	129.705	54.2336	29.5618	4.67262	1.95138	0.952	7.11965	25.9197	135.024	0.459319	2.00883	12.9029
ASTEI09747	161.216	92.0853	147.925	183.085	20.1667	12.7156	18.1873	53.4575	182.458	22.9603	5.66292	14.1831	12.8645
ASTEI09180	116.706	111.855	67.8297	73.027	13.9652	2.86274	3.50672	16.5819	67.748	83.9453	0.74708	5.27045	12.8543
ASTEI01535	456.999	549.703	337.572	142.654	80.8569	38.6935	26.3893	140.927	496.323	570.733	8.55012	38.6225	12.8506
ASTEI06759	132.226	145.7	50.8529	36.621	5.80588	6.78904	8.87169	16.8334	72.9538	86.87	1.36973	5.70908	12.7786
ASTEI06656	90.1126	109.326	87.7075	25.8233	12.5084	6.87797	7.51798	25.4847	89.6992	78.8151	1.22958	7.03349	12.7532
ASTEI06773	213.597	177.51	32.6671	38.4401	4.68012	3.29372	1.48327	8.24036	30.4345	111.562	0.178911	2.409	12.6337
ASTEI02113	175.512	173.059	4.41626	4.68172	20.1137	21.693	22.141	59.6283	220.063	47.7756	5.84517	17.4482	12.6123
ASTEI01902	178.619	192.15	94.1862	194.717	6.58094	5.22781	2.9075	10.3325	48.5474	114.096	0.738318	3.86364	12.5652
ASTEI10192	26.964	29.6987	9.47345	2.9869	1.95005	0.760089	1.39056	3.56554	13.2785	17.9816	0.134183	1.05872	12.5421
ASTEI09948	30.6829	18.628	22.3535	10.5737	4.16643	2.96268	4.93836	11.0153	43.63	23.318	1.85963	3.48177	12.531
ASTEI10659	740.437	581.105	173.734	138.133	229.796	25.0591	25.5699	272.631	997.068	137.778	38.7138	79.7847	12.497
ASTEI07144	0.1	0.1	56.0329	7.14494	1.68295	0.614981	0.900073	1.92323	10.2996	0.336388	0.1	0.824501	12.4919
ASTEI08967	60.141	58.6056	51.6101	21.7938	8.21559	3.20227	3.90564	15.439	52.244	45.0308	1.41329	4.1842	12.486
ASTEI01473	117.201	89.0345	53.0326	30.8213	21.6407	6.57688	7.21933	34.3778	120.548	75.804	3.20673	9.66092	12.4779
ASTEI07550	52.9833	25.657	32.6048	20.256	6.4615	3.53213	6.91146	12.823	56.6278	44.6888	1.30132	4.5516	12.4413
ASTEI10303	72.5216	64.0297	31.0536	21.4589	10.4506	8.24383	4.25841	19.2599	75.1943	76.2599	1.28412	6.05923	12.4099
ASTEI10066	312.796	389.932	282.51	99.6704	50.0547	18.8181	12.465	70.2141	259.231	220.507	2.97841	21.0791	12.2981
ASTEI01208	25.3122	22.9432	0.601525	0.318841	3.43119	1.39961	11.4371	15.7572	50.2488	6.12457	0.0823606	4.08757	12.2931
ASTEI07809	303.398	355.508	188.617	130.876	57.5636	26.9245	20.9345	75.781	343.055	407.949	6.41675	27.9599	12.2695
ASTEI04866	116.233	39.7438	25.7803	29.8453	2.93133	1.64794	1.44713	5.97818	19.3672	70.2194	0.290921	1.57933	12.2629
ASTEI02143	159.593	180.209	126.023	82.6199	6.86298	9.00257	9.41141	20.2707	86.3048	118.605	2.90611	7.04577	12.2492
ASTEI04854	3.65474	3.53959	25.9687	5.38625	2.69599	0.656776	0.961243	2.46472	17.4476	1.79624	1.39134	1.42634	12.2324
ASTEI00890	237.718	294.74	342.088	311.766	28.7003	22.4029	17.3585	58.3838	223.75	86.1392	4.80794	18.3174	12.2151
ASTEI03554	83.2906	87.8431	21.4275	51.5469	3.64418	0.958789	2.57265	5.33053	24.3633	43.1212	0.827497	2.00078	12.1769
ASTEI04154	22.9802	26.1422	305.499	120.149	4.79853	5.30957	3.59767	10.0858	42.3987	12.5493	0.324016	3.50745	12.0882
ASTEI04360	86.3032	7.14034	7.50289	6.60457	1.59958	0.779354	2.16723	2.33978	14.4027	52.9462	0.220134	1.19157	12.0872
ASTEI04469	1.56198	0.756385	0.482551	0.1	2.30446	0.1	5.13527	4.91581	25.1263	3.37783	0.792849	2.08314	12.0617
ASTEI09905	5.47148	6.35891	16.9033	9.67646	1.34538	0.1	0.575628	3.44393	6.35981	2.79671	0.1	0.530253	11.9939
ASTEI05896	26.8344	15.3737	24.2865	13.1826	3.99616	2.30927	2.08752	6.11726	27.457	55.8755	0.767376	2.29008	11.9895
ASTEI09787	96.3435	94.9308	80.4056	31.3472	14.0079	5.6206	6.16964	21.2183	81.0909	82.7893	1.27573	6.76848	11.9807
ASTEI07149	387.108	373.671	488.122	262.505	39.7745	40.8035	32.2169	106.497	373.577	129.299	12.0235	31.2046	11.9718
ASTEI10210	109.081	107.026	21.1445	16.6365	1.57777	1.79369	3.37527	4.80808	23.9732	54.2425	1.26661	2.00334	11.9666
ASTEI08246	228.437	277.718	90.7	77.9424	7.41685	3.32458	6.45245	10.849	54.7611	133.462	1.12278	4.57916	11.9588
ASTEI02954	394.876	404.011	377.839	271.354	18.1347	9.38787	9.9008	33.1581	122.943	186.221	3.70455	10.282	11.9571
ASTEI03531	33.7669	11.5066	16.356	19.4553	6.76535	4.34505	5.70146	18.883	54.1233	10.1214	1.32251	4.53359	11.9383
ASTEI10896	34.0484	25.2733	21.7285	16.3908	3.05553	1.11655	1.89562	6.62042	19.5767	13.7783	0.504604	1.64308	11.9147
ASTEI06902	116.789	137.332	179.681	79.8127	27.1016	11.1985	7.30296	39.3093	143.027	116.758	2.42074	12.0059	11.913
ASTEI02450	89.2834	28.0444	1.49096	0.1	7.71352	6.93825	40.6187	58.5846	177.306	59.2991	4.28698	14.8894	11.9082
ASTEI05213	117.02	131.084	130.668	38.0938	17.6804	7.09416	5.37684	19.4916	92.9131	118.076	1.07346	7.80623	11.9024
ASTEI08204	119.228	155.607	57.3607	23.6562	16.1671	6.65662	10.1078	25.7614	105.285	92.4838	2.46778	8.84983	11.8968
ASTEI10826	207.01	172.583	78.3684	58.3862	12.0131	15.9834	16.4739	46.4647	152.304	89.7668	6.91501	12.8463	11.8559
ASTEI10064	200.398	261.102	657.408	474.014	7.62278	4.77515	2.0384	7.21777	43.204	70.8492	0.140498	3.64421	11.8555
ASTEI02609	147.438	170.811	142.784	64.1255	7.79923	3.38239	4.40036	11.6747	49.0513	57.3541	0.973076	4.13876	11.8517
ASTEI04358	48.0107	47.7325	27.3017	9.60123	1.8805	2.44326	2.68193	7.64083	22.8408	26.8958	0.754818	1.94013	11.7728
ASTEI00563	627.284	588.933	511.156	181.289	46.8607	23.114	7.17321	68.8785	235.802	363.473	2.99091	20.0347	11.7697
ASTEI08234	62.1597	61.5799	63.0337	29.0601	24.5796	9.3229	5.1584	32.2489	119.664	62.5002	1.64583	10.1767	11.7587
ASTEI02603	43.8494	41.7228	66.8616	21.6673	11.4127	3.7787	3.64198	14.2958	56.7382	34.1291	0.520645	4.83849	11.7264
ASTEI08266	34.2216	35.9054	296.023	91.063	4.20738	3.0749	5.25042	12.8215	40.8432	8.97034	1.44755	3.49506	11.686
ASTEI11728	0.1	0.1	7.88782	6.51268	0.241467	0.1	0.258282	0.220753	2.0383	0.193057	0.1	0.174937	11.6516
ASTEI10783	1629.11	926.588	177.126	298.73	203.922	134.671	118.048	656.538	1766.81	1356.92	151.685	152.082	11.6175
ASTEI04950	13.3084	3.92811	17.5421	19.2711	3.11658	1.27552	4.00032	12.2517	25.3083	1.74423	0.321678	2.17852	11.6172
ASTEI06162	167.037	154.154	34.0284	23.339	14.8814	10.8759	11.1424	28.7062	116.197	123.858	3.22557	10.0313	11.5835
ASTEI09134	72.0299	79.576	36.6776	37.608	1.78004	2.08147	2.0944	3.2547	18.2565	34.0851	0.367455	1.58084	11.5486
ASTEI07662	77.3624	76.9919	88.0178	37.0875	16.0927	6.26409	7.71795	23.6676	90.0334	74.0519	1.12841	7.80079	11.5416
ASTEI10191	103.978	117.952	62.4601	24.2393	3.07752	3.46025	3.79826	8.54879	31.5737	89.9987	0.610859	2.73672	11.537
ASTEI10087	429.004	576.426	516.517	152.857	65.0438	45.0986	28.5428	156.284	409.328	317.023	3.44282	35.532	11.52
ASTEI11670	21.2677	11.3287	13.1407	6.00755	2.61475	1.91096	0.279684	3.58568	14.5675	8.98934	0.269882	1.26882	11.4812
ASTEI08885	197.004	182.289	100.01	49.9593	12.9613	8.51579	7.63216	22.0832	88.8549	84.7868	1.95941	7.76718	11.4398
ASTEI11181	346.121	334.4	159.483	121.527	35.7203	15.1338	19.6023	62.1888	227.675	307.527	9.19049	19.9117	11.4342
ASTEI05993	149.923	142.043	32.2202	96.4668	22.239	11.4211	10.0722	44.3259	143.585	48.8563	6.61737	12.5874	11.4071
ASTEI09381	0.1	0.1	10.1676	61.3544	4.83144	5.56131	10.9817	17.8888	66.2735	1.40027	1.87004	5.81113	11.4046
ASTEI01863	99.8379	96.6923	56.1249	42.8148	4.42689	5.29418	4.51993	8.27825	41.7851	56.4692	0.415384	3.6641	11.4039
ASTEI09716	174.309	116.614	132.141	84.1358	35.1651	22.4972	21.265	65.6652	243.246	230.305	6.61928	21.3867	11.3737
ASTEI05070	121.084	117.269	91.1099	14.1346	3.53741	7.32493	8.19812	18.0563	58.4767	65.0492	1.52131	5.14544	11.3648
ASTEI05632	426.107	474.077	45.6296	42.5399	54.1554	55.1988	31.7994	155.141	439.644	235.378	13.7668	38.7301	11.3515
ASTEI06670	113.61	112.083	78.3156	53.6249	6.14997	2.43776	3.23337	7.33773	35.8998	68.3382	0.860706	3.17045	11.3232
ASTEI10954	35.324	38.2959	53.4239	66.0457	11.0193	4.54776	9.29067	20.8592	71.4594	31.9238	0.401422	6.31479	11.3162
ASTEI11659	19.8823	0.1	7.3708	5.20924	0.977771	0.1	0.1	0.893896	5.22733	12.7685	0.672805	0.462644	11.2988
ASTEI07225	3.40155	4.3925	18.9154	23.3945	1.67281	0.1	1.19287	2.03909	9.17849	1.33744	0.287766	0.813362	11.2846
ASTEI03774	22.2347	19.0301	11.1822	5.33446	1.27146	2.0443	2.04	4.18461	16.9578	15.9599	0.65617	1.50298	11.2828
ASTEI02924	10.0832	13.0206	0.1	0.1	0.1	0.1	0.442	0.377778	2.0929	3.96457	0.1	0.1855	11.2825
ASTEI02682	86.5272	26.7818	24.5266	12.9274	2.08375	0.801515	4.45771	5.51448	21.663	66.7275	0.339591	1.92064	11.279
ASTEI06916	52.1795	57.7548	78.9883	27.5561	1.92456	2.81308	3.529	7.62437	23.5178	48.5797	0.0945924	2.09031	11.2509
ASTEI05008	84.4296	105.727	25.2526	20.0779	12.6943	7.73119	4.9504	20.1884	75.5675	83.5202	1.50132	6.71929	11.2464
ASTEI04940	121.137	87.6752	30.9851	21.5963	16.4947	9.12896	7.02306	27.0849	95.438	86.2968	1.32233	8.49225	11.2382
ASTEI06655	128.848	86.8624	124.88	30.0973	17.7049	6.81019	5.98035	33.5081	88.3605	106.786	0.961795	7.8643	11.2356
ASTEI04853	67.4992	55.3152	36.8935	10.8406	4.46852	0.933074	2.73126	5.83601	23.7099	29.0917	0.329443	2.11557	11.2073
ASTEI03741	21.055	22.2454	24.8358	8.88072	4.18361	1.75808	2.34934	6.11957	25.0296	12.7941	0.647718	2.23469	11.2005
ASTEI02766	21.2247	20.1681	51.4666	17.7059	5.51435	3.1665	3.37049	11.613	34.8282	36.0579	0.406546	3.11447	11.1827
ASTEI07863	828.596	892.586	1756.9	765.219	23.0519	19.4391	7.58682	37.1235	146.989	713.825	2.56233	13.16	11.1694
ASTEI01155	65.8206	48.1492	14.0177	15.5483	14.7383	6.94599	12.0445	38.124	105.139	20.1808	3.94522	9.41851	11.163
ASTEI01808	803.577	165.472	39.051	52.0323	8.02662	4.49322	8.03755	10.6168	59.8265	347.497	0.88135	5.35968	11.1623
ASTEI10967	108.893	111.049	168.427	104.332	41.6708	18.6615	22.5708	63.2235	238.895	66.2078	2.74535	21.4121	11.157
ASTEI07442	76.4954	38.853	53.1278	28.2195	6.04589	1.29198	4.34909	9.95555	34.6205	42.9389	0.729857	3.1042	11.1528
ASTEI03328	326.284	412.06	347.492	118.072	32.1474	23.2919	16.7484	64.3534	212.648	244.505	4.14762	19.0838	11.1429
ASTEI09890	21.5354	15.2255	4.52405	1.7985	0.370673	0.232201	1.18946	0.726163	5.14045	13.2939	0.0546558	0.461746	11.1326
ASTEI10947	40.7808	25.8242	9.69123	4.6232	0.1	1.12746	1.65013	3.87852	9.11573	14.4927	0.398076	0.818919	11.1314
ASTEI09527	0.1	0.1	0.1	0.190516	0.1	1.95138	21.012	44.9846	75.6663	1.37235	4.13387	6.79931	11.1285
ASTEI00022	97.4154	95.2	44.1212	38.5447	9.42965	7.76287	5.33298	13.7734	67.6131	65.8595	1.78995	6.07886	11.1227
ASTEI05971	26.8246	19.6289	21.5463	25.5136	6.88904	4.39203	5.95773	17.5542	51.5022	11.0158	1.36159	4.6501	11.0755
ASTEI06271	163.592	172.067	196.995	73.9928	31.4669	14.225	10.988	52.8889	164.12	161.843	2.67865	14.8396	11.0595
ASTEI02753	60.0402	58.9599	30.0227	17.2856	10.712	5.6206	5.50861	20.7789	64.6873	48.3669	1.63011	5.86782	11.0241
ASTEI04807	72.1891	49.8022	96.3353	43.0743	6.88949	3.79113	2.16743	10.0035	38.3832	61.9519	1.08756	3.4839	11.0173
ASTEI03716	69.0229	18.2557	25.691	16.0008	7.83849	6.77475	3.49955	14.7061	53.1639	69.1006	1.19599	4.82719	11.0134
ASTEI00110	171.929	198.446	134.242	34.2763	16.7944	11.2159	8.8271	34.1489	107.181	145.387	2.09208	9.73236	11.0128
ASTEI04865	315.218	377.193	522.321	365.217	30.5872	37.6862	17.8146	48.1673	246.03	82.5837	3.30583	22.3485	11.0088
ASTEI09043	5.7036	4.14293	26.8711	11.0326	5.78514	5.89357	14.0636	37.0222	83.7581	5.32614	4.70454	7.61172	11.0038
ASTEI11235	91.3169	99.2581	81.6134	42.7337	10.094	13.4493	13.8082	23.3527	110.073	33.9831	2.69322	10.0112	10.995
ASTEI07406	120.251	112.78	60.4968	50.6684	3.38928	1.70828	4.00032	5.44915	26.9328	32.424	0.723775	2.45541	10.9688
ASTEI02607	33.8708	36.1256	12.5831	9.63605	3.11001	1.7721	3.94679	8.62606	26.5641	13.8233	0.870509	2.42485	10.9549
ASTEI00313	16.78	21.7337	11.3672	4.81687	1.49134	1.81654	2.5523	5.36274	17.2887	17.8455	0.461786	1.58049	10.9388
ASTEI09517	17.2086	11.4581	48.5115	21.1346	6.34713	3.47903	4.2432	13.5395	42.1928	23.0474	1.36483	3.85855	10.9349
ASTEI06062	102.336	113.134	61.807	30.8752	18.6096	9.22471	6.92364	31.6593	100.264	123.364	1.92079	9.16967	10.9343
ASTEI02881	105.074	77.8709	76.2126	56.1068	3.36999	5.91098	1.68217	8.01035	31.8608	54.4262	0.695668	2.9147	10.9311
ASTEI03341	69.539	91.5933	21.1966	39.6274	8.43548	8.66426	11.9492	21.6766	83.1385	66.8964	1.4119	7.61522	10.9174
ASTEI00678	203.276	226.038	194.046	48.8738	21.1571	8.50431	11.5981	54.4	114.97	185.013	1.09187	10.5878	10.8587
ASTEI11766	0.1	0.1	0.1	0.1	0.1	0.1	0.1	0.1	1.08521	0.1	0.1	0.1	10.8521
ASTEI11534	160.927	166.794	47.0994	36.5233	13.8843	6.08831	4.9504	24.752	72.0794	86.4011	1.67192	6.64874	10.841
ASTEI02500	601.751	622.709	473.668	266.931	4.39164	0.987561	0.1	4.01492	15.1137	113.979	0.1	1.3948	10.8357
ASTEI10151	48.8555	43.9798	23.6073	13.4619	2.77225	2.81397	4.11847	6.68811	29.6418	40.0195	1.27173	2.7441	10.802
ASTEI07532	451.263	546.866	227.823	155.938	67.1456	43.2503	28.6068	169.765	394.517	523.496	7.24369	36.5616	10.7905
ASTEI02057	120.08	132.524	132.859	64.3407	10.1626	6.42354	5.28826	15.3174	61.7891	89.9263	1.13399	5.7521	10.742
ASTEI09676	23.5976	34.5532	22.3911	13.3176	3.59197	0.504835	2.65992	5.11522	20.2334	15.2429	0.78427	1.88525	10.7325
ASTEI07220	76.1695	70.6714	32.586	59.2288	15.5192	12.3363	17.4412	47.0145	141.124	49.3085	7.35079	13.1619	10.7221
ASTEI11240	75.3084	91.6992	34.7533	24.7918	11.5255	5.16625	3.04092	17.2101	56.4283	74.8858	1.34822	5.27021	10.707
ASTEI03918	63.3608	49.3323	27.2506	11.5961	1.68017	1.33956	4.08449	4.4685	20.2428	29.9196	0.472962	1.8943	10.6862
ASTEI05099	18.5133	21.516	51.0935	14.4001	4.09702	2.88335	1.46077	5.54899	24.209	22.4442	0.626481	2.26691	10.6793
ASTEI01616	394.737	403.82	469.621	113.333	45.317	24.4284	14.9543	81.9777	235.218	297.049	3.48317	22.0457	10.6696
ASTEI03215	135.936	161.54	219.668	97.0371	37.5642	12.008	13.8182	46.5537	178.185	127.103	3.43058	16.7052	10.6664
ASTEI11080	51.4319	66.4153	36.0604	6.80936	11.4806	6.29283	16.4054	26.8134	92.5958	17.6408	0.555455	8.68357	10.6633
ASTEI09526	0.1	0.1	7.62232	4.41542	0.69335	13.4282	7.04551	13.7868	57.5769	14.413	0.447277	5.40359	10.6553
ASTEI01869	217.561	138.969	107.23	116.547	31.0594	18.1338	21.5521	58.7207	201.947	192.681	5.08569	18.9577	10.6525
ASTEI04202	43.0863	34.4079	14.2449	16.4319	8.92167	10.3238	15.1097	24.2142	99.8651	16.0493	3.16543	9.38013	10.6464
ASTEI03515	46.3126	51.1789	56.68	60.5975	3.35794	2.134	0.858902	3.93747	17.5002	25.2715	0.226037	1.64422	10.6435
ASTEI04751	69.2377	55.9887	34.4731	17.337	3.14051	4.59039	3.8896	8.76444	35.8583	29.2056	1.87665	3.37429	10.6269
ASTEI03875	39.5091	35.7552	57.5471	27.7456	17.869	6.05246	6.26892	23.8782	83.5661	62.087	1.31505	7.87637	10.6097
ASTEI00511	55.5489	64.3756	116.211	47.093	26.6216	9.5463	6.98588	38.7953	118.601	52.8268	1.71093	11.2162	10.5741
ASTEI09079	68.0309	17.57	15.7628	19.3562	4.18203	1.83383	3.28039	6.62704	28.3592	48.3709	1.43883	2.68377	10.5669
ASTEI08251	101.257	69.512	37.3542	57.9363	50.7482	25.6891	22.3238	79.0655	313.528	61.1246	19.9542	29.6788	10.564
ASTEI02594	70.9188	76.1227	171.268	177.406	6.37684	3.76419	6.92584	9.43983	46.7484	29.355	0.658187	4.43126	10.5497
ASTEI02448	346.202	95.9029	1.86819	0.742683	8.92167	4.89021	59.8422	66.6102	208.046	124.828	5.37163	19.7564	10.5305
ASTEI08589	62.3901	74.6419	65.76	19.5745	4.38317	5.27616	4.13682	9.90009	39.3939	83.797	1.19756	3.74843	10.5094
ASTEI04714	4.18992	2.5996	13.7936	8.26548	1.481	0.77648	1.58413	3.23772	10.4769	1.58307	0.149538	0.997786	10.5001
ASTEI06961	112.584	87.6619	80.2878	39.5926	6.89034	5.7933	8.73984	15.2186	60.7887	70.8851	1.76224	5.79643	10.4873
ASTEI05024	332.395	221.501	117.515	58.5055	31.4692	8.944	15.272	45.0193	153.236	209.669	2.85713	14.6356	10.4701
ASTEI06396	145.169	161.927	60.6218	23.6078	10.5856	10.435	6.58298	26.782	80.6285	106.875	3.30319	7.7267	10.435
ASTEI03264	71.3993	58.1524	66.1201	76.3208	15.1027	5.81253	7.19482	19.2604	76.2779	67.8494	1.13528	7.31134	10.4328
ASTEI10385	62.4704	72.2374	41.4269	23.4136	7.34937	7.45191	3.04531	12.772	49.0159	42.9315	0.95675	4.70084	10.4271
ASTEI03713	54.2812	71.3768	95.4354	63.1964	3.58096	4.1239	2.20534	6.99398	26.8388	44.6374	0.39201	2.57555	10.4206
ASTEI09271	87.739	87.4986	44.0131	33.6427	11.6059	6.66072	11.7286	17.6405	86.3089	49.4127	3.16011	8.28884	10.4127
ASTEI04127	121.945	154.047	68.7941	27.9997	6.51847	3.81115	6.9724	14.3023	48.4216	66.709	1.34561	4.66191	10.3866
ASTEI01768	86.8703	73.2271	43.7348	28.8456	5.14235	4.6255	4.65422	6.5094	42.7404	44.9092	2.04142	4.11587	10.3843
ASTEI11304	90.3566	78.2835	39.7757	24.1087	3.19425	1.34881	4.78336	6.42454	26.005	68.8408	0.732656	2.51477	10.3409
ASTEI02687	39.9899	39.2463	77.0906	61.1624	3.14659	13.0313	11.4995	18.2189	75.036	21.4888	1.35323	7.25767	10.3389
ASTEI09141	78.7753	97.2595	38.2695	13.4413	4.14017	5.40319	6.32639	14.5994	43.3111	44.5687	0.915703	4.19636	10.3211
ASTEI01156	38.609	62.6325	78.1262	73.7341	6.17082	9.36663	4.5696	20.6131	58.1002	16.3191	2.4497	5.63919	10.3029
ASTEI02125	0.1	0.39801	0.761756	0.100943	0.101051	0.295406	0.1	0.0923823	1.5354	0.0807918	0.1	0.149114	10.2968
ASTEI11002	0.1	0.1	0.1	0.1	0.1	0.1	0.1	0.1	1.02809	0.1	0.1	0.1	10.2809
ASTEI07338	82.4043	115.177	73.4798	41.4018	3.91433	10.7698	4.67948	12.6302	54.0335	83.7622	1.6636	5.25681	10.2788
ASTEI03999	32.2625	18.4018	2.91525	1.2529	8.15251	9.80803	8.51898	28.838	72.7617	7.19496	1.87711	7.08916	10.2638
ASTEI04914	352.212	372.699	165.231	116.495	74.2331	32.1495	35.5351	120.859	389.514	331.741	10.4052	38.0807	10.2286
ASTEI11312	88.373	89.4926	29.6964	27.5716	24.7799	10.5874	3.58843	31.6462	103.622	99.9742	1.65264	10.1521	10.207
ASTEI06789	216.364	257.816	299.251	247.147	6.63219	9.06187	3.23858	8.04042	49.7775	109.97	0.595254	4.88197	10.1962
ASTEI10525	327.268	367.138	165.949	138.177	41.731	26.7931	15.0181	62.6347	223.101	238.126	4.15968	21.9255	10.1754
ASTEI02527	137.711	167.237	122.296	15.2163	5.41362	1.86187	7.72081	13.6832	40.5011	30.1283	0.93128	3.98189	10.1713
ASTEI11352	32.9727	15.3016	1.69773	0.50619	1.68909	0.987561	6.50418	9.41962	24.6666	8.10277	0.52302	2.42596	10.1678
ASTEI11647	47.144	51.8848	172.787	143.433	4.74228	2.69565	1.12723	5.29892	22.0171	2.10641	0.1	2.16629	10.1635
ASTEI05080	90.6997	88.5025	119.666	41.0393	3.85676	2.69611	1.25554	5.36554	20.6661	43.5719	0.346153	2.03864	10.1372
ASTEI05169	148.563	110.347	85.2191	113.703	16.2198	14.4612	12.7194	35.5709	119.531	119.945	3.82939	11.8075	10.1233
ASTEI00768	154.244	164.322	179.787	239.71	10.9168	4.41996	2.5218	12.4169	48.9749	80.6026	1.53412	4.84817	10.1017
ASTEI08888	69.9372	60.8863	23.377	27.4106	5.6853	2.40373	3.97037	10.7389	34.8632	58.4905	1.74588	3.45132	10.1014
ASTEI04341	41.2804	43.7874	21.4067	16.3562	2.8397	2.56108	4.00685	4.91604	26.1129	34.6356	0.935428	2.58577	10.0987
ASTEI08955	25.6662	32.2228	14.6837	11.9082	1.86995	5.12484	1.50012	5.98339	25.0584	44.4779	1.44755	2.48561	10.0814
ASTEI03242	314.813	339.594	140.793	83.3115	21.2611	18.7148	17.339	39.4116	160.732	240.705	6.54704	15.9655	10.0674
ASTEI09884	25.435	16.0118	11.7866	3.43616	1.25084	1.37124	3.67935	6.86126	16.1021	26.0019	0.1	1.60036	10.0616
ASTEI09886	161.188	200.712	69.9006	82.5044	16.6169	9.71539	7.63626	24.7565	92.0578	81.8782	2.66796	9.15913	10.0509
ASTEI07387	200.809	245.693	283.153	314.811	10.0611	6.33492	2.31791	8.91504	48.2136	55.4421	0.479289	4.79831	10.048
ASTEI03143	13.3986	20.3916	13.4035	29.9333	6.27541	14.2175	21.3119	36.8608	118.394	15.4282	5.34367	11.7871	10.0444
ASTEI07552	74.4121	79.6041	59.1992	18.8751	7.41455	6.64243	5.50044	13.229	52.7965	97.6219	1.48121	5.25966	10.038
ASTEI04357	68.5566	63.3785	86.6435	31.597	25.6232	8.19839	7.54035	36.2586	108.147	70.5991	1.80321	10.7913	10.0217
ASTEI09971	16.3434	12.5237	15.5356	9.04347	1.98726	1.61374	2.45631	4.68329	16.626	9.81558	0.592557	1.66247	10.0008
ASTEI07477	50.7249	51.6732	33.6429	34.9296	0.942864	1.10253	6.13757	4.48231	21.2165	39.2857	0.305856	2.12221	9.99737
ASTEI05810	66.8349	45.6912	22.7731	13.8817	4.35019	3.3559	4.00685	9.72161	31.0091	51.4945	0.748342	3.11532	9.95375
ASTEI09066	64.9303	80.1969	94.855	36.4174	30.2508	9.82595	9.81783	44.6157	130.297	93.4368	2.46852	13.0908	9.95338
ASTEI02185	80.2855	97.8386	18.0684	16.4555	18.6955	4.96849	3.07652	17.3308	69.8578	62.6118	1.34941	7.02248	9.94774
ASTEI05061	1390.15	535.383	36.6283	164.178	11.6614	4.79395	6.62652	14.9921	66.753	633.415	3.76135	6.7108	9.94709
ASTEI02172	19.1305	17.6312	40.7985	32.5898	5.38682	5.43401	15.3381	21.0862	71.282	29.3595	2.50592	7.16622	9.94694
ASTEI075884	207.786	232.824	222.227	66.3727	39.6368	21.0981	15.4394	81.0613	201.139	151.857	4.72962	20.226	9.94459
ASTEI03803	69.7595	73.7759	44.6271	29.4204	32.7285	6.80027	6.62073	46.6383	118.978	74.2317	1.83728	11.9967	9.91756
ASTEI06122	145.225	117.516	30.1068	30.8604	17.0324	8.92815	6.15659	31.3575	83.1918	103.213	1.4549	8.39301	9.91203
ASTEI00397	41.0974	32.1096	4.90785	3.22352	4.16106	3.72374	15.0783	15.4494	61.0025	11.6779	1.66535	6.15711	9.90766
ASTEI10550	57.8779	52.4669	87.686	19.2207	20.2089	2.99548	2.74007	15.2486	64.824	41.1899	0.293783	6.55955	9.88239
ASTEI11249	42.2964	55.3011	33.3204	14.0254	6.76017	1.90022	3.33735	13.7868	30.9467	41.3681	0.536732	3.13362	9.8757
ASTEI09987	323.18	369.267	239.694	90.9774	50.7456	23.7094	13.3709	53.0589	223.978	281.981	2.91837	22.686	9.87294
ASTEI05145	98.7651	32.5286	37.6006	39.9425	5.56028	1.67327	2.97374	11.1384	29.7492	61.6493	1.85675	3.01601	9.86376
ASTEI10882	158.112	170.896	112.845	88.3991	22.5523	13.9022	8.33807	31.7333	119.271	66.4401	3.59281	12.0963	9.86013
ASTEI06082	121.868	138.137	58.2868	39.5799	29.0783	11.0313	8.19131	41.2964	125.634	123.342	2.7493	12.7626	9.84395
ASTEI09142	57.3838	65.7647	117.004	143.159	4.4682	3.43739	3.32039	6.83685	28.705	37.6043	0.485459	2.92786	9.80409
ASTEI01762	55.5196	68.5994	40.0725	73.4147	10.2235	5.18992	4.97659	17.0979	54.5703	35.9748	1.8956	5.5714	9.79473
ASTEI07255	47.7175	39.7954	11.4657	12.6975	2.28146	3.81115	2.96327	6.40626	23.3854	20.0648	0.504604	2.39012	9.7842
ASTEI03924	21.618	19.8085	7.99827	21.9077	3.21485	1.72144	2.41732	6.48925	19.7218	7.20203	0.72278	2.0191	9.76762
ASTEI03405	24.3387	28.679	8.77224	11.1594	3.79027	3.20744	6.40138	11.7632	37.2151	19.6178	1.85311	3.81305	9.75992
ASTEI00566	81.7075	52.7554	58.8987	13.8577	8.96921	4.19522	5.62836	10.8238	48.2538	51.1535	0.987476	4.94507	9.75796
ASTEI08318	44.9478	24.4865	15.6217	23.461	8.28916	4.03868	3.69433	18.9453	40.8167	8.28417	0.712973	4.18379	9.75592
ASTEI10689	2684.21	3334.87	2477.73	2144.39	566.687	250.673	101.758	528.889	2317.57	925.888	32.6423	237.94	9.74012
ASTEI09974	55.8953	45.296	27.018	8.59261	3.08541	1.22996	2.00016	4.61575	17.2054	39.32	0.772027	1.77189	9.71022
ASTEI04773	123.687	95.0505	176.934	45.5715	14.5455	16.912	6.0112	29.0133	93.7618	160.169	1.36483	9.70838	9.65782
ASTEI07217	113.309	132.906	134.964	28.2958	15.4786	5.88243	5.13252	19.1037	66.5061	97.1474	1.11834	6.90298	9.63439
ASTEI00548	238.437	147.822	250.425	472.712	15.7511	21.6019	8.632	26.0444	115.232	96.9376	2.00711	11.998	9.60428
ASTEI09305	68.8497	75.3402	98.3395	40.6314	13.8514	6.58804	2.93967	16.3817	58.8331	60.4699	1.13466	6.12843	9.60002
ASTEI02597	175.91	188.001	220.39	245.584	48.6772	40.644	38.5106	107.68	349.531	79.1473	17.8972	36.4322	9.594
ASTEI03476	55.4212	51.6106	31.3456	16.9639	7.54755	7.73776	9.69897	17.5378	66.0562	28.0767	2.59674	6.89525	9.57995
ASTEI06284	8.5649	8.902	16.1341	30.9411	6.98583	5.55599	3.95592	12.5384	42.9264	3.20334	1.43148	4.48231	9.57686
ASTEI02411	37.3327	28.4732	12.975	21.1292	5.39309	5.87027	6.01412	14.162	45.2342	18.2261	1.61862	4.72403	9.57535
ASTEI02372	66.131	62.8157	11.1973	5.779	15.0101	8.57026	7.02422	18.797	85.196	55.0039	5.08354	8.92203	9.54895
ASTEI07139	50.0305	48.9946	66.6512	35.4506	16.5551	7.28619	6.06571	24.8766	74.699	46.1802	1.46328	7.84257	9.52481
ASTEI07673	229.038	230.606	114.894	57.0937	7.80646	8.15035	7.15721	14.7834	56.9537	83.8132	0.863298	5.99433	9.50126
ASTEI02350	138.688	154.786	82.8345	39.1755	15.2647	8.18896	8.25067	21.304	78.7517	82.7041	1.5085	8.3032	9.4845
ASTEI07276	134.382	147.933	82.2573	38.3387	20.729	10.4997	9.65932	32.3666	103.689	87.4608	2.8598	10.937	9.4806
ASTEI10413	214.138	255.204	175.395	165.98	5.15921	5.32311	2.27231	5.54899	30.3573	152.742	0.1	3.21366	9.44633
ASTEI01988	88.1152	101.013	178.146	94.6725	11.2018	10.5565	6.30624	16.3046	73.0337	56.211	2.89049	7.73876	9.43738
ASTEI02834	10.682	12.8335	23.2255	10.0966	2.72633	1.36073	1.03133	3.58672	14.089	8.55952	0.857923	1.49408	9.42986
ASTEI06667	13.681	10.7912	47.2761	21.7562	4.0923	1.19125	3.20876	5.80212	21.1951	8.92832	0.501138	2.24836	9.42688
ASTEI04447	95.6128	107.743	75.4244	79.4659	23.2638	9.94186	12.6528	40.4636	123.401	48.4699	6.51167	13.0925	9.42533
ASTEI03760	68.3343	68.5034	107.776	32.3918	6.33786	6.67861	3.62609	11.8579	42.4267	55.6218	1.36918	4.50294	9.42201
ASTEI09836	23.0129	20.8382	95.7178	95.0375	5.4286	8.40555	4.87167	13.5009	47.611	5.14947	1.5195	5.05633	9.41611
ASTEI01729	82.2398	102.64	25.9306	15.6189	5.42031	5.94205	7.02422	15.3425	46.2826	55.6706	1.29106	4.91941	9.40815
ASTEI05403	64.9605	66.5434	39.6226	38.1516	6.14351	2.69394	3.06662	8.05034	31.2021	58.6148	1.37389	3.31949	9.39965
ASTEI03008	160.83	180.747	183.986	157.001	16.68	13.3922	11.9781	17.6117	106.295	154.96	3.23311	11.3209	9.38931
ASTEI06479	115.26	125.535	122.529	69.7769	5.53465	2.23168	3.0621	5.84504	28.5957	36.6212	1.3789	3.05184	9.37001
ASTEI00469	23.9235	18.413	26.8222	23.583	1.40246	1.08191	1.6668	1.63831	9.89839	6.01137	0.0804195	1.0579	9.35666
ASTEI08347	171.892	194.588	160.01	59.2661	46.8387	14.5076	14.6723	65.3528	183.193	145.157	2.64745	19.6665	9.31498
ASTEI01447	2.91812	3.29721	4.80805	2.62818	6.69701	2.27241	5.62836	8.74648	34.7266	2.00789	0.370304	3.74202	9.28016
ASTEI04674	43.6642	54.4624	74.8047	18.5253	4.06688	3.21001	4.61109	6.61808	29.455	34.7916	0.839529	3.18188	9.25712
ASTEI00193	92.5611	78.9807	63.3562	22.9047	7.78403	6.43088	6.96857	17.5587	52.2089	63.3171	1.39727	5.64519	9.24839
ASTEI07924	50.9727	40.6278	43.0359	37.1722	3.15288	0.625843	3.24753	4.59052	16.8887	23.2472	0.281231	1.82687	9.2446
ASTEI11069	76.772	58.8269	174.552	39.6399	8.84744	5.12161	5.62191	17.8587	49.2841	56.7996	1.76309	5.33851	9.23181
ASTEI01502	113.535	119.821	236.318	195.305	12.9847	9.89639	12.5992	24.5896	89.5654	48.1998	3.35054	9.70771	9.22621
ASTEI01159	389.809	188.265	90.8752	76.5481	15.427	8.13253	7.8449	22.4272	76.6404	222.218	1.82724	8.30793	9.22497
ASTEI02449	77.1389	5.97668	0.1	0.1	4.55224	1.10898	28.4039	25.6641	81.9775	20.6244	1.5662	8.90784	9.20285
ASTEI06335	1.73474	0.84004	1.07184	0.92322	0.0710924	0.103914	1.29273	0.584946	3.54067	0.852595	0.0733781	0.385279	9.18989
ASTEI05278	125.901	132.044	96.7495	40.249	22.1683	11.142	11.8976	37.6178	110.439	118.408	2.89024	12.0245	9.1845
ASTEI03098	36.2156	2.47004	0.1	0.37587	0.1	0.733311	6.17123	4.24257	16.3046	30.4846	0.1	1.77614	9.17979
ASTEI09521	552.401	597.313	540.636	478.555	29.9213	34.7679	21.1831	56.7756	217.415	286.039	8.88729	23.6899	9.17753
ASTEI03416	167.523	170.565	93.3736	61.4828	38.2156	15.0173	11.0922	53.1961	153.595	124.366	2.67587	16.7502	9.16972
ASTEI06121	435.799	424.472	84.7291	130.618	77.7116	32.1885	94.5472	248.845	517.321	123.491	21.5224	56.4924	9.15735
ASTEI05639	81.0846	66.093	15.1886	20.0068	34.1921	32.4393	38.2136	100.293	260.526	71.5528	9.31173	28.5392	9.12869
ASTEI02631	51.4494	46.5065	41.0608	26.9599	7.59053	4.31467	3.72126	9.25254	37.4656	30.681	0.870509	4.12424	9.08423
ASTEI03153	65.3005	65.4751	17.5629	15.851	3.58915	3.03725	2.62674	3.97206	21.208	40.0233	0.1	2.33829	9.0699
ASTEI03758	145.592	154.566	108.915	80.1726	8.70936	4.51479	5.57868	13.7951	44.8378	60.7264	0.993013	4.94896	9.06003
ASTEI03838	199.237	222.303	104.949	43.3002	37.0249	15.1795	16.4208	55.1076	165.417	125.267	4.42739	18.2632	9.05742
ASTEI04880	32.2842	18.3924	17.6007	10.5732	0.933924	0.682546	1.99792	1.28072	8.54052	0.74669	0.160659	0.943762	9.04944
ASTEI05985	57.6313	58.7421	69.7502	26.6682	14.8609	5.74076	9.99163	20.9615	74.3714	44.9803	2.30081	8.22353	9.04374
ASTEI10937	140.359	160.048	179.547	202.482	9.44621	2.08266	1.35473	6.70609	29.579	97.0844	0.217875	3.27537	9.03073
ASTEI05340	264.161	21.8746	92.6313	69.8706	9.41721	21.412	22.6427	123.254	226.659	337.593	46.9384	25.1026	9.0293
ASTEI06064	46.7741	40.5891	11.5601	10.6619	2.94433	2.55529	3.24778	5.8041	20.8152	13.7564	0.474843	2.30556	9.02828
ASTEI00516	30.4972	28.9025	24.8279	17.5862	4.02305	1.64651	2.51307	5.6199	19.7782	17.8837	0.597945	2.19514	9.00999
ASTEI01274	27.6899	27.6939	100.975	112.468	64.7936	17.1722	11.5668	84.8256	224.825	14.8366	6.43047	24.9908	8.99634
ASTEI02675	12.1588	11.7758	11.4191	4.30065	4.06604	0.699203	3.32585	3.93591	19.5842	12.9079	0.617173	2.17707	8.99567
ASTEI07957	110.076	141.054	127.042	62.0465	23.6193	13.9028	6.82814	31.1643	106.156	77.8331	2.89909	11.8123	8.98683
ASTEI08561	41.6337	30.8015	26.9747	16.902	2.20386	1.97436	2.50942	3.57467	17.1633	22.9064	0.953916	1.91039	8.98416
ASTEI09595	118.459	103.892	55.7076	28.7738	4.69284	2.60184	4.15418	6.21352	26.7735	80.8624	0.501075	2.98749	8.96187
ASTEI04079	78.8958	71.9767	47.9155	22.2231	5.09821	2.70979	3.18695	5.14512	25.989	42.8786	0.683393	2.91959	8.90162
ASTEI10197	77.65	79.2356	123.414	86.0904	46.8763	24.0108	15.0753	72.5861	200.582	44.1405	4.27564	22.5595	8.89124
ASTEI03944	58.603	28.0444	58.3604	28.1118	2.20386	2.97353	6.16533	5.57948	26.7605	44.7285	0.699915	3.01066	8.88856
ASTEI04520	182.357	218.242	168.205	100.783	100.409	25.5143	16.6155	94.7241	327.95	103.966	5.28932	36.9571	8.8738
ASTEI01424	135.536	159.812	76.4305	59.5714	43.3707	12.929	10.3159	62.3971	154.343	142.627	3.00398	17.4049	8.86777
ASTEI06776	199.364	171.495	39.02	32.2407	5.48066	8.45599	2.60547	9.74268	38.0393	149.471	0.628542	4.29267	8.86147
ASTEI00057	127.124	153.255	135.286	45.1135	29.4856	16.0937	10.7791	44.3584	131.459	78.183	3.08188	14.8601	8.84645
ASTEI10049	25.2919	23.9254	17.0808	18.6373	14.3182	5.70779	2.9393	12.9578	55.0606	28.9083	1.94062	6.22649	8.84297
ASTEI08628	32.1349	23.9404	1.20004	1.4312	3.56009	0.951894	7.56956	8.29551	28.1828	5.27617	0.672174	3.18843	8.83908
ASTEI02826	108.685	61.6836	33.4788	39.9276	11.2976	4.55541	7.16725	15.5995	55.9703	56.6252	2.33216	6.3381	8.83077
ASTEI08448	2.95942	0.573235	16.8225	18.173	1.892	3.40367	2.17942	3.7255	16.8309	0.814523	0.150218	1.90633	8.82899
ASTEI06797	91.7684	38.0902	43.3936	56.1224	1.38153	4.37524	2.46289	3.36805	18.6591	40.1322	0.237658	2.11433	8.82506
ASTEI10139	28.4564	34.253	12.3077	12.5815	7.59691	4.09102	3.95604	8.49877	36.7892	31.0886	1.03173	4.16892	8.82462
ASTEI01350	70.5821	97.293	78.9143	24.0333	16.529	4.96621	6.38445	17.7975	64.4147	82.742	1.32692	7.30164	8.82195
ASTEI02243	61.4764	48.5288	43.1878	14.8935	7.86883	3.32943	5.98035	12.1159	40.4658	55.2142	1.17553	4.58853	8.81889
ASTEI06356	278.607	152.422	91.3276	214.443	107.466	31.913	13.9842	113.427	411.201	347.971	33.1955	46.6398	8.81653
ASTEI11362	72.7142	63.4678	74.6949	67.8412	2.94316	1.18303	1.88887	2.75796	14.5959	63.6516	0.607557	1.65565	8.81582
ASTEI05448	37.3084	31.2611	9.71282	8.39178	1.75229	0.45199	0.606396	2.16738	6.65625	12.7325	0.21278	0.755865	8.80614
ASTEI068257	8.9301	17.2975	1.69773	1.6873	0.506728	1.23445	3.7941	1.69862	12.4046	4.72661	0.1	1.40882	8.80497
ASTEI04976	79.315	98.7066	32.2477	40.4782	6.56828	4.13568	6.37715	9.60776	40.3469	50.3333	1.25159	4.58318	8.80326
ASTEI10551	0.1	0.1	181.945	213.115	7.4647	4.36438	9.26204	5.73247	47.7631	25.0663	0.616376	5.42687	8.80121
ASTEI08317	48.3992	48.4367	27.9108	16.6435	3.57026	5.21855	11.4566	25.3866	52.5736	5.39181	3.68505	5.98263	8.78771
ASTEI02934	104.975	104.581	61.9688	38.6772	4.11023	2.76359	4.13266	5.86193	26.3688	46.8612	1.01817	3.00616	8.77157
ASTEI08456	247.58	252.4	105.56	72.193	8.54421	9.887	4.5696	16.2735	58.3006	111.862	3.67455	6.66884	8.74224
ASTEI09951	216.188	249.787	263.469	220.742	11.4435	4.03745	1.98981	8.09116	40.5425	115.83	1.1055	4.64405	8.72999
ASTEI06270	23.2816	13.6792	3.4524	6.70987	18.7389	6.8057	22.0033	47.1028	116.977	15.867	6.06634	13.4036	8.72729
ASTEI03860	344.937	211.463	24.3295	29.6929	15.5884	12.8078	20.7648	50.3661	119.409	239.782	5.74629	13.7268	8.69895
ASTEI08060	97.6405	123.112	87.2685	37.785	16.9119	8.27666	8.23721	26.0217	76.5415	104.549	1.87024	8.824	8.67425
ASTEI05414	147.735	159.173	137.388	56.6212	33.9494	19.2194	13.0316	56.0299	149.999	199.921	3.06704	17.3168	8.66201
ASTEI08679	124.883	116.465	201.907	103.292	25.9475	9.52894	12.2861	28.6173	107.332	24.1169	1.86911	12.4079	8.65027
ASTEI10871	201.958	135.719	72.1537	36.7831	1.01346	2.4689	2.89074	4.6326	13.973	36.1924	0.1	1.61828	8.63451
ASTEI11349	219.967	245.98	175.143	136.329	17.7039	23.7379	15.5818	30.0766	132.088	125.497	4.24455	15.3171	8.62358
ASTEI00335	223.598	230.259	210.292	227.423	14.1801	12.5886	26.2408	25.7684	118.671	54.252	2.33458	13.836	8.57694
ASTEI05389	58.6527	56.1629	15.3558	20.5928	4.07404	1.54828	2.61465	3.87355	18.9147	43.3217	0.588705	2.20642	8.57257
ASTEI10405	120.214	147.871	64.2468	62.6126	6.90441	22.0762	4.96194	21.1062	76.7688	86.0807	1.89295	8.95889	8.56901
ASTEI11535	0.1	0.1	0.1	0.670029	4.02445	3.43142	13.9903	9.96457	46.1448	3.88796	0.173077	5.4048	8.53775
ASTEI09390	64.184	78.6858	439.41	161.513	7.1253	5.5481	2.06563	6.39232	32.322	54.3593	0.412396	3.78786	8.53304
ASTEI06631	48.3464	51.4698	54.4989	31.4559	4.9911	4.90779	3.7856	8.54518	32.4796	27.0627	1.59231	3.8192	8.50429
ASTEI09879	255.741	264.441	188.001	64.0614	32.1685	22.2965	33.0767	71.4355	198.228	225.168	5.89082	23.3581	8.48645
ASTEI08670	85.8151	59.3211	19.1197	45.4484	8.78557	7.68205	7.88708	17.3547	57.9389	27.2816	2.99569	6.8376	8.47358
ASTEI09518	86.3479	97.7218	70.1366	44.0872	2.86275	2.7896	4.33798	5.88866	23.7626	45.2042	1.23116	2.80537	8.4704
ASTEI02892	88.3976	82.188	34.4515	33.0706	34.644	10.3623	9.15681	52.3997	118.501	123.788	1.93286	14.024	8.44987
ASTEI04654	105.192	92.0241	198.015	190.685	24.4361	14.9531	15.6253	40.1057	125.8	51.8251	4.56481	14.8948	8.4459
ASTEI03569	49.1387	63.7373	107.891	62.5048	8.19899	6.62287	6.11588	9.7641	46.717	9.83287	1.22485	5.54065	8.43168
ASTEI01797	15.4415	12.5298	63.4335	46.7445	1.43667	2.09993	8.7812	5.62897	26.5936	11.9787	0.317755	3.15889	8.41864
ASTEI06070	54.7727	56.4227	6.76848	2.69075	2.57117	4.11614	1.96444	5.70864	18.7069	51.001	0.252747	2.22613	8.40333
ASTEI01943	66.1918	88.0917	192.248	81.6249	4.8717	6.47348	1.42117	11.0333	29.1604	61.3465	1.1428	3.47729	8.38595
ASTEI02894	270.842	316.956	498.798	127.41	49.8489	22.8873	8.26833	59.0724	172.081	191.986	1.22747	20.558	8.3705
ASTEI02348	106.95	116.59	158.313	73.0208	9.40995	8.74443	5.39922	14.4139	53.8141	82.11	2.18692	6.43513	8.36255
ASTEI02301	37.0305	39.5187	81.3189	25.6651	12.9912	7.71423	5.52112	17.6031	59.5802	32.5512	2.27472	7.12532	8.36176
ASTEI04286	31.6474	36.0276	30.5317	8.18265	4.91481	2.79372	5.40309	9.36086	29.7327	29.4711	1.1273	3.55973	8.35252
ASTEI02986	206.192	159.563	14.8068	7.23525	2.20971	2.33269	3.41407	4.93816	18.9638	88.5315	1.14038	2.27421	8.33861
ASTEI02982	145.035	168.874	175.701	431.298	44.8787	36.606	29.7881	78.2114	250.809	55.584	9.09889	30.0929	8.3345
ASTEI06406	30.115	29.687	173.778	269.599	15.0744	8.50431	10.0422	16.6827	72.8886	14.4839	1.36483	8.74645	8.33351
ASTEI00061	48.9157	58.7031	26.9383	14.8883	6.79836	3.05753	5.59367	6.45423	34.4323	34.2849	1.07953	4.13227	8.33253
ASTEI02786	27.5639	19.1001	31.639	20.7081	2.41048	0.787567	0.667333	2.07407	8.71356	13.5132	0.321974	1.04684	8.3237
ASTEI08012	0.1	0.1	15.6709	14.0991	0.984705	1.43932	1.75546	0.900236	8.86636	5.2486	0.1	1.06987	8.28732
ASTEI06674	138.624	149.369	106.504	98.5847	15.3477	14.9991	14.0304	32.3043	105.151	73.6961	6.447	12.706	8.27564
ASTEI05132	0.1	0.1	0.1	0.1	184.754	22.7297	93.5956	344.243	917.198	89.497	142.798	110.969	8.26533
ASTEI01227	10.3652	10.5167	35.9863	28.5717	5.94697	3.9619	6.27455	13.5366	37.9405	2.74932	2.21308	4.59912	8.2495
ASTEI02016	64.0945	50.8713	44.6247	22.5784	17.2978	6.29283	6.24967	25.4429	67.1025	50.4023	2.69793	8.13455	8.24907
ASTEI02308	162.583	229.984	145.89	55.5115	19.0765	13.5781	10.4686	31.847	95.218	128.515	3.08188	11.5513	8.24309
ASTEI00111	37.5594	26.9755	20.0778	7.15248	12.3486	4.09528	5.66077	15.5583	47.3013	42.9762	0.856846	5.74036	8.24013
ASTEI08219	63.6247	74.9536	31.5952	16.087	4.08648	5.79637	6.12981	10.5446	33.7604	15.4081	0.399324	4.10299	8.22824
ASTEI07256	48.7399	50.2173	14.4167	13.2455	2.42243	2.60901	3.13662	6.29421	18.9418	21.5084	1.05276	2.30521	8.21696
ASTEI02783	148.091	159.156	64.9362	117.575	15.0355	13.9073	12.1875	25.6659	93.1073	91.0979	4.24345	11.3434	8.20803
ASTEI03283	110.507	126.942	200.891	56.361	35.9284	9.41391	6.06346	31.3866	109.609	56.8764	2.0602	13.3665	8.20027
ASTEI03324	273.139	373.17	207.529	67.5579	40.048	23.2326	15.8346	37.1825	167.187	198.842	2.57342	20.4222	8.18657
ASTEI09648	91.4744	90.7798	52.7978	21.5441	27.5836	12.0413	22.6728	38.5877	135.173	24.7178	3.91707	16.5537	8.16574
ASTEI05243	60.993	57.4473	45.974	48.0339	7.47301	4.7459	4.02427	9.18782	34.8909	45.2438	0.851121	4.27358	8.16434
ASTEI08471	18.9513	18.1036	36.0474	32.4418	25.0491	4.76557	4.76327	28.8617	72.2546	8.88826	0.968516	8.88661	8.13072
ASTEI08521	211.949	254.891	210.264	198.705	28.9091	18.2204	5.67381	20.9737	110.374	195.086	1.50562	13.5772	8.12933
ASTEI07224	17.9256	8.68042	66.4542	76.3195	5.14235	0.1	3.92889	10.0741	21.7041	5.87343	1.51648	2.67193	8.12301
ASTEI04862	21.0468	24.4605	11.1465	12.8504	2.66154	1.94515	1.26528	2.5684	12.232	20.2155	0.152617	1.50614	8.12138
ASTEI03997	59.1732	43.3517	40.7437	39.7424	4.18785	7.37692	6.83408	10.7496	41.2882	30.6495	1.93958	5.08461	8.12023
ASTEI08163	39.376	36.8382	32.6872	25.1666	13.4035	5.19875	5.77703	15.0236	51.6513	30.9116	1.08772	6.36676	8.11265
ASTEI055272	633.907	684.443	658.711	478.632	209.575	81.3051	52.2127	269.993	720.462	516.71	12.3479	88.8602	8.10782
ASTEI04695	35.9446	43.9265	34.5654	33.4861	4.40314	1.6912	3.47216	7.49259	22.0025	20.6341	1.29375	2.71506	8.10389
ASTEI01044	29.8111	18.1156	11.798	11.2469	1.86849	1.19049	1.79362	3.85443	11.5261	22.8681	0.840658	1.42332	8.09806
ASTEI02946	14.553	13.5307	7.19349	6.43435	1.00196	0.836881	1.22484	1.04687	6.40383	13.1607	0.1	0.790921	8.09667
ASTEI03740	80.8011	92.5253	112.771	41.5621	8.41475	7.00395	5.37543	10.7915	45.6773	50.4581	1.80944	5.65089	8.0832
ASTEI00182	49.3098	58.8216	23.4076	18.7587	10.0547	4.53868	12.8109	18.5195	60.2861	42.4407	2.44187	7.46155	8.07958
ASTEI03265	38.8351	40.8419	28.1168	26.1591	8.08455	11.1319	11.906	23.5657	69.8763	9.36776	3.5071	8.6574	8.07127
ASTEI09851	83.4268	98.1403	200.53	85.4167	9.45636	4.60737	9.36562	15.1862	51.4423	81.2458	2.06569	6.37376	8.07094
ASTEI04073	107.93	23.3703	29.0059	17.566	8.30687	6.14981	9.80849	18.1474	54.0933	80.5605	2.56105	6.70655	8.06574
ASTEI01397	221.811	300.654	122.657	76.3761	7.84497	4.18628	4.26223	7.74122	34.3723	121.262	0.771162	4.26616	8.05697
ASTEI00002	239.551	279.115	207.669	145.721	84.6885	29.3434	18.9658	109.075	278.85	213.558	5.45933	34.6143	8.05593
ASTEI03833	65.8214	79.7847	174.186	133.612	16.083	9.81986	10.7247	25.824	80.0825	46.6331	3.15192	9.94487	8.05264
ASTEI05095	29.8805	30.0208	27.6071	15.3649	5.76798	3.41251	3.74585	7.72146	29.1556	25.1991	1.55923	3.62139	8.05095
ASTEI11286	84.4217	52.542	11.8005	35.1499	24.3657	12.9327	13.1768	33.9111	110.997	74.7671	4.70667	13.7955	8.04594
ASTEI08383	41.7478	47.9707	76.5097	51.2723	12.1792	10.6812	5.76926	20.2012	61.8322	109.199	2.155	7.69619	8.03414
ASTEI07067	136.083	149.34	133.493	48.8366	30.5282	13.339	13.9448	54.627	123.255	112.311	3.58829	15.3501	8.0296
ASTEI07004	34.6869	47.9127	3.51344	2.23478	7.27075	1.22625	3.14074	8.56448	25.3761	30.6306	1.01022	3.16199	8.02536
ASTEI06339	1593.7	1019.34	43.837	13.3943	55.9411	28.4501	67.0849	101.889	342.114	911.003	19.197	42.6682	8.01799
ASTEI09505	191.309	237.792	67.694	32.2934	8.97992	7.87543	9.82691	12.567	58.3096	62.5731	2.42411	7.27659	8.0133
ASTEI00666	146.636	160.297	162.441	78.4869	34.4418	17.8952	12.5199	56.4558	137.02	133.704	3.67989	17.1342	7.99686
ASTEI09073	2.0348	1.97069	10.7913	16.6185	0.416947	0.487552	1.33795	1.98214	4.99781	2.00014	0.258212	0.625164	7.9944
ASTEI04538	45.3742	43.9446	42.5722	13.6219	4.75208	3.322	9.061	9.25555	36.8001	30.395	1.27953	4.60365	7.99367
ASTEI07319	161.098	113.471	0.670287	1.46557	11.3369	3.31416	38.6616	37.0679	110.897	101.517	2.20261	13.8788	7.9904
ASTEI02122	5.45562	5.28373	5.0563	6.03026	2.01222	1.96081	3.58725	3.67922	15.2872	4.82643	0.1	1.91507	7.9826
ASTEI06034	31.8891	26.1807	55.1466	87.7147	4.23605	2.63478	1.9281	3.85208	17.936	12.6104	0.20931	2.25206	7.96427
ASTEI10714	226.594	289.656	345.121	96.9525	43.2107	20.9074	12.6564	57.921	158.735	166.033	3.01456	19.9472	7.95774
ASTEI06239	43.6937	32.1899	5.53785	6.05419	2.93849	2.68444	5.69689	7.21975	24.5722	19.8963	1.04258	3.0906	7.95061
ASTEI05652	258.246	298.411	254.118	89.8629	87.2706	24.309	27.9415	100.441	292.261	216.375	7.71589	36.8093	7.93988
ASTEI02829	62.6862	71.7354	91.9264	48.5554	26.6885	9.10423	6.24071	26.994	86.321	55.1888	1.46481	10.8746	7.93788
ASTEI02337	267.77	237.177	204.962	133.971	32.7292	24.1066	16.1367	39.1553	157.025	206.377	6.33403	19.8266	7.91991
ASTEI06653	48.2438	64.492	193.293	76.5415	10.4926	6.78921	6.64819	10.4785	49.5606	24.1786	1.13818	6.26705	7.90812
ASTEI09204	127.203	64.1015	24.2813	15.7494	3.81438	5.94707	5.168	9.06666	32.6277	50.2179	1.57481	4.12606	7.90771
ASTEI03266	54.6442	73.5035	15.0058	15.6592	5.59853	5.45548	5.58916	15.0136	39.6975	2.68567	3.46712	5.02757	7.89597
ASTEI02962	132.529	172.731	65.3342	37.5743	16.4671	14.1883	9.64123	30.109	85.7434	109.622	3.22039	10.8793	7.88137
ASTEI04542	307.195	398.664	419.796	326.255	30.3838	31.4865	20.023	50.9109	178.662	125.298	9.02954	22.7307	7.85994
ASTEI02130	37.795	39.1665	22.4183	10.1191	8.92167	2.17343	9.54294	13.7638	44.4804	33.4361	2.01436	5.6631	7.85442
ASTEI08127	3.19015	1.54482	66.0318	20.3734	1.96107	1.14657	0.839051	1.43427	7.94591	4.07656	0.1	1.01167	7.85423
ASTEI06083	110.78	98.4359	78.4159	75.5563	11.3719	11.0169	4.38464	15.3529	55.699	92.6123	1.6378	7.10283	7.8418
ASTEI00510	85.4491	96.1769	111.301	33.5631	14.7645	7.47032	7.89634	17.3917	61.9166	68.7084	1.563	7.92355	7.81426
ASTEI11372	20.7594	176.927	1198.86	520.11	3.74333	9.94822	10.556	16.4889	51.4196	12.2435	2.10746	6.58875	7.80415
ASTEI08491	300.416	372.194	421.771	471.528	10.829	6.0299	1.37894	9.01615	37.5983	126.675	1.06449	4.82559	7.79145
ASTEI06326	0.1	0.1	0.1	0.1	6.0793	10.4625	26.8496	16.4045	90.3848	0.235186	3.03618	11.6069	7.78716
ASTEI07299	357.181	323.969	77.338	53.1744	31.1596	33.4891	26.9576	60.8833	187.15	219.329	4.80845	24.1037	7.76436
ASTEI09821	1031.02	629.909	31.0119	15.4107	37.5392	160.852	66.0053	167.834	549.548	713.74	19.1077	70.876	7.75366
ASTEI08077	44.7406	41.8368	34.3165	11.558	8.72513	2.21796	4.66636	11.098	33.1432	37.4576	1.5662	4.29392	7.71865
ASTEI01712	126.368	149.756	72.1489	42.8268	5.37543	3.44947	3.92666	7.19169	25.8974	100.63	0.676617	3.35704	7.71434
ASTEI00633	133.157	151.965	192.787	291.978	22.4769	26.1279	15.05	43.6864	133.86	43.5825	5.9369	17.3979	7.69403
ASTEI01755	27.2274	31.208	31.4081	22.7018	4.33022	3.23202	3.02214	8.56329	21.9057	14.0448	0.824153	2.85213	7.68048
ASTEI08473	93.3976	69.2201	98.701	77.2165	14.2134	12.4857	18.9478	23.94	95.2157	26.8703	3.97474	12.4054	7.67533
ASTEI04888	151.379	92.1174	192.445	38.3347	12.3526	13.9629	8.4562	17.3159	67.9856	79.931	0.679988	8.86293	7.67078
ASTEI07556	3.45752	5.02288	9.34631	45.1173	7.0139	15.8441	1.13672	18.4595	47.5896	4.71561	0.822661	6.20433	7.67038
ASTEI02919	40.3518	48.5584	46.5511	32.83	4.21936	2.26457	3.59644	6.72035	20.8137	19.1866	0.782543	2.71573	7.66412
ASTEI07068	193.796	251.828	53.4095	44.6909	15.2556	14.5318	16.318	33.222	98.1026	150.066	5.13076	12.809	7.65886
ASTEI04671	240.242	301.173	399.447	134.532	43.694	25.6306	17.68	55.057	175.925	192.712	5.04395	23.0121	7.64487
ASTEI07084	43.8568	51.324	37.2595	17.0565	1.34799	3.28388	1.92249	6.98338	17.8269	35.2064	2.78267	2.33426	7.63706
ASTEI06755	28.2228	26.8472	109.406	58.5424	5.01338	1.76881	5.73232	6.43472	25.1207	8.88537	0.662753	3.29432	7.62547
ASTEI05059	58.5005	78.8276	105.818	35.4029	12.8211	7.77037	5.79777	18.392	55.4335	45.2532	2.68971	7.26974	7.62523
ASTEI02674	131.753	123.045	161.844	18.4928	15.0414	8.45599	5.15667	16.9244	56.485	85.7228	0.995191	7.4123	7.62043
ASTEI00346	35.8611	45.5722	47.5169	20.1629	1.98785	1.63905	3.10763	3.35506	13.8113	55.993	0.526092	1.81515	7.60887
ASTEI09377	95.7046	115.347	193.825	62.4263	14.3811	23.6959	12.3061	23.9046	103.738	135.258	4.31812	13.6753	7.58581
ASTEI04682	45.4966	28.973	8.85689	12.5531	4.13772	3.58399	5.24546	6.72494	25.4844	12.3751	0.474528	3.36042	7.58367
ASTEI05951	113.42	105.585	28.6961	21.9752	9.25623	9.66399	13.6297	19.3422	67.0742	52.3804	2.85374	8.85091	7.57822
ASTEI05154	160.147	195.66	125.109	65.7873	13.4657	12.5703	11.6195	19.9659	79.5676	92.3709	4.43821	10.5234	7.561
ASTEI02955	82.121	53.99	34.8144	34.1587	4.71655	6.89405	3.9414	10.5104	33.0953	57.5073	1.9777	4.38243	7.55182
ASTEI04339	87.0069	107.911	183.493	56.0454	16.2639	9.89191	7.93932	18.2616	68.5522	101.583	2.25326	9.0871	7.54391
ASTEI09574	40.0213	24.1772	19.3417	12.7503	2.14355	1.99383	3.23079	2.76135	14.64	22.0458	0.402267	1.94261	7.53626
ASTEI10427	10.2458	8.4529	11.9577	17.0574	4.94536	5.45548	5.18994	10.5778	36.0743	5.22215	3.56343	4.78855	7.53346
ASTEI03085	99.5947	127.29	80.2766	76.93	15.8678	6.57151	4.35635	17.6981	53.3996	87.0725	1.58321	7.09472	7.52666
ASTEI05267	57.48	71.4965	62.3257	21.7318	3.18702	5.46854	5.33576	8.99427	30.0608	26.2564	2.0023	3.99841	7.51821
ASTEI11726	144.784	220.149	96.6141	54.0559	14.5964	9.887	7.2352	22.1319	62.2073	148.58	1.46982	8.2971	7.49748
ASTEI07245	188.219	210.207	231.542	183.47	18.7626	29.8626	11.1496	26.4921	116.85	47.6701	2.58212	15.5892	7.49558
ASTEI07277	215.964	257.577	126.488	120.829	5.2243	2.6053	3.35286	4.21425	22.1019	43.784	0.634385	2.95421	7.48148
ASTEI05671	73.805	72.1039	32.6581	18.9995	13.6307	10.3094	7.45951	20.5759	66.3611	63.2973	4.08983	8.87236	7.47953
ASTEI03157	4.22964	7.16866	3.92005	1.81811	1.04003	0.380044	3.05924	1.42622	8.55971	4.36548	0.1	1.14483	7.47686
ASTEI04653	495.236	491.943	587.213	694.321	24.2826	16.5166	20.4445	47.5862	126.03	126.386	6.20379	16.8619	7.47428
ASTEI09647	111.178	80.4215	104.323	56.4302	40.3826	15.5855	9.828	48.7407	127.065	191.271	2.22454	17.0052	7.47213
ASTEI10436	82.8944	57.1423	18.9808	8.02472	3.23728	2.10304	4.36046	8.44029	19.9385	66.8156	0.990035	2.6727	7.46006
ASTEI06095	181.436	171.614	136.725	74.9708	30.6456	16.4549	8.47366	33.9251	111.219	164.012	4.08835	14.9156	7.45653
ASTEI01736	27.3934	18.8279	13.3766	7.70533	2.49875	1.42918	3.36999	3.97287	14.2147	28.664	0.336403	1.90858	7.44777
ASTEI10128	6.36233	4.36466	11.6295	5.86039	1.89036	1.52446	0.976135	3.15843	8.41875	5.10741	0.134561	1.13138	7.44115
ASTEI04803	350.25	143.428	2.46026	0.677116	7.87043	58.0704	23.7651	236.928	753.565	220.029	315.65	101.339	7.43609
ASTEI04392	98.911	144.622	42.7205	24.2954	23.4948	9.49141	11.3657	35.4031	87.6027	109.592	2.80278	11.7887	7.43109
ASTEI06467	165.67	153.319	119.423	129.54	18.4446	7.44292	14.5244	25.7591	81.0959	117.793	3.27026	10.9205	7.426
ASTEI03298	49.8611	48.0372	72.0995	41.2305	6.29064	6.56776	5.14952	10.5044	35.9789	46.805	1.39134	4.84981	7.41861
ASTEI10342	468.155	435.639	49.2775	45.4484	32.3576	35.8305	13.4248	59.7017	164.712	360.149	7.28682	22.2249	7.41115
ASTEI05901	52.3022	52.987	74.4117	49.1902	3.80741	10.141	11.2221	15.3929	50.0663	40.4526	1.92125	6.77294	7.3921
ASTEI08455	73.982	34.4206	8.29077	31.8903	9.27406	2.47651	11.3506	15.0005	43.6591	35.5767	0.552245	5.91336	7.38313
ASTEI01657	42.2832	50.9043	117.565	97.8012	7.58115	3.69372	7.80016	10.3632	38.336	10.7948	1.71403	5.19727	7.37619
ASTEI04507	133.164	154.184	149.474	86.735	39.479	19.3001	15.9782	54.0167	143.829	126.63	3.30392	19.5153	7.37005
ASTEI07834	38.6069	36.506	18.4676	11.1144	44.0763	3.73003	14.98	53.1735	122.889	31.0124	4.00359	16.6975	7.35974
ASTEI08629	0.1	0.1	0.1	0.1	0.890022	0.1	0.952	0.813675	3.75648	0.711589	0.1	0.510506	7.35836
ASTEI04474	3.22925	2.68072	0.285036	0.1	2.60899	1.16063	6.916	8.19259	22.0233	3.62771	1.28789	2.99338	7.35734
ASTEI03797	63.6939	60.9939	22.1093	20.8015	13.726	6.17319	6.39976	19.7344	51.3471	43.287	1.63469	6.9834	7.35274
ASTEI01420	74.1216	83.4818	25.2144	15.4448	16.8947	10.4764	6.89989	19.9386	66.6393	57.9599	2.008	9.06975	7.34743
ASTEI08953	73.6808	84.0307	45.2415	35.4069	6.88573	15.922	9.47821	19.1948	64.7471	50.0889	2.97101	8.81424	7.34574
ASTEI04054	26.9261	3.32364	8.31842	9.98559	1.42803	1.32829	1.94406	1.9583	8.87647	15.4134	0.133995	1.20859	7.34446
ASTEI01930	31.7108	30.7117	29.7057	10.0504	3.01834	6.61773	3.76661	8.27825	26.965	14.8815	1.29808	3.67519	7.33704
ASTEI06134	118.638	124.111	151.864	94.5543	3.69264	8.45599	6.58298	5.17636	35.0152	112.189	0.381137	4.77819	7.32814
ASTEI11037	62.5484	54.4643	204.225	47.0072	23.6344	15.3651	11.6214	45.407	97.1325	102.378	2.40302	13.256	7.32744
ASTEI05322	67.2783	70.5884	63.5415	41.235	20.4425	8.29047	9.64801	23.2981	75.7409	53.9766	3.08975	10.3677	7.30548
ASTEI02545	118.251	123.639	50.8158	29.5483	2.11283	1.76473	1.8295	3.86319	12.3147	57.515	1.03846	1.68638	7.30246
ASTEI10867	34.8247	33.888	24.386	23.1364	5.87179	4.29132	3.62012	10.2516	27.2267	28.0698	1.17845	3.74042	7.27905
ASTEI05409	53.5077	61.6753	53.5492	40.7712	27.9355	6.97471	7.63125	29.1392	79.3471	51.1888	1.09979	10.9103	7.27268
ASTEI06969	25.6701	25.5155	37.4606	32.8747	3.59203	1.24431	1.04383	3.66354	11.077	11.6038	0.214308	1.52362	7.27018
ASTEI05447	150.045	177.154	104.502	81.2641	22.1628	11.0523	6.13571	19.9041	77.3645	95.5814	3.22947	10.6451	7.26763
ASTEI03635	30.2211	30.2959	32.4315	24.7439	11.994	7.05063	8.64577	15.1366	52.3833	57.2238	1.21105	7.22536	7.24993
ASTEI05904	40.4025	42.2851	38.3176	31.1326	28.2547	6.98729	5.22749	30.0304	75.5649	55.3225	1.35066	10.455	7.2276
ASTEI06503	163.198	185.544	97.6046	70.7239	47.934	18.3884	15.1262	50.4543	153.402	130.097	3.50686	21.2389	7.22267
ASTEI04808	112.768	131.927	85.2997	49.8384	59.5187	9.82104	13.623	62.8019	153.518	89.2393	2.17368	21.2841	7.21282
ASTEI02600	29.4604	23.5126	54.1024	28.0742	8.04889	3.72554	5.23738	10.8537	33.0091	30.5138	1.31538	4.5818	7.2044
ASTEI08821	100.571	102.299	30.8962	21.3909	11.6048	9.69283	7.97975	25.2603	60.8752	83.394	4.56303	8.46011	7.19556
ASTEI00815	255.673	141.195	52.4335	37.6804	23.2743	8.60262	5.43686	29.1042	72.4892	161.699	3.03735	10.0878	7.18584
ASTEI02780	82.0442	91.1444	84.9847	17.1888	2.96674	2.60184	3.808	8.6792	19.0328	50.2856	1.22485	2.65036	7.18123
ASTEI02064	137.687	160.291	81.3737	50.5135	35.9772	15.8837	12.0403	39.0259	121.295	96.2622	3.66424	16.8913	7.18092
ASTEI04670	242.655	268.965	486.842	380.507	45.8274	31.8343	37.856	72.3851	227.702	93.5949	11.474	31.7479	7.17218
ASTEI11709	0.1	0.1	0.1	2.56844	0.734621	1.07378	1.96444	7.38765	7.44141	0.1	0.37912	1.03799	7.16905
ASTEI10859	93.2935	80.6074	88.2294	38.5489	8.8282	5.96318	6.58146	11.7395	41.0998	65.3428	1.5877	5.74013	7.16008
ASTEI04725	52.9366	51.2687	24.9203	41.6914	8.4711	7.54999	6.851	9.82222	45.5205	21.6399	2.55906	6.35779	7.1598
ASTEI01457	427.026	510.12	52.4016	3.83744	42.4396	53.2092	4.20686	41.1404	185.454	258.214	3.77622	25.908	7.15819
ASTEI05324	50.3376	41.6219	19.4234	13.5861	2.25046	2.57434	3.5061	5.0988	16.0647	25.9331	0.656447	2.24684	7.14993
ASTEI05087	33.8611	13.4427	8.953	28.2862	13.0517	6.3043	11.4333	26.8816	59.9625	6.62689	2.78718	8.39412	7.14339
ASTEI07320	31.5641	33.9566	65.2115	34.7566	30.2735	4.86652	5.16502	24.6731	73.7423	26.9895	1.00135	10.3266	7.14101
ASTEI05789	24.2953	28.6686	18.8073	20.5094	6.72931	7.12611	8.15274	12.1158	42.2554	8.18011	1.70098	5.92728	7.12896
ASTEI11118	205.954	238.804	272.886	128.016	57.2536	36.1885	19.4104	66.1673	213.802	151.441	7.18716	30.0099	7.12438
ASTEI00020	24.1052	33.2597	24.4831	14.7618	5.60245	3.91646	4.7767	8.53645	27.4843	15.5151	1.17328	3.86722	7.10698
ASTEI09334	100.292	83.8262	17.8262	7.08666	6.41855	7.90048	29.2688	25.016	80.9864	80.7576	2.09208	11.42	7.09165
ASTEI04300	26.2344	27.1131	64.0764	54.5788	13.2479	10.2516	12.3181	30.7537	70.1678	11.4573	3.84298	9.91516	7.07683
ASTEI01799	74.5721	81.5502	66.1384	50.2198	2.36819	4.05492	10.7114	7.73229	30.6713	36.9485	0.209514	4.336	7.07364
ASTEI03626	32.5451	51.4821	88.813	40.1033	2.134	4.67882	4.9932	5.60896	21.8417	22.8201	0.550653	3.08917	7.07042
ASTEI00504	57.6671	69.8127	87.3448	43.0351	7.13911	6.47693	5.79302	11.568	37.3218	39.0496	1.72782	5.28422	7.06288
ASTEI08409	55.0217	50.6358	19.5363	10.8242	6.24428	7.60591	2.35733	9.29053	31.0576	54.8187	1.39011	4.39941	7.05948
ASTEI01687	91.2956	103.257	36.318	37.2467	6.15032	4.27013	6.49637	11.0346	33.2917	61.2203	1.98377	4.72515	7.04563
ASTEI02147	44.2358	59.6429	21.4368	19.6007	6.82487	5.76722	4.44852	11.6989	35.0166	47.1485	2.86175	4.97559	7.03769
ASTEI03514	105.181	88.4636	35.3445	16.0905	3.17616	13.2643	2.184	12.237	35.6203	69.8334	1.63914	5.0659	7.03139
ASTEI07698	139.282	152.602	106.659	59.8374	17.8513	24.16	16.5485	34.4533	113.965	129.086	6.27823	16.2095	7.03077
ASTEI05083	56.5771	41.8509	103.358	88.5247	12.4877	10.4874	8.31902	18.8272	59.179	10.3783	2.43086	8.43125	7.01901
ASTEI02495	375.239	457.463	458.513	181.983	54.8299	48.6893	14.189	76.5372	211.263	251.948	2.73836	30.1116	7.01598
ASTEI09122	0.1	0.1	18.6646	6.27842	1.71412	0.835159	1.22232	3.65651	6.75239	0.913645	0.1	0.967899	6.97634
ASTEI02131	44.0697	36.1634	32.7289	13.331	3.36299	0.624202	3.0262	3.46492	13.4731	17.4984	0.716262	1.93241	6.97215
ASTEI02175	24.7567	28.575	14.6678	12.9116	3.1688	4.26608	6.06536	6.17513	25.6226	29.4688	1.20499	3.67631	6.96965
ASTEI02224	94.3136	121.394	79.7162	66.189	9.53733	10.2719	5.47658	12.7576	48.8978	48.9623	2.79776	7.0209	6.96461
ASTEI09496	54.5562	33.8639	9.95937	24.121	5.97569	1.96081	4.3047	6.91248	23.3684	25.6435	1.1958	3.35925	6.95643
ASTEI09306	35.7616	32.812	20.9331	11.0957	4.62811	4.73535	0.49504	4.23111	17.971	18.5013	0.477692	2.58405	6.95459
ASTEI03166	111.655	151.392	54.7965	35.7318	8.78557	9.1726	8.89394	15.0599	52.8403	74.2561	3.56245	7.60364	6.94935
ASTEI00909	17.071	22.4681	73.8337	36.0179	6.6731	6.13551	4.9504	9.74139	33.707	9.72395	1.66637	4.85634	6.94082
ASTEI07413	83.6042	76.3069	43.4077	45.8557	9.57912	8.80996	8.86467	14.2185	51.6053	47.0278	2.49955	7.43833	6.93776
ASTEI08286	21.26	15.6787	13.1359	13.9415	3.64494	1.82264	7.07933	6.92762	22.5903	11.5801	0.495017	3.26048	6.92851
ASTEI01744	56.1891	56.5335	37.4158	29.2838	5.65539	6.95837	8.80582	11.3222	40.4271	30.0199	1.92111	5.83517	6.92817
ASTEI07996	74.171	84.9651	46.3208	15.8678	9.60922	5.15959	5.45383	15.2392	39.564	59.7373	2.63135	5.7135	6.92466
ASTEI10331	147.258	157.044	21.5438	17.5449	14.7334	8.39515	23.2384	31.8855	90.3609	101.092	5.84227	13.0523	6.92299
ASTEI08061	59.1078	67.0063	67.8246	40.3443	7.76934	6.36341	6.01785	14.4507	37.4844	55.9591	1.52087	5.41787	6.91866
ASTEI08553	55.0032	61.8919	21.4124	27.0988	11.4921	2.97102	9.61649	14.6516	46.4585	46.4408	2.82419	6.72595	6.90735
ASTEI09250	346.913	330.026	247.792	204.569	63.8256	28.7393	35.9147	92.0888	252.534	237.01	17.7964	36.569	6.90568
ASTEI07134	93.2272	105.386	45.6094	32.0734	12.4381	5.60209	6.88415	15.8005	46.8809	72.6177	2.23918	6.79087	6.90352
ASTEI01210	1429.63	1596.37	1268.98	383.114	85.4159	48.7463	62.244	123.2	367.693	435.325	16.8597	53.3165	6.89643
ASTEI03810	153.637	144.952	62.0005	35.5095	6.27305	7.13156	9.84116	9.55823	43.7743	82.3643	2.15825	6.351	6.89251
ASTEI10522	4.36028	9.14963	17.5116	31.9518	5.53944	6.26853	7.83654	10.2919	35.7489	10.715	1.10662	5.18778	6.89098
ASTEI00849	54.3343	22.3863	8.16104	23.8165	3.35852	1.34864	0.986922	3.40783	9.9382	22.7504	0.0761869	1.44257	6.88924
ASTEI05168	60.0395	61.3782	95.98	72.6837	22.7305	15.9272	15.6658	47.5598	117.697	38.8762	14.0284	17.088	6.88769
ASTEI06242	88.7045	73.5929	28.6808	21.7884	11.1794	8.45599	5.43541	14.5087	47.3164	74.0678	2.42074	6.87288	6.88451
ASTEI00800	136.674	172.456	155.381	59.2767	9.21782	10.1051	4.51904	10.3583	41.9853	83.5246	0.594637	6.10914	6.87253
ASTEI00617	65.3622	68.5781	25.0539	19.4739	3.86916	3.6978	3.50189	4.7617	19.2197	40.572	0.153599	2.80561	6.85043
ASTEI00436	84.2608	83.7256	62.2042	79.0245	12.1084	14.1589	14.3907	15.7437	72.0021	46.6836	1.38864	10.5117	6.84974
ASTEI04146	84.5714	78.8276	115.509	40.6092	7.66141	7.77037	6.85697	11.7213	41.1792	45.7533	1.77521	6.01599	6.84495
ASTEI01430	76.5558	84.9283	60.1063	59.566	34.0739	24.1798	30.0197	60.5984	163.396	48.0092	7.30079	23.8935	6.83851
ASTEI11763	0.1	0.1	0.1	0.1	2.96199	3.2471	9.50477	5.75431	26.8784	1.77613	0.1	3.95347	6.79869
ASTEI03925	25.4158	19.451	122.774	140.53	11.9308	9.51798	4.48762	16.7406	45.1913	13.4174	0.676617	6.65326	6.79235
ASTEI01767	42.7112	74.3177	85.4319	29.873	3.9161	6.24442	4.5696	5.37025	27.1969	19.9245	1.28609	4.00405	6.79235
ASTEI01908	63.1138	74.4134	426.723	367.221	25.1801	19.1871	19.5523	32.8619	118.833	44.4081	6.1413	17.5152	6.78458
ASTEI01840	32.0931	40.0125	105.123	93.7963	14.16	6.59583	2.85326	11.8479	41.7507	15.5511	1.03247	6.16039	6.77729
ASTEI03119	34.8989	38.3566	29.0737	15.8922	4.62811	4.50986	4.43473	7.05185	24.173	20.7369	0.696634	3.56734	6.77619
ASTEI09170	39.9739	18.6763	29.6632	44.5544	5.13686	2.88785	3.85677	8.17322	21.8477	14.572	1.01962	3.22528	6.77391
ASTEI04992	41.0844	35.4777	58.6476	32.8595	6.6187	6.03739	6.76022	11.6924	35.8328	9.98673	1.7464	5.29068	6.77281
ASTEI08899	17.3321	14.8057	94.8167	77.2048	14.2938	3.88459	4.81467	13.2865	41.9373	5.9342	1.82872	6.20544	6.75816
ASTEI04969	110.811	134.277	112.691	45.2553	16.8177	8.86092	7.39074	18.891	58.8212	93.132	1.74929	8.70465	6.75744
ASTEI08722	111.043	109.436	19.3154	29.9948	5.8452	8.54377	7.36565	13.5425	39.9461	95.7715	1.90085	5.91386	6.75465
ASTEI00852	19.3565	13.569	10.2513	8.73925	4.17029	1.25887	6.1577	5.80172	20.586	13.3369	0.608226	3.04877	6.75221
ASTEI00760	36.2322	43.2936	46.5179	27.6236	5.78514	7.94863	2.97024	7.72177	29.2029	33.3949	0.597115	4.32528	6.75167
ASTEI08236	9.40116	3.98342	1.33116	3.07893	0.72239	1.0559	2.26657	1.93724	8.25253	4.69752	0.845032	1.22247	6.75068
ASTEI10591	17.6365	12.6006	9.55725	6.07194	6.39832	3.11741	14.22	12.3489	42.458	4.97347	1.43087	6.29166	6.7483
ASTEI08870	37.6438	47.0053	34.9616	35.2991	9.31444	5.95642	12.4538	17.0841	51.1562	24.8546	2.70392	7.60715	6.72475
ASTEI11284	175.011	102.977	218.716	204.556	29.8798	29.6701	20.4964	63.6893	149.69	152.555	9.051	22.2743	6.72029
ASTEI05460	122.884	141.634	113.157	38	22.3082	13.3836	14.2458	36.4515	89.4475	103.421	3.69438	13.408	6.67122
ASTEI02604	71.7595	45.7795	44.0206	38.4916	43.6702	20.1282	21.3511	63.2934	152.288	48.9553	6.17218	22.8304	6.67041
ASTEI10332	129.439	141.878	90.8906	48.177	28.907	12.5882	14.4987	41.9003	100.893	103.583	4.56049	15.1386	6.66458
ASTEI06421	147.08	155.139	8.0979	10.9991	12.3536	4.1871	14.4586	18.1684	56.6742	60.9076	3.0491	8.5121	6.65807
ASTEI06433	25.2736	24.6207	36.6605	12.6462	3.25291	3.087	4.14156	5.03783	19.2929	17.0214	1.11499	2.89912	6.65476
ASTEI07374	205.33	142.043	273.368	177.723	6.61159	9.66399	3.85745	8.24242	35.5158	47.5748	1.24076	5.34345	6.64661
ASTEI07138	21.2032	16.1122	21.3644	10.4162	3.93029	2.5793	3.51762	5.13306	17.4686	17.3149	0.496733	2.63098	6.63958
ASTEI04237	21.4636	12.2592	12.5816	7.29979	1.75922	1.38461	2.17123	2.59805	9.70974	19.5833	0.558704	1.46844	6.61228
ASTEI06984	206.694	232.614	168.378	71.7589	79.7853	30.7113	22.7779	94.4861	226.974	244.036	4.10287	34.3443	6.60879
ASTEI09810	7.48473	7.0357	5.30467	5.19096	2.05694	1.26593	4.40036	3.95893	13.1139	3.54879	0.223482	1.98668	6.6009
ASTEI06496	482.425	382.275	67.7445	54.9847	10.5593	10.8368	18.2636	23.8257	72.0661	181.96	4.17401	10.9584	6.57632
ASTEI08125	13.1844	11.7416	25.8433	16.2296	5.44046	2.77781	3.06909	4.05396	20.0684	9.35493	0.923076	3.05261	6.57419
ASTEI06874	105.653	120.894	86.0727	35.7553	4.1374	5.76625	3.19049	7.30108	23.4729	44.3878	1.19175	3.57147	6.57235
ASTEI08164	86.1209	107.184	33.7086	20.1009	6.61159	9.52393	10.3518	16.3813	46.4279	47.9579	1.78022	7.06688	6.56979
ASTEI03990	43.4351	46.3158	26.024	17.8893	3.02068	5.20368	5.53891	5.22724	24.77	33.8975	1.3362	3.77487	6.56182
ASTEI085593	177.302	220.205	275.851	202.126	22.3075	18.9414	14.6532	32.5795	102.357	160.517	6.49661	15.5997	6.56146
ASTEI10099	121.558	75.9536	125.986	95.8351	12.0524	20.4353	7.735	22.4778	69.9958	145.698	2.48798	10.6777	6.55534
ASTEI03280	63.7049	39.2622	5.36745	10.3133	6.40816	6.76479	3.0464	7.48581	29.4508	44.9724	1.83728	4.51416	6.5241
ASTEI00496	149.123	93.0376	27.6071	37.7264	8.65196	3.61324	7.6386	11.2997	33.8507	75.8719	0.85049	5.18857	6.52408
ASTEI10344	28.5486	34.745	19.0442	12.8457	12.9214	4.81254	4.58493	10.7907	39.2247	29.9994	1.73123	6.01254	6.52382
ASTEI03862	225.284	63.3804	45.9812	81.6528	11.7483	3.22628	3.27488	7.81128	31.1938	172.205	0.881892	4.78284	6.52203
ASTEI10529	43.8825	60.4215	53.574	28.9599	4.81012	7.41087	7.78715	8.67615	37.2018	17.9816	2.81784	5.70649	6.51921
ASTEI08458	41.3222	45.1095	32.1729	20.0652	5.10972	3.94899	3.26676	5.42312	21.3681	37.707	0.78807	3.27839	6.51787
ASTEI10089	30.0059	25.0097	44.8325	32.9654	10.5977	11.5688	15.9752	20.4401	68.434	15.0871	4.01538	10.5393	6.49324
ASTEI05344	9.82012	4.75536	1.01126	12.0605	6.03667	1.17649	4.3047	7.72637	20.0433	1.28705	0.830768	3.08716	6.49247
ASTEI11045	36.4944	37.8493	114.874	117.945	11.0933	5.11232	4.11904	9.75416	36.8904	26.0148	2.40669	5.68285	6.49153
ASTEI08035	28.5133	29.5766	147.198	75.7393	6.62801	3.86399	5.86016	6.72494	28.2657	18.0418	1.06769	4.35496	6.49045
ASTEI02667	20.7214	15.8875	9.95796	11.5227	16.7716	7.96466	12.7923	24.0022	66.1876	10.5237	3.28687	10.2039	6.48652
ASTEI03641	4.78154	7.15683	12.0861	24.1303	24.9042	5.15561	20.6934	29.9011	91.037	10.4257	5.40575	14.0397	6.48424
ASTEI10014	140.191	127.602	32.0813	112.073	46.1216	29.6251	24.2399	61.1322	181.461	33.8128	12.0247	28.0028	6.48011
ASTEI07289	530.212	593.928	500.524	313.199	43.8612	42.8879	48.6951	52.8197	246.406	151.275	16.7036	38.037	6.47806
ASTEI05574	24.5288	25.0012	27.3779	13.4833	2.52929	2.09733	3.85002	3.44625	14.9864	17.2083	0.778163	2.3137	6.47726
ASTEI09575	32.2846	32.2054	15.1602	16.653	4.28676	3.71309	3.65124	5.37053	20.8404	20.1198	1.22905	3.22004	6.47211
ASTEI03087	38.444	37.7381	53.0958	41.2755	2.78029	1.93816	3.47718	3.32388	13.54	15.6629	0.176596	2.09305	6.46901
ASTEI10915	36.9716	30.924	42.4239	19.9317	12.2196	4.40056	3.85171	13.7079	34.3833	39.0321	0.792091	5.316	6.46789
ASTEI09229	14.8006	12.3058	6.55668	3.49827	3.43332	3.1114	2.7543	5.83818	16.3747	9.99181	0.85049	2.53738	6.45339
ASTEI05395	27.2035	32.399	4.54277	5.41781	24.2253	12.8161	11.8926	27.7666	81.95	27.752	1.86598	12.7	6.45276
ASTEI06581	39.128	54.2293	42.5164	10.2738	2.82	0.727397	0.709735	1.97148	7.14135	30.9018	0.171216	1.10709	6.45058
ASTEI09125	43.0969	41.3131	36.1383	10.3698	7.46121	2.84501	3.35424	7.01889	22.1808	20.6627	0.1	3.44012	6.44769
ASTEI00216	100.149	102.099	59.0294	24.2758	10.3687	6.86741	6.06525	15.4038	39.3865	65.6721	1.17054	6.11798	6.43783
ASTEI04354	282.7	299.011	392.093	131.935	21.2198	31.8186	20.9365	38.1301	125.232	169.803	3.96503	19.485	6.4271
ASTEI03748	57.7325	75.0188	85.8792	57.0343	23.4076	7.15507	6.8544	23.5559	63.0713	67.8856	1.83728	9.81358	6.42694
ASTEI08032	39.0103	38.635	25.0565	13.4798	3.63096	3.01009	3.99974	8.42258	18.8018	10.4855	1.06278	2.92589	6.42599
ASTEI01365	19.4172	18.5309	13.1357	21.6538	3.51988	1.88477	3.16855	4.61981	14.8562	11.0896	0.683444	2.31416	6.41969
ASTEI10771	286.42	346.084	1100.59	422.118	49.6349	38.2358	13.6315	52.1223	173.822	42.9016	6.92307	27.1063	6.41259
ASTEI09358	36.6112	42.8825	50.4621	48.0382	5.15517	5.96066	3.90929	6.82323	25.8501	30.8509	1.11183	4.03424	6.40767
ASTEI07721	13.98	10.8977	7.37376	3.85267	1.67685	1.59316	4.48406	3.60257	13.3763	11.5298	0.605768	2.08996	6.40029
ASTEI05397	63.5652	52.368	21.6778	28.3881	5.68365	4.30217	6.07944	6.95906	29.5576	29.5372	2.40941	4.61867	6.39959
ASTEI07862	204.115	218.657	330.38	252.89	9.17692	3.39482	3.02962	7.14679	26.6347	87.1849	1.05244	4.16345	6.39726
ASTEI11229	60.1035	65.3584	19.2196	11.1371	8.81546	7.01113	9.01333	15.2889	42.8975	47.2639	2.00711	6.71176	6.3914
ASTEI11123	63.7455	70.1391	24.2378	13.6194	15.6744	8.40515	10.7143	15.0081	58.7968	39.7463	2.01033	9.20104	6.39024
ASTEI10070	32.9561	18.0225	49.151	38.7651	9.64045	2.14431	11.059	16.669	39.3623	8.62929	1.80261	6.16159	6.38832
ASTEI02096	48.4981	43.9879	23.5443	12.5743	3.69113	2.62845	4.45435	3.98018	17.9758	37.2296	0.488437	2.81559	6.38438
ASTEI10524	17.8755	16.294	20.1404	24.5365	9.56649	4.91298	5.25462	10.1641	32.738	17.7778	0.800601	5.13367	6.37712
ASTEI06049	53.7944	53.411	73.7776	58.4174	30.6321	14.2906	17.2892	48.3437	107.723	38.9629	5.56109	16.9432	6.35786
ASTEI09161	65.8475	51.9212	77.4098	31.6324	8.45383	7.5397	4.29137	15.5883	34.5922	42.9597	1.47892	5.44096	6.35774
ASTEI10218	102.542	106.498	81.2813	43.0836	33.0106	24.489	16.5013	41.2495	130.925	127.586	8.38957	20.5976	6.35631
ASTEI01344	36.8154	21.839	14.5013	24.3029	17.8788	8.76611	11.3774	22.5521	65.0487	17.8228	2.91988	10.2356	6.35517
ASTEI00403	32.3431	33.0643	86.7354	45.4045	9.72015	4.117	7.08888	8.22996	35.5709	30.7325	1.4821	5.60203	6.34965
ASTEI08672	77.9052	54.3245	67.7745	37.353	36.7797	12.768	14.2611	44.973	105.689	82.9496	2.84717	16.664	6.34236
ASTEI07531	19.206	20.089	0.949345	0.566106	1.88903	0.276114	1.11131	0.345397	5.34187	5.13506	0.0974881	0.843486	6.33309
ASTEI05944	178.502	196.928	192.565	110.144	7.4333	9.95963	12.2104	16.4228	49.1517	100.891	1.46139	7.76617	6.32895
ASTEI07258	55.147	17.4161	16.2961	11.4844	2.94784	6.89405	7.56749	11.0494	32.3488	56.5645	3.04262	5.113	6.32677
ASTEI00773	38.6571	38.3479	27.1316	20.5117	6.50612	6.13755	14.7574	10.293	45.689	15.3102	1.52404	7.23128	6.31824
ASTEI06775	541.13	591.896	618.508	507.038	134.987	47.7159	13.702	135.622	318.004	378.506	4.97596	50.3451	6.31648
ASTEI04505	80.0521	87.9226	11.6693	14.6024	5.59384	5.39949	3.89484	8.6359	25.3916	54.5968	1.19831	4.02162	6.31377
ASTEI03553	34.2566	17.1478	1.90257	9.54894	2.5554	0.276679	7.79511	11.7675	36.1114	17.5554	12.3086	5.73395	6.29782
ASTEI06688	152.499	178.962	444.382	118.786	18.7489	20.245	14.6344	33.0459	89.2562	126.133	3.13812	14.1916	6.28936
ASTEI06072	33.7252	25.8191	19.6471	10.0196	2.05343	2.42424	3.12568	4.18779	13.4669	17.8699	0.978208	2.14539	6.27714
ASTEI08186	378.189	406.97	221.231	151.813	73.1888	52.8598	31.0839	83.2446	264.205	107.738	11.3313	42.1159	6.27327
ASTEI04246	55.0219	63.2405	40.2652	46.0403	10.139	7.43332	7.56074	15.2343	43.3602	57.4602	2.54197	6.91875	6.26706
ASTEI09225	144.718	163.013	109.971	92.5338	29.7122	18.4959	18.2462	34.7053	114.37	100.611	6.56646	18.2552	6.26504
ASTEI06769	189.202	213.701	115.688	37.6616	6.40444	6.18192	7.88445	6.95979	34.7833	99.8974	1.74613	5.55424	6.26247
ASTEI00569	93.2767	110.502	130.188	47.664	8.39614	8.68048	4.38089	18.3473	37.1659	92.1791	2.32505	5.94564	6.25095
ASTEI06751	175.968	204.67	83.7804	48.2837	30.9454	13.0092	21.0172	39.6197	118.474	76.5779	10.8823	18.9635	6.24744
ASTEI11598	1.96402	6.6575	17.5959	8.20115	6.76107	1.41178	6.19876	5.07733	22.829	88.4202	0.24923	3.65521	6.24559
ASTEI10565	25.488	20.8872	2.42281	1.92633	0.482095	0.1	0.1	1.32222	1.22086	2.31266	0.1	0.195524	6.24403
ASTEI05654	173.76	204.891	292.775	174.71	46.9673	30.633	27.6875	61.6419	180.858	111.058	10.7513	29.0098	6.23438
ASTEI11217	0.1	0.1	1.18366	1.5293	39.6864	47.5084	10.9589	68.3652	200.109	43.4051	30.5091	32.1657	6.22118
ASTEI09965	117.408	134.062	124.481	41.6312	17.8609	14.7775	12.6163	35.9439	74.1522	110.559	2.43484	11.9224	6.21958
ASTEI04886	95.0291	129.443	77.2773	30.2692	19.2964	7.05125	11.9326	19.5706	62.8642	76.5364	2.1784	10.1146	6.21516
ASTEI00682	41.5368	56.8916	95.6774	75.7727	2.69226	4.12259	8.13639	5.15703	24.3856	18.0059	0.749839	3.92527	6.21246
ASTEI01722	37.2887	21.4963	14.8111	11.7761	1.52815	2.87184	4.20317	4.39077	14.3739	34.9081	0.675979	2.31979	6.1962
ASTEI01206	94.6472	109.72	29.2398	16.9077	14.1929	5.28298	6.31765	19.3422	44.2764	73.3709	2.82066	7.15354	6.18944
ASTEI09594	114.461	132.55	23.2927	97.3623	14.5762	8.34553	17.0282	36.2315	69.0626	11.7614	4.71452	11.1661	6.18501
ASTEI01559	88.6862	105.048	54.0081	44.6648	15.3748	18.5745	12.5858	26.9643	75.3537	101.977	2.26701	12.2005	6.17628
ASTEI06441	33.2395	33.3956	24.3765	8.6224	2.4698	2.79127	4.19418	4.67882	15.647	22.2504	0.683293	2.53463	6.17329
ASTEI06432	38.5592	36.6727	28.4524	12.5716	4.46782	4.13764	6.71241	9.63458	25.3636	22.6597	1.12647	4.11108	6.16956
ASTEI07295	1.29094	1.25027	1.75479	1.64888	0.698344	0.278386	0.882787	1.27688	3.26901	0.355306	0.262108	0.530406	6.16323
ASTEI03442	39.7646	70.6048	24.5693	7.1627	5.86662	3.33476	6.62378	11.0247	26.962	44.2989	1.68201	4.37679	6.16022
ASTEI06887	516.403	613.628	383.143	192.069	243.492	52.3517	38.3104	195.655	534.191	497.12	12.779	86.7333	6.15901
ASTEI08839	124.109	109.055	21.0753	58.3452	5.05253	8.41906	3.89114	10.7163	29.4285	51.7875	1.77309	4.78396	6.1515
ASTEI05007	27.9452	20.1659	39.2728	19.583	4.78306	3.4464	4.68378	5.66611	21.7799	19.8209	1.25159	3.54121	6.15042
ASTEI06116	36.7367	31.1867	41.3617	30.5243	27.4118	5.64004	6.96635	29.1182	63.9011	34.2207	1.54243	10.3902	6.15016
ASTEI02591	74.212	65.6239	37.5466	22.4555	5.55374	5.02527	7.072	7.49511	28.7983	43.6631	1.09187	4.68572	6.14596
ASTEI06599	96.632	99.6011	33.3298	47.3759	13.8366	17.2955	22.3534	28.44	91.5063	82.245	6.20507	14.9226	6.13204
ASTEI03854	40.8865	36.8674	40.9427	10.3892	1.73338	4.05381	3.52276	5.5464	15.3636	25.4999	0.715643	2.5064	6.12975
ASTEI08735	56.5082	48.144	47.5155	25.2554	8.9846	5.80275	5.36387	11.1747	33.6879	51.1188	1.83313	5.49609	6.12944
ASTEI00302	34.8554	39.9893	23.027	11.7885	4.61493	4.6255	5.64148	8.73947	25.5997	25.6699	1.83728	4.1798	6.12463
ASTEI07132	17.9598	24.0037	11.7626	14.3813	1.23652	1.42009	4.06235	2.50314	11.258	10.0274	0.638138	1.83927	6.12088
ASTEI08058	1.04566	0.337572	15.9367	16.01	4.54241	2.00438	4.21701	8.69728	19.0273	1.02785	1.68077	3.11114	6.11585
ASTEI02373	49.8306	51.1458	57.0597	24.8788	7.99099	8.56549	11.4678	14.4284	46.9371	33.0095	2.68057	7.67622	6.11461
ASTEI09145	23.1058	22.9827	19.8326	33.5006	3.86956	1.88534	1.51107	3.59377	11.6399	19.2502	0.34868	1.90366	6.11445
ASTEI01160	71.3481	52.567	11.359	10.7516	5.59679	6.60747	4.72015	10.4302	29.2551	78.0497	2.22182	4.78656	6.11193
ASTEI00935	19.8823	13.4791	13.9226	9.27896	1.62962	1.66738	3.66051	3.12864	11.1425	13.2897	0.336403	1.82348	6.11056
ASTEI04400	45.7026	52.1199	16.709	47.0291	9.90789	6.90086	7.75278	12.5231	41.0881	23.9773	2.40219	6.74093	6.09532
ASTEI08121	71.6779	73.9143	97.0185	47.182	9.25623	8.24748	5.83198	11.2443	40.2448	43.4401	3.07555	6.60281	6.0951
ASTEI00314	50.7024	55.8171	40.1172	11.3788	5.38153	6.81723	5.27659	10.4958	28.3163	53.6395	1.11091	4.64656	6.09403
ASTEI04029	73.805	60.5548	46.7967	13.7746	8.47959	6.71846	8.22241	13.7656	37.7295	46.9503	1.39054	6.20275	6.0827
ASTEI02812	88.169	103.963	124.151	36.5043	9.07172	6.21791	16.3369	17.6648	53.907	40.3628	3.91464	8.88529	6.06699
ASTEI06427	4.36937	6.83583	2.6997	1.23836	0.743804	0.603999	0.1768	0.755555	2.44171	2.57697	0.0853021	0.402476	6.06672
ASTEI01003	9.45032	22.1187	41.3601	23.9865	5.42206	6.79309	4.55685	9.55983	28.7693	4.64468	2.19858	4.74265	6.06609
ASTEI10684	14.7623	19.6586	11.7815	8.0075	8.31851	4.6425	5.824	9.67901	29.3644	5.07879	0.624434	4.85236	6.05157
ASTEI09986	529.789	603.913	216.484	308.324	6.57592	5.59677	7.03384	6.62062	29.9329	170.305	0.60141	4.95198	6.04463
ASTEI04772	186.022	231.23	102.946	74.7447	19.719	11.7134	14.0614	27.494	73.6504	96.178	3.25276	12.1866	6.04354
ASTEI10523	6.12094	5.92809	13.7095	24.2436	5.07964	5.77482	4.42719	8.08382	23.6628	8.87462	0.388367	3.9175	6.04027
ASTEI03570	8.83338	10.0906	29.8084	33.1023	9.74633	9.68724	9.29317	16.6495	48.2819	4.23014	3.27659	8.00083	6.0346
ASTEI09904	16.9908	10.8638	4.89233	6.40198	4.46181	4.0316	13.6234	14.7588	37.8348	9.43713	2.97249	6.27232	6.03203
ASTEI10675	250.959	145.463	21.7319	12.7644	4.05155	1.82217	6.33385	11.112	21.9014	73.8807	2.33216	3.63493	6.02527
ASTEI10489	37.6438	35.5685	51.9072	35.858	4.06371	4.78485	4.82966	8.35902	25.1556	37.8149	3.02926	4.17687	6.02259
ASTEI03199	38.7083	32.334	23.9167	9.50787	3.68821	4.17365	6.10846	5.00337	22.2955	43.2807	0.8596	3.70748	6.01366
ASTEI06798	97.2675	105.825	108.88	53.989	20.5004	10.6693	10.1334	24.1372	66.5981	85.8014	3.04569	11.0872	6.00677
ASTEI00625	46.202	43.8454	23.3739	14.9283	3.88853	7.24401	3.75154	7.66758	23.8781	33.2231	1.02306	3.97679	6.00437
ASTEI02643	15.9302	20.7108	34.0218	44.2543	24.1411	19.8525	19.3781	56.5186	103.671	10.0421	5.73494	17.2767	6.00061
ASTEI06742	20.8031	21.8267	44.3756	42.4604	5.96783	5.07359	5.73204	6.95906	28.0668	11.1008	1.94848	4.68049	5.99657
ASTEI04315	37.6438	38.0429	41.4616	16.0807	7.24401	2.94121	6.02657	15.4527	26.1582	49.5514	1.24615	4.36449	5.99341
ASTEI09583	190.889	222.366	191.075	183.616	24.18	20.6302	19.8952	50.5132	107.043	96.7492	6.77577	17.8703	5.98999
ASTEI07642	60.9471	68.5753	98.8506	55.9187	11.1295	11.2746	17.4443	16.1185	63.9031	24.4041	2.8434	10.673	5.98738
ASTEI06748	474.861	291.662	21.3207	71.2743	114.064	2.39586	4.0222	99.9599	249.787	297.717	46.8735	41.8388	5.97023
ASTEI05270	177.615	201.545	356.255	186.881	9.77771	11.4334	10.11	16.0901	49.2469	124.558	1.68201	8.25079	5.96876
ASTEI05868	71.218	100.998	88.7926	33.2683	10.4758	8.22745	8.19492	12.0072	44.8747	61.8794	3.22765	7.53145	5.95831
ASTEI00930	64.2643	54.9303	33.9134	78.8135	20.7506	17.8367	31.94	56.0892	113.025	23.6943	5.39797	18.9813	5.95453
ASTEI09262	73.7615	73.9008	47.1465	27.0728	5.42031	10.3605	9.14263	15.2472	40.2993	47.0033	2.15176	6.7688	5.95368
ASTEI03561	119.999	144.738	224.705	258.345	44.0485	66.9423	40.339	86.4977	266.392	72.0273	27.9017	44.8079	5.9452
ASTEI06917	25.648	24.7105	43.5796	19.9496	7.09491	6.3855	7.51871	12.1318	33.522	19.1185	1.59344	5.64814	5.93505
ASTEI10221	189.87	270.235	95.1271	50.2874	26.2869	25.6647	19.7582	39.4347	117.202	136.001	7.33299	19.7607	5.93108
ASTEI01683	14.0462	16.038	4.93316	11.7668	8.79814	26.2514	18.6661	31.4757	91.0243	11.5688	7.6926	15.3521	5.92912
ASTEI07097	294.379	296.775	179.406	172.383	12.8402	18.5619	10.8667	20.7685	69.3208	202.499	4.51477	11.6959	5.92693
ASTEI00014	385.87	409.838	192.853	199.566	19.1872	16.0259	14.9978	24.4807	80.0036	72.5724	3.80848	13.5048	5.92407
ASTEI09249	60.1383	53.3528	22.9753	22.5522	10.385	10.3947	10.8667	16.5116	52.6934	61.641	3.96135	8.90195	5.91931
ASTEI08513	0.1	0.1	0.1	0.1	0.1	0.1	0.1	0.1	0.59193	0.1	0.1	0.1	5.9193
ASTEI06956	50.2875	45.9201	18.2876	15.3166	4.66344	5.68036	6.49976	7.49326	28.5103	16.7783	2.47962	4.8308	5.90177
ASTEI02572	15.6932	9.90804	14.79	8.41691	3.56572	0.963849	3.16094	3.59477	12.2665	10.9153	0.6302	2.08018	5.89687
ASTEI02119	5.16454	5.00182	4.60924	11.8399	3.52753	2.68117	5.73522	8.25582	19.5337	7.8969	1.31074	3.31366	5.8949
ASTEI03620	215.712	175.461	39.0553	138.696	89.5	87.0724	81.7032	196.448	489.586	394.51	73.9498	83.0564	5.89463
ASTEI03837	323.92	396.666	495.886	261.722	165.017	120.221	51.5435	163.619	521.85	163.116	17.3543	88.534	5.89434
ASTEI00841	414.082	530.182	1801.98	502.753	28.71	54.8063	49.504	70.5663	211.494	242.461	10.6873	35.9269	5.88678
ASTEI03037	142.842	166.195	91.2193	47.5664	7.54328	14.1268	9.07713	17.2405	47.7564	86.8839	1.70315	8.11259	5.8867
ASTEI11309	24.2863	38.9955	29.0243	14.992	3.37876	3.67527	4.37047	6.60886	18.2403	27.642	0.973226	3.09943	5.88505
ASTEI11594	0.1	0.1	0.798362	3.4912	0.635439	1.85761	0.679689	0.871395	5.63214	1.01609	0.65587	0.957151	5.88428
ASTEI01471	34.9718	32.8551	44.349	105.655	6.40915	5.93155	1.89473	8.12655	22.701	19.7502	1.19672	3.85804	5.88407
ASTEI01900	85.4415	95.9414	51.2615	53.9373	6.08962	5.48897	4.12533	6.03118	25.1025	57.0457	1.36184	4.26644	5.88371
ASTEI03446	93.0753	120.19	46.4327	39.2887	9.15451	13.3809	17.952	23.8678	68.2606	94.6075	5.94927	11.6092	5.87989
ASTEI11745	0.1	0.1	0.1	0.1	0.1	0.1	0.1	0.636257	0.58748	0.1	0.1	0.1	5.8748
ASTEI00932	37.5533	32.4264	15.6551	12.3359	9.12273	11.5457	15.113	18.3077	58.7889	16.1887	4.2487	10.0075	5.87447
ASTEI02374	870.291	1012.26	1560.79	868.704	58.1789	60.3087	28.6049	65.6121	230.442	217.87	9.85802	39.2376	5.87299
ASTEI01371	67.9463	77.3403	42.2232	49.0615	4.17683	2.1754	2.31087	3.4674	13.3737	35.6208	0.445978	2.27727	5.87269
ASTEI07145	6.97107	5.06358	49.0715	13.0868	1.83655	2.50548	3.99437	3.52592	12.9708	4.60086	0.505494	2.21047	5.86788
ASTEI02661	126.544	139.453	92.7626	92.464	22.2947	14.8366	11.1804	23.8621	76.6558	118.399	4.05352	13.0913	5.85547
ASTEI07286	243.95	98.6273	98.608	72.4281	33.6364	26.7678	35.1792	81.1484	158.215	190.79	12.537	27.0301	5.8533
ASTEI07524	19.404	18.7927	28.774	16.92	5.24838	5.92791	2.55175	5.45246	21.1447	16.594	0.738699	3.61668	5.84644
ASTEI09495	507.373	622.952	788.782	638.404	159.368	80.5892	97.2861	190.216	531.996	293.769	27	91.0609	5.8422
ASTEI06553	65.2942	64.1276	41.1009	59.4842	11.0803	7.60213	9.91693	16.4696	44.3485	28.3245	1.7894	7.5972	5.83748
ASTEI05076	0.1	2.30745	0.1	0.1	0.878756	0.428151	0.626633	1.07117	2.96714	1.63936	0.1	0.508385	5.83641
ASTEI08190	20.5344	23.1144	29.7799	33.118	5.8685	2.89641	4.01494	6.61927	19.9921	12.2174	0.924311	3.42604	5.83533
ASTEI01805	60.3306	43.518	144.835	116.853	5.17669	4.96913	1.4876	3.46117	17.5445	47.1336	0.398741	3.00804	5.83252
ASTEI11191	61.8434	48.1763	34.6115	33.1329	3.08541	3.70453	3.77173	5.03703	18.5105	54.8872	2.16099	3.18066	5.8197
ASTEI06276	338.03	337.039	91.1216	41.7495	27.6539	49.4966	39.0116	67.2112	184.722	262.064	10.8248	31.7467	5.81863
ASTEI01496	65.3255	60.8947	35.065	24.871	6.72633	5.57618	7.73164	6.51646	31.6946	35.7184	1.76155	5.44893	5.81667
ASTEI06322	3.23895	0.697089	6.00375	7.95579	2.21229	1.4228	9.27608	5.17765	18.8988	3.82054	0.0913368	3.25063	5.81388
ASTEI08814	40.8633	38.9762	14.9194	14.1433	7.30755	10.2362	11.3989	14.614	45.8785	25.0742	2.6713	7.9035	5.80483
ASTEI09972	134.307	127.785	68.9587	41.1209	8.60504	15.4672	11.8163	21.4745	57.8158	110.915	3.96076	9.96233	5.80345
ASTEI08682	73.3735	47.117	29.0737	26.0545	5.94857	9.55479	9.85885	14.5818	43.1507	39.9294	4.38559	7.43695	5.80221
ASTEI05638	207.594	244.839	119.145	56.4302	7.03292	12.2695	7.03733	11.6148	42.8975	109.375	3.27828	7.4045	5.79344
ASTEI08108	107.938	88.9123	144.538	60.1959	39.4807	12.8393	9.9008	33.5035	92.6456	117.2	1.85227	16.0183	5.78375
ASTEI03542	66.8744	50.1425	48.3173	44.7748	9.01753	8.72251	12.3405	16.9729	48.3585	46.8629	3.42186	8.37561	5.77373
ASTEI08974	1089.08	1263.46	714.895	149.458	48.6996	105.248	34.3353	88.4412	365.248	1015.59	64.9025	63.2964	5.77044
ASTEI10271	56.2554	39.2074	38.6567	15.755	12.7984	22.1084	17.4232	30.256	89.9205	32.8683	10.0075	15.5844	5.76991
ASTEI03808	51.2202	47.2158	48.0431	15.7644	8.801	6.87569	9.08926	14.1499	38.427	37.2453	1.87944	6.66135	5.76864
ASTEI04308	56.8498	22.3211	11.6295	23.3991	21.9127	5.66033	9.09257	17.9606	59.1592	58.9022	4.38696	10.2631	5.76424
ASTEI04075	34.3059	34.123	36.6644	11.0456	3.41979	2.83255	2.07283	3.96015	13.1828	22.238	0.823606	2.28719	5.76377
ASTEI01588	132.594	148.462	110.7	92.1462	7.95209	6.50908	9.01619	9.45093	37.5906	89.3912	2.62648	6.52596	5.76017
ASTEI01358	126.097	114.043	111.712	61.2631	10.4874	3.99889	5.1211	12.0889	30.2147	66.7141	1.4119	5.25481	5.74991
ASTEI10764	39.1217	51.7818	36.5268	9.28911	4.06162	5.62431	6.17371	9.0876	25.8043	25.8933	2.09611	4.48894	5.74843
ASTEI07838	1099.67	1627.68	1643.69	1398.24	105.317	67.6479	68.604	107.943	376.831	452.772	20.6874	65.5641	5.74753
ASTEI08674	56.1115	67.7038	116.564	103.896	13.6597	15.6111	17.4057	26.317	72.0857	9.30868	3.5957	12.568	5.73564
ASTEI01580	2.36588	3.05512	6.82176	5.03645	8.92011	4.53505	11.2006	12.7642	37.6488	3.25582	1.6012	6.56425	5.73543
ASTEI07618	3729.75	1301.96	27.7323	68.0759	157.135	280.669	94.6052	237.85	873.968	2698	77.5884	152.499	5.73096
ASTEI06179	65.5561	60.3867	68.7687	44.586	6.51948	8.58689	9.19579	15.5228	41.1236	30.1864	4.43677	7.18473	5.72375
ASTEI00606	19.7365	12.1215	22.6046	10.1687	3.43262	1.90314	3.29183	3.89565	13.3888	7.00306	0.733031	2.34015	5.72135
ASTEI071955	920.231	1163.38	1751	756.613	113.192	93.9731	74.0225	137.611	436.191	575.635	23.8846	76.2681	5.71918
ASTEI00217	15.9925	14.2972	203.706	119.961	14.4187	16.0645	15.0993	28.4839	76.0921	3.78894	7.70135	13.321	5.7122
ASTEI07522	7.55899	5.12458	18.6819	14.668	6.87712	3.8035	12.1275	12.4045	34.9881	4.30954	1.7266	6.13367	5.70426
ASTEI06668	36.2131	36.5335	61.1169	21.5374	14.0987	13.0154	11.0678	20.5023	58.4271	28.1475	2.80828	10.2476	5.70156
ASTEI01353	104.918	148.078	83.3935	43.383	32.669	13.2643	20.6613	41.4815	99.9119	55.6594	3.61279	17.5519	5.69238
ASTEI00373	38.3929	50.3335	36.7399	13.3406	5.18073	6.73113	6.52665	9.36738	28.0858	23.1957	1.30712	4.93641	5.68952
ASTEI10346	29.2609	31.2325	36.5932	54.9733	7.23818	4.76883	4.04444	8.61234	24.8229	18.3631	1.40498	4.36411	5.68798
ASTEI06267	27.2612	28.4935	50.3648	38.9834	4.77855	4.1714	6.53112	11.2857	25.3228	18.8904	2.32909	4.45254	5.68728
ASTEI00109	95.9792	141.244	78.8135	38.4756	7.04945	11.7973	9.50739	12.0489	44.2419	84.8692	2.84717	7.80033	5.6718
ASTEI06254	32.8877	34.7917	3.75145	3.97695	4.35441	5.63732	8.25067	11.0327	28.7755	20.5902	2.05459	5.07425	5.67088
ASTEI10603	62.7397	52.4138	21.01	18.0575	8.65563	5.76642	12.0296	12.8118	40.0615	21.2318	1.82325	7.06873	5.66743
ASTEI07557	8.39922	6.28582	16.9842	46.7947	7.88563	23.0524	1.70703	18.3663	48.5767	10.8081	1.64721	8.57308	5.66619
ASTEI09321	45.5967	19.5126	11.1381	8.72548	6.64884	0.952787	3.62565	4.76745	16.8375	18.5534	0.672805	2.97502	5.65963
ASTEI08792	34.8554	23.1478	5.53785	8.47994	3.02011	5.36888	5.23852	5.37284	20.8084	31.1945	1.09524	3.68069	5.6534
ASTEI02317	71.7949	73.2913	81.5262	20.4946	5.7255	5.57921	5.35868	14.1764	24.5682	34.7138	0.738699	4.35052	5.64717
ASTEI01778	38.9979	33.5726	17.737	23.2158	14.0508	6.71612	23.5767	37.7451	73.1319	15.7062	7.49186	12.9589	5.64338
ASTEI11343	203.904	194.441	92.5513	44.8836	22.9477	21.4218	12.9948	31.7333	84.4833	185.63	2.5875	14.988	5.63674
ASTEI01283	45.4217	40.6067	106.252	131.494	22.1507	15.0693	20.8165	34.3201	90.9366	19.0538	6.51573	16.138	5.63492
ASTEI04016	6.70035	5.30938	105.757	150.965	9.8104	4.15958	15.46	10.7489	42.7339	4.07149	0.927557	7.58938	5.63075
ASTEI00181	108.617	112.775	76.429	40.6054	25.7691	34.4414	11.8488	33.9433	107.376	68.5637	4.31182	19.0928	5.6239
ASTEI09705	24.6081	21.9004	55.4763	18.6235	1.47184	3.58558	2.44896	4.33576	11.734	20.9202	0.843978	2.08759	5.62085
ASTEI10779	329.16	439.739	286.052	174.849	33.1206	43.923	24.4001	65.3716	155.529	271.996	9.28216	27.6815	5.61852
ASTEI04093	42.44	42.1724	50.0077	34.6062	8.22431	8.10868	6.72225	11.5265	35.6944	28.3801	2.36243	6.35442	5.61726
ASTEI02490	14.5483	5.28373	11.798	26.8012	6.70741	7.18963	5.50044	12.6729	29.8196	8.58032	1.84615	5.31091	5.61477
ASTEI06030	154.151	163.341	72.3195	35.6268	41.0559	15.8815	18.0095	46.1024	113.141	120.491	5.73573	20.1706	5.60921
ASTEI02475	18.1945	16.406	59.4073	53.3594	8.02207	5.18634	14.1086	16.0782	40.1743	3.7311	1.35346	7.16763	5.60497
ASTEI00882	67.6337	17.2498	51.3065	36.9501	14.0856	3.71977	11.3315	16.5024	43.8134	29.763	2.13801	7.81871	5.60367
ASTEI06813	402.894	405.574	66.3207	189.198	7.24885	4.07517	1.39168	5.77742	21.0242	104.618	2.30213	3.75446	5.5998
ASTEI10388	127.295	134.162	166.135	99.9882	6.86267	11.4989	9.22046	10.8647	41.2574	53.3962	1.9004	7.37061	5.59756
ASTEI10471	18.8219	20.9632	43.9013	35.2519	6.71077	9.63983	6.68304	12.5875	35.356	12.9509	2.26904	6.32567	5.58929
ASTEI07070	33.5712	41.397	71.4091	41.8611	4.60105	3.69228	5.4522	4.4538	21.4756	18.898	1.62955	3.84377	5.58713
ASTEI03129	35.1652	16.3535	13.1131	57.7234	17.484	15.7567	20.7387	34.2319	82.6686	12.7301	5.347	14.8316	5.57381
ASTEI00401	41.854	48.9301	29.0737	26.8876	6.88128	4.98458	4.9504	7.01473	25.7022	38.8528	1.69706	4.62833	5.55324
ASTEI04938	143.792	165.17	117.18	70.6387	22.3183	16.311	13.9466	25.0215	79.7213	108.942	4.84966	14.3564	5.55302
ASTEI07481	43.9115	48.3438	33.0449	34.0633	13.2891	20.5035	8.88407	25.5638	64.0347	45.4509	3.47672	11.5383	5.54974
ASTEI06324	87.7752	83.2569	31.8692	22.2269	12.2378	13.9849	24.752	33.9709	94.2877	91.0834	16.9948	16.9924	5.54882
ASTEI05275	71.4594	39.5474	26.8069	24.1347	13.1784	11.6951	8.2227	18.5021	49.9268	64.0961	2.91473	9.00271	5.54575
ASTEI04613	42.9604	48.5031	35.6364	21.9208	23.5783	6.22736	14.4205	20.0617	63.7001	30.0501	1.80716	11.5083	5.53513
ASTEI03366	42.3168	40.9835	21.4945	17.345	4.97921	6.43821	7.64752	9.2209	29.4757	23.1713	2.24021	5.32629	5.534
ASTEI00461	33.0107	22.4355	9.30358	8.10838	3.8449	2.70592	4.5696	4.2962	16.5886	9.33605	0.881892	3.00058	5.52848
ASTEI07400	1.15472	0.1	39.5973	15.5998	3.12327	1.66007	2.73335	4.15323	10.7855	3.40515	0.293062	1.95244	5.52411
ASTEI07136	24.4983	18.5182	85.2829	52.1027	12.0478	18.8985	14.7726	23.2375	69.2051	9.86737	4.3978	12.5292	5.52352
ASTEI02138	19.3187	12.2951	23.5318	12.202	1.62866	1.98381	1.30656	1.86119	7.56143	26.477	0.560342	1.36984	5.51993
ASTEI06673	635.58	586.494	345.514	141.376	24.1467	22.5493	27.2631	29.4338	114.371	215.581	8.99999	20.7398	5.51459
ASTEI08977	46.6503	40.2184	25.6582	20.0692	8.22187	4.36125	5.3192	9.03202	26.9218	25.9761	1.64249	4.8862	5.50976
ASTEI04892	66.5775	60.1165	34.3317	17.7059	5.04661	6.29701	7.10962	6.75177	27.3264	44.7771	1.3975	4.96269	5.50637
ASTEI11508	3.8609	4.67407	26.2409	17.0703	2.37339	1.73456	2.53867	3.47168	9.81694	1.51806	0.48994	1.78414	5.50234
ASTEI11115	101.67	133.308	185.073	52.4432	8.46137	12.9299	4.93669	18.9872	40.2578	74.569	2.9773	7.32632	5.49496
ASTEI00738	51.7777	51.8405	40.206	28.0142	6.53786	6.78994	10.4897	10.3025	35.8723	33.5637	2.30855	6.53151	5.49219
ASTEI018591	95.6274	149.947	90.9725	144.661	18.6618	23.4585	21.9574	41.6286	96.4083	39.0915	6.16376	17.5604	5.4901
ASTEI03147	30.9467	24.352	12.0253	32.2169	5.05318	4.38821	5.40506	7.44588	21.5536	26.4271	0.859047	3.92637	5.48943
ASTEI06037	32.0497	22.4334	18.7224	38.5744	13.8987	13.561	19.4644	20.9263	69.6682	15.6946	3.8452	12.6923	5.489
ASTEI10180	737.075	592.776	443.93	428.645	473.096	118.426	91.5519	434.394	974.659	256.826	27.2461	177.58	5.48857
ASTEI01479	160.28	168.047	18.1711	20.9489	14.4629	14.2695	7.735	22.8083	56.1594	95.6865	4.47836	10.2364	5.48623
ASTEI02347	124.996	138.191	192.988	140.762	25.5295	32.7295	25.3241	42.8326	122.319	59.2954	5.74113	22.3311	5.47752
ASTEI08170	62.4244	75.572	142.008	56.8026	8.95389	10.5381	9.07988	14.1391	42.4048	30.9595	2.40046	7.74309	5.47648
ASTEI00697	93.7793	107.774	144.654	133.14	23.9525	20.5911	18.6291	35.519	94.6871	90.2345	5.9921	17.2912	5.47602
ASTEI07385	100.193	56.8353	80.0356	26.1923	9.32662	8.23092	14.3053	12.0659	49.0199	34.6108	3.9959	8.9647	5.46811
ASTEI10212	126.641	136.154	151.829	53.9373	9.99901	14.4065	11.4593	19.4579	53.0545	110.779	2.94871	9.70337	5.46764
ASTEI03851	76.9707	78.1237	50.2211	60.8024	10.195	9.22136	13.6042	16.5184	48.9514	84.6582	2.81302	8.95838	5.46432
ASTEI01533	27.5245	19.993	40.5156	103.003	74.7465	44.5167	109.76	215.923	414.703	52.5994	74.787	75.9527	5.46001
ASTEI09793	19.8635	18.2993	61.8144	29.7801	3.06754	4.74493	1.24238	4.3019	12.8968	6.23854	0.399613	2.36362	5.45637
ASTEI04033	39.0069	31.739	30.2832	26.1435	15.4746	6.35828	8.5812	17.961	45.1472	26.0558	2.68656	8.27516	5.45576
ASTEI02313	297.909	371.821	301.134	97.9751	26.6653	38.9759	27.2108	47.9152	132.208	208.293	4.11258	24.2412	5.45387
ASTEI06744	184.661	192.627	291.258	177.154	31.8672	22.2801	12.5607	33.2595	97.377	83.4676	4.75315	17.8653	5.45062
ASTEI06833	53.9746	59.8693	24.7982	19.9432	3.74333	2.65286	2.66933	3.00741	14.2673	26.9357	1.40498	2.61762	5.45046
ASTEI024940	1652.11	2042.75	867.9	454.963	39.6696	38.1666	26.6767	41.1634	156.764	831.321	10.625	28.7845	5.44614
ASTEI08226	213.963	195.032	57.6172	35.1307	12.9418	6.57973	24.0749	28.5503	64.479	104.935	3.77507	11.8429	5.44454
ASTEI04141	647.135	704.577	479.553	290.378	48.8812	60.047	32.261	60.8519	204.555	448.605	9.12445	37.5784	5.44342
ASTEI09044	31.2574	18.7298	21.675	18.2829	12.8835	28.7726	27.3839	47.9728	106	21.2201	9.07443	19.5286	5.42794
ASTEI05351	20.8306	10.0871	9.65293	24.3038	4.39031	4.01075	7.63105	9.69977	24.5522	4.24141	2.07692	4.52726	5.42321
ASTEI09442	104.789	135.424	75.4679	57.4621	3.36441	1.31937	0.526638	1.27533	7.27319	29.6546	0.169394	1.34495	5.40776
ASTEI09593	72.9552	84.8404	63.5097	42.5681	13.0708	10.6248	8.70243	15.6685	47.0047	51.1319	2.40911	8.70178	5.40174
ASTEI11001	2.60211	0.1	0.1	0.1	0.1	0.1	0.1	0.1	0.540102	0.1	0.1	0.1	5.40102
ASTEI04326	143.349	167.051	108.374	58.3983	19.2002	25.5512	10.8817	33.2725	92.8909	233.013	13.1624	17.1989	5.40099
ASTEI07523	18.1615	19.7213	9.35119	16.9652	7.71352	5.04392	12.7379	14.5367	36.8399	8.81788	1.81579	6.82778	5.39559
ASTEI07894	121.279	111.356	131.379	57.0646	27.6912	11.0388	11.5993	23.8996	71.9233	135.625	2.99807	13.3318	5.39485
ASTEI01579	2.4636	2.38598	6.08873	3.99386	4.72504	3.01051	13.9959	13.513	30.4767	1.84045	0.875351	5.6517	5.39248
ASTEI01564	779.139	900.421	1332.25	1279.01	252.071	176.514	138.611	305.427	837.314	561.063	54.4346	155.408	5.38786
ASTEI00931	6.49031	6.9144	37.094	49.5798	9.6552	10.0306	17.5825	28.6694	52.741	5.10381	1.89429	9.79063	5.38689
ASTEI04848	160.24	194.195	126.772	82.9885	17.9287	16.7596	18.9542	19.4402	82.4463	90.1731	7.63876	15.3203	5.38149
ASTEI00879	60.3266	42.0666	32.8011	15.4107	6.52683	6.07097	3.17333	5.96695	22.038	33.2075	0.612425	4.09589	5.38052
ASTEI03344	104.037	100.759	11.7767	24.579	8.59228	5.70868	10.4439	12.6755	35.4409	58.5485	1.61246	6.58933	5.37853
ASTEI04076	162.658	186.79	201.003	110.158	34.568	43.8459	7.94509	31.8639	124.437	152.122	6.1923	23.1378	5.37808
ASTEI05009	83.7164	97.3315	37.9401	49.5109	7.78386	5.20896	5.86826	7.54483	27.2324	41.5014	1.40355	5.06616	5.37536
ASTEI06886	112.61	140.222	65.1052	49.7883	11.867	19.6584	10.1547	21.5172	60.9385	72.7402	3.67455	11.3386	5.37441
ASTEI03474	62.8985	38.7652	2.35534	10.0657	23.082	7.53546	48.3761	32.5635	111.96	53.3962	4.35365	20.8368	5.3732
ASTEI03946	0.1	0.1	0.1	0.234284	1.32902	0.571351	2.42503	13.0793	42.9609	39.0028	27.6771	8.00062	5.3697
ASTEI00736	21.1746	22.7861	6.78386	8.6685	6.17082	4.22799	17.4295	10.2252	38.4163	14.0302	0.796153	7.15613	5.36831
ASTEI10106	252.308	245.012	100.872	100.086	36.1623	34.6726	22.7115	46.709	137.366	128.515	8.90321	25.6124	5.36326
ASTEI08869	20.1823	16.5059	12.9319	19.1685	11.9838	8.75823	11.8353	16.0641	47.6939	29.3611	3.03537	8.9032	5.35694
ASTEI00460	68.3414	52.0825	8.999	11.558	5.23418	3.22133	8.54533	9.82222	24.6497	28.4127	1.4217	4.60564	5.35207
ASTEI05066	69.4618	78.8471	104.296	30.0875	4.95869	7.78488	5.50044	7.72345	27.4402	43.4634	2.27472	5.12968	5.3493
ASTEI10013	520.507	555.868	77.5299	204.905	75.7068	63.0545	52.2542	93.5023	277.089	93.1918	16.2179	51.8084	5.34835
ASTEI05881	57.6953	60.4576	53.7644	40.424	18.6055	17.6768	30.1004	38.0587	102.478	44.9982	10.322	19.1762	5.34404
ASTEI02396	17.7308	13.2093	16.8543	0.335014	16.4332	9.31384	10.0443	9.81126	50.1082	52.8226	1.73077	9.38051	5.34173
ASTEI09121	59.6414	72.0153	98.5874	50.9884	14.6652	11.9706	13.4455	19.1532	56.913	14.6183	2.55555	10.6592	5.33932
ASTEI05461	35.7701	32.9934	12.1031	7.32181	1.78004	2.29574	3.808	3.44615	12.1091	27.0404	1.18883	2.26815	5.33876
ASTEI02048	209.322	179.527	68.3672	30.2609	37.7261	44.8936	23.5519	55.0044	153.192	142.18	8.6853	28.7142	5.33504
ASTEI09042	15.8376	14.578	14.9614	10.8989	4.1196	4.13979	8.8818	10.8573	24.8043	15.2076	1.46164	4.65071	5.33344
ASTEI00462	6.37049	2.80444	0.894575	0.142252	0.142404	1.14481	1.904	0.911316	4.38757	3.52948	0.1	0.822804	5.33246
ASTEI09449	47.0547	48.4888	42.5639	26.9995	7.31242	3.2471	3.96032	9.81617	23.3623	34.0424	3.05723	4.39427	5.31654
ASTEI11167	0.1	0.1	0.1	0.1	0.1	0.1	0.1	0.28783	0.531529	0.1	0.1	0.1	5.31529
ASTEI06468	25.4096	24.4267	32.33	24.919	5.92399	4.53241	4.00982	6.30435	20.3541	17.7613	0.859845	3.83152	5.31229
ASTEI00866	6.97107	2.70057	8.61443	2.73967	3.42823	0.1	0.733393	3.13415	5.78776	2.46684	0.1	1.09041	5.3079
ASTEI03253	121.789	166.8	158.1	75.6936	39.7776	29.6236	20.2222	50.1926	133.416	140.876	10.9276	25.1377	5.30742
ASTEI09129	667.805	736.364	305.52	312.915	35.0377	77.9671	50.0634	75.0603	250.296	283.687	25.6388	47.1767	5.3055
ASTEI09592	110.335	105.961	30.3627	23.4576	25.0785	9.99723	10.7299	19.3839	66.0104	83.3015	4.00037	12.4515	5.30141
ASTEI05400	17.3769	17.8923	22.2644	10.6033	3.41824	2.56391	4.3298	4.07075	15.0727	12.4061	1.06773	2.84492	5.2981
ASTEI08668	143.758	147.123	84.245	47.8701	17.1277	14.1155	9.16019	24.4871	54.7559	131.986	0.940338	10.3359	5.29763
ASTEI11478	142.687	82.2939	6.33975	17.0121	36.1103	65.9192	33.2276	76.0446	211.11	169.695	24.3322	39.8973	5.29134
ASTEI02473	86.6306	98.9912	125.152	41.3332	17.1639	19.264	10.327	23.5373	67.6565	89.4435	4.42893	12.7959	5.28734
ASTEI09166	48.4785	34.5743	41.9691	46.6414	11.6471	8.38734	9.9008	17.4553	43.6517	29.0013	3.10235	8.25941	5.28509
ASTEI07929	12.7429	14.1623	0.258146	1.79592	0.770496	1.35146	1.20875	1.45576	5.02977	10.3492	0.477162	0.951967	5.28355
ASTEI01958	34.0084	33.1262	41.0594	52.4011	21.4104	7.30569	5.39763	17.9262	47.7085	22.4782	2.00898	9.03069	5.28293
ASTEI06575	59.5891	54.279	8.75975	5.38678	56.5941	25.0794	82.3837	82.7631	234.175	13.1084	13.2682	44.3313	5.28237
ASTEI07883	42.8176	45.7882	111.334	25.4166	5.26421	9.61818	8.44618	16.6437	35.5495	48.0508	3.62231	6.73772	5.27619
ASTEI04342	31.9161	20.8855	3.51762	11.6533	11.496	3.4723	16.1988	22.2608	43.3287	7.42766	1.70761	8.2187	5.27196
ASTEI05857	5.18034	8.36187	34.6751	43.6871	3.18448	7.44748	7.03956	6.2108	24.7307	12.5605	1.09562	4.69179	5.27107
ASTEI02360	6.62291	2.68984	7.92019	35.8416	13.8161	19.5803	2.07906	9.94142	47.6702	6.21611	0.70488	9.04506	5.2703
ASTEI10069	57.5663	61.9207	92.4551	43.7867	41.3246	14.3785	7.52968	30.4545	91.6364	45.2322	6.35562	17.3971	5.26734
ASTEI05636	149.536	156.008	95.961	41.4103	6.8144	7.88534	9.71858	12.3299	35.5921	72.9837	2.63756	6.76397	5.26201
ASTEI06357	358.018	362.631	159.957	86.7878	20.0112	47.9072	42.1929	158.554	365.023	302.408	167.532	69.4109	5.25887
ASTEI06092	123.455	118.586	50.3319	29.33	45.4103	13.275	18.2313	42.0836	105.965	108.919	3.72394	20.1601	5.25617
ASTEI09157	22.6339	25.7665	52.5044	34.7228	9.86159	6.85042	9.19062	13.0325	38.6553	17.8768	3.52726	7.35747	5.25388
ASTEI07191	32.0014	41.5961	59.7084	31.7522	5.07332	3.93478	5.26049	5.39537	21.8061	18.791	2.35106	4.15491	5.24826
ASTEI08881	70.4043	89.9964	64.5919	30.6855	18.9438	8.51989	7.7311	17.9049	48.8589	69.2518	2.04553	9.31008	5.24795
ASTEI04096	31.6403	44.0007	35.4231	82.1016	11.5703	9.71953	7.96616	16.9609	43.2211	19.0861	3.70623	8.24055	5.24493
ASTEI07112	42.1672	44.9225	36.4754	22.8806	7.6821	7.78433	9.47735	10.1254	36.0836	15.2608	2.57817	6.88049	5.24434
ASTEI11610	0.1	0.1	17.9515	5.58507	0.1	0.1	0.1	0.1	0.524395	0.1	0.1	0.1	5.24395
ASTEI01857	87.2772	108.434	29.6865	25.6604	9.21287	5.22806	10.8978	12.2871	35.7737	68.6325	2.01369	6.83811	5.23151
ASTEI11147	78.2328	90.0301	75.0656	41.9366	4.52627	7.60832	4.59939	7.03461	24.4529	44.1498	1.98552	4.67988	5.22513
ASTEI09718	537.98	159.323	349.8	283.581	23.3228	35.1556	12.4734	32.9827	101.514	288.446	6.77043	19.4306	5.22443
ASTEI11513	53.968	62.2028	27.558	27.8268	7.45763	7.69455	6.92118	9.8258	32.2167	48.3139	2.60353	6.16922	5.22217
ASTEI11628	5.087	14.7802	0.1	0.1	0.1	0.914161	0.1	1.14354	1.58381	70.505	0.1	0.30354	5.21781
ASTEI06647	177.35	197.95	89.1047	52.4831	15.2532	12.7674	14.2237	21.2151	58.8762	81.6143	2.89306	11.2843	5.21752
ASTEI09713	153.517	158.544	89.7264	64.206	11.5935	20.4706	15.377	15.6017	67.4872	71.5582	4.30784	12.9372	5.21651
ASTEI02941	390.743	454.263	179.094	190.383	83.0284	89.9717	49.306	114.663	321.759	425.456	24.6489	61.7387	5.21162
ASTEI08126	25.2489	21.1188	78.0026	24.5255	2.25762	0.824974	1.20741	0.773983	5.71718	10.3788	0.1	1.0975	5.20927
ASTEI06405	52.6255	65.6607	30.7581	21.4274	4.77966	5.79352	5.2372	6.07489	22.1415	29.3598	1.20325	4.25341	5.20558
ASTEI08675	14.4784	5.60888	180.704	66.8586	8.54421	9.36663	11.424	28.6413	39.0674	6.83126	0.73491	7.51744	5.1969
ASTEI02612	40.825	40.0522	16.052	11.7208	8.47401	7.6223	9.06411	14.064	35.986	35.0222	2.55666	6.92927	5.19334
ASTEI03940	66.2743	71.8885	10.6467	32.8833	25.0961	45.7338	58.9167	67.6381	183.232	31.2698	11.4377	35.2961	5.19127
ASTEI07049	31.6589	32.3415	22.7766	33.3424	11.6236	13.249	16.3112	24.3727	61.3016	16.8814	6.0537	11.8094	5.19092
ASTEI01571	24.4506	21.3369	17.6252	14.514	4.03942	2.70042	9.24432	6.55564	22.0712	9.18807	1.03424	4.2546	5.18761
ASTEI09764	145.442	144.174	212.502	92.8843	9.25623	9.83969	11.2509	17.6937	41.5535	97.216	1.73706	8.02097	5.18061
ASTEI05818	2459.27	1453.68	53.1296	163.337	184.89	528.134	203.796	520.62	1459.97	1692.17	210.96	281.945	5.17821
ASTEI11750	1.24648	807.624	6.16131	0.918516	0.1	0.1	0.1	0.1	0.517449	0.245051	0.1	0.1	5.17449
ASTEI05839	7.1026	1.7197	0.1	1.30845	2.18307	0.1	2.80211	3.59245	7.73977	0.349081	0.901305	1.49662	5.17149
ASTEI11464	53.0042	39.8102	6.01525	15.145	20.7467	13.2186	29.0196	39.3931	88.463	18.714	5.49071	17.1189	5.16756
ASTEI06244	25.7006	25.6229	16.3467	11.8829	10.0369	6.2486	4.17504	7.8165	30.1243	27.0461	2.87766	5.83454	5.16309
ASTEI02772	184.298	134.546	93.1051	56.6892	27.9615	26.576	21.9527	30.4741	104.529	126.536	4.54944	20.2599	5.15938
ASTEI09533	49.4555	29.2964	5.0434	5.89694	3.89612	6.03999	8.08229	9.39047	26.211	28.7903	2.31534	5.08343	5.15617
ASTEI06476	40.6187	21.8857	21.3855	18.9706	7.31495	9.25275	6.99677	8.23073	32.1208	24.5185	1.37935	6.23596	5.1509
ASTEI10912	42.6978	43.4624	61.1086	37.7775	6.42794	8.61258	5.61504	6.46419	28.5771	25.1823	1.54808	5.55091	5.14818
ASTEI08131	207.55	237.961	152.44	96.7123	64.0431	55.7638	58.0669	90.5686	246.23	227.616	13.5561	47.8575	5.14507
ASTEI04024	121.926	148.735	451.388	313.396	28.0963	21.1924	18.3121	33.5493	96.0436	67.7181	7.10197	18.6757	5.14271
ASTEI04721	38.5938	43.4158	53.3782	37.5544	29.8564	9.70971	52.4711	72.3426	127.37	59.9396	7.0825	24.7799	5.14003
ASTEI05552	45.3501	37.6249	27.7266	44.2067	11.1901	10.9992	12.5115	19.2485	48.5134	28.9911	3.05851	9.43985	5.13921
ASTEI06261	640.18	624.582	1514.38	643.625	100.687	68.7082	47.1762	127.331	303.354	337.664	19.6168	59.047	5.1375
ASTEI04918	42.7073	30.2163	25.5975	21.7969	12.0105	9.74277	14.1248	19.9483	51.4883	53.141	4.21874	10.0242	5.1364
ASTEI01361	100.899	104.449	65.1719	113.486	8.38652	5.3914	5.44046	10.5423	28.7762	40.4794	3.20598	5.60609	5.13302
ASTEI03335	590.299	641.651	288	305.224	63.1167	54.2341	72.314	79.3106	263.162	361.026	15.5028	51.2919	5.13067
ASTEI00803	5.30194	12.8372	19.6555	10.4185	0.651847	0.952787	3.4862	8.34303	8.25368	0.1	1.34561	1.60911	5.12934
ASTEI09407	5.88184	5.69652	0.1	2.8895	5.78514	2.114	13.923	11.0185	30.5214	4.62533	1.99038	5.95313	5.12695
ASTEI00116	112.562	83.549	80.9503	88.498	3.17616	6.30054	3.15467	2.48889	17.5229	85.2512	1.05373	3.42127	5.12174
ASTEI02182	52.5262	49.8738	32.7725	27.7645	11.1429	4.34945	8.80372	11.4026	32.0128	35.0285	0.718825	6.25373	5.11899
ASTEI08477	22.3711	23.8603	8.57339	16.4849	7.79863	10.8902	13.4808	22.7894	45.6701	20.4869	3.5216	8.92279	5.11836
ASTEI08418	79.5779	52.9441	21.3777	12.9178	3.06272	6.71505	3.094	3.88889	17.8101	46.5254	1.05373	3.48138	5.11583
ASTEI07363	51.6975	53.9575	23.8792	62.0125	12.4651	15.6943	11.2209	17.7142	54.5902	29.1087	3.312	10.6731	5.11476
ASTEI09205	614.797	262.314	26.6368	47.7667	89.6433	130.861	144.445	242.595	521.234	647.162	43.1706	102.03	5.10864
ASTEI04148	67.1109	64.9964	101.043	48.1267	11.3806	19.4072	11.5645	21.5024	66.2865	76.5833	9.59299	12.9863	5.10434
ASTEI04373	167.769	187.139	101.081	93.5403	26.3218	24.9742	29.8012	50.9422	112.568	121.428	7.14949	22.0617	5.10242
ASTEI04819	13.8477	16.9407	57.9785	13.8741	2.68816	2.29204	2.30028	2.70332	10.2869	8.48947	0.786134	2.01665	5.10096
ASTEI11020	91.35	76.1226	105.594	46.5125	17.3613	16.1425	18.5703	25.0273	71.2615	36.3666	3.81574	13.9724	5.10015
ASTEI07813	80.0471	82.4141	15.1495	18.2448	13.7425	25.0116	12.0441	24.803	75.5902	74.9268	8.5106	14.8272	5.09808
ASTEI03673	325.94	389.202	275.136	316.858	146.571	131.107	48.9467	165.831	439.417	193.899	18.6416	86.3168	5.09074
ASTEI00082	35.513	49.8714	32.9136	17.446	2.18307	7.65825	8.40634	9.57987	24.325	16.7559	0.901305	4.78724	5.08121
ASTEI07165	30.5613	23.021	20.3816	14.0602	3.817	5.57921	5.23109	4.58007	20.1378	10.2043	1.23116	3.96462	5.07939
ASTEI07201	164.067	187.128	145.111	40.5041	36.6563	30.5314	24.752	39.1284	131.204	142.116	11.4139	25.8384	5.07788
ASTEI03209	23.0835	22.9294	29.988	10.7584	3.27461	1.4891	2.41293	3.12676	10.6268	17.2214	1.20174	2.0946	5.07345
ASTEI06716	16.9013	7.44036	6.01252	3.08213	1.07045	1.9328	1.95322	2.18751	6.69727	13.9452	0.32496	1.32036	5.07232
ASTEI03316	313.698	391.313	445.021	287.255	29.6199	49.6085	42.2434	58.6714	167.729	143.817	10.8277	33.0749	5.0712
ASTEI05792	70.8274	86.3928	106.153	55.5222	8.64207	5.57855	24.9632	12.3925	52.5096	48.5769	2.26394	10.3619	5.06755
ASTEI07131	35.9883	31.0205	18.0112	5.21546	3.36268	1.81084	4.7327	5.66305	13.2217	34.8801	0.548021	2.61356	5.05887
ASTEI03198	503.547	572.907	382.111	220.953	25.2443	38.6559	20.5731	36.2666	110.606	278.241	3.10189	21.8938	5.05195
ASTEI10786	103.153	83.2527	19.4747	29.9122	17.8343	12.7443	38.1996	38.1243	89.9926	28.2713	2.49981	17.8195	5.05023
ASTEI06620	213.217	237.83	331.622	79.4612	14.1013	17.969	23.205	28.4278	75.3879	124.595	4.47836	14.9384	5.04658
ASTEI09408	21.9589	24.3052	1.10757	2.09145	8.37468	4.18773	11.3152	10.0741	30.6958	14.8011	0.454944	6.08314	5.04605
ASTEI09775	0.1	0.1	1.59163	0.970197	0.422273	0.185168	0.85819	0.579075	2.06744	0.0337615	0.17434	0.409993	5.04262
ASTEI06899	80.491	46.8517	54.5053	51.9236	33.5863	14.1725	9.72973	38.1074	74.7597	92.7064	1.85712	14.8364	5.03893
ASTEI03145	313.698	361.556	440.121	352.998	201.233	165.569	59.3501	189.27	566.873	210.908	24.3684	112.63	5.03304
ASTEI07416	51.2948	52.0825	42.4284	15.7494	8.34078	13.3809	5.0048	13.1118	35.2036	37.4093	1.25985	6.99658	5.03154
ASTEI10071	167.592	186.213	178.652	94.4544	116.382	29.2567	50.8603	136.869	257.646	191.385	8.78728	51.3216	5.02023
ASTEI08949	215.929	249.634	356.96	121.487	31.1112	23.113	17.4639	30.7931	95.2811	221.399	4.24615	18.9836	5.01913
ASTEI08880	86.5743	75.1514	12.2833	17.6422	12.9303	19.4761	7.16838	14.1998	51.9789	73.627	1.87171	10.3616	5.01648
ASTEI04581	76.3332	23.0393	27.297	23.8865	17.9982	29.3141	46.0662	69.3432	153.34	44.6601	28.9269	30.5764	5.01497
ASTEI11606	0.1	0.1	0.1	0.314503	0.1	0.230095	0.1	0.1	0.664412	0.125859	0.1	0.132524	5.01353
ASTEI02595	48.1751	37.9768	93.4512	57.5148	15.7025	20.536	23.868	35.0074	87.4366	12.5545	9.66757	17.4435	5.01255
ASTEI05995	91.6964	67.0729	34.143	121.685	29.1334	22.3758	30.2101	40.6295	109.539	27.9417	5.69556	21.8537	5.01237
ASTEI05566	65.57	37.9197	20.9855	13.5568	9.97538	7.96855	3.3499	10.1801	29.374	71.5941	2.155	5.86221	5.01074
ASTEI08770	47.569	52.794	72.2871	83.4955	4.04644	3.32695	1.96122	3.98834	12.9157	38.0642	0.978876	2.57837	5.00926
ASTEI11153	0.1	0.1	0.1	0.1	0.1	0.1	0.1	0.1	0.500864	0.1	0.1	0.1	5.00864
ASTEI05027	26.1791	25.7914	13.6653	19.8454	7.21409	15.8981	14.0083	16.5389	48.7171	8.07492	1.83287	9.73834	5.00261
ASTEI02569	57.884	63.1142	34.8174	4.99042	6.97516	9.91985	11.1913	40.76	48.8541	50.8692	10.9937	9.77002	5.00042
ASTEI10063	22.8391	13.8247	16.8835	17.9819	10.3293	6.88939	21.1854	15.8609	50.7495	39.9693	2.32894	10.1832	4.98363
ASTEI07071	72.8102	60.5678	31.7337	14.3965	4.30868	6.94938	7.54876	8.42147	25.5224	54.8803	1.68687	5.12342	4.98151
ASTEI08818	167.767	91.6086	105.04	104.316	53.353	54.6696	26.3909	58.1149	182.934	178.794	12.4897	36.7258	4.98106
ASTEI06008	5.97521	6.75143	10.4604	11.9861	10.0398	15.0329	7.85778	11.6411	43.8216	12.1384	2.27472	8.8013	4.979
ASTEI07192	476.898	123.017	307.979	8.6035	60.2885	13.2806	29.1557	65.9326	163.3	376.004	28.6224	32.8368	4.97308
ASTEI04879	34.0172	27.4999	30.1376	24.6525	3.76747	5.20368	8.54027	7.10978	23.0495	25.6448	1.03458	4.6365	4.97131
ASTEI03812	30.2284	29.7334	8.60903	8.93316	2.72925	5.00781	4.65847	3.5038	17.1073	20.3352	1.37853	3.44352	4.96798
ASTEI09320	30.7787	18.4006	33.3389	15.9603	8.03535	2.3217	9.29449	7.34607	25.0021	17.0322	0.482192	5.03343	4.9672
ASTEI08332	83.2592	80.207	109.454	68.8585	6.53381	13.0521	7.22176	9.1591	34.6551	50.3236	1.12398	6.9829	4.96285
ASTEI08847	218.892	278.609	137.544	127.966	32.1111	36.58	32.3915	58.6087	140.16	76.0153	11.9128	28.2489	4.96163
ASTEI09600	61.4593	35.3417	13.0535	13.6809	20.7793	14.8411	24.2469	24.1778	79.3308	22.2771	4.14324	16.0026	4.95736
ASTEI06248	37.3618	45.0601	13.938	7.79191	8.49354	5.06726	3.89357	8.08189	24.2891	31.0434	2.14693	4.90033	4.95663
ASTEI05427	16.2333	17.9881	10.1204	15.5544	4.2793	2.36531	3.53875	6.37789	14.3581	15.4106	1.41043	2.89845	4.95372
ASTEI11117	19.5552	8.52259	25.6755	19.2133	3.60632	3.16276	5.6576	5.60484	17.0476	17.2038	1.36483	3.44788	4.94437
ASTEI07352	32.3912	30.5228	21.9968	23.5819	5.7403	4.8245	11.8196	7.47824	29.8608	21.2263	1.77746	6.04045	4.94347
ASTEI00400	75.6093	109.062	89.4575	53.7398	6.32905	5.20368	11.424	12.6572	31.3875	65.4662	2.4497	6.35161	4.94166
ASTEI07655	33.7517	30.6269	22.4511	32.0039	10.9908	9.01608	21.9929	21.7707	57.2442	20.2947	4.36019	11.59	4.9391
ASTEI06458	83.0492	80.8084	13.6676	14.5845	11.6419	10.8795	17.8623	25.9973	56.547	33.722	5.41712	11.4502	4.93853
ASTEI01746	1.25479	1.21526	0.1	0.1	0.1	0.450986	3.30027	0.705185	4.94854	1.35676	0.159231	1.00262	4.9356
ASTEI00153	57.5729	37.53	145.711	57.3821	4.35587	4.37722	5.2416	5.97333	17.925	20.025	0.56199	3.63417	4.93236
ASTEI00701	39.6016	29.3041	20.6196	7.86928	7.44	4.6378	8.66028	7.80204	27.7997	24.7559	1.80687	5.63624	4.93232
ASTEI08389	486.338	548.09	430.057	277.392	35.7203	67.1939	30.234	61.6208	183.538	253.555	15.7093	37.2144	4.93191
ASTEI00118	89.4374	116.355	259.258	89.2944	10.8318	13.1138	6.90481	7.90207	41.3764	47.7623	2.71031	8.39016	4.93153
ASTEI00509	44.0947	44.4848	105.195	68.3451	9.18595	11.2991	7.73164	15.2357	38.2623	15.0097	2.84957	7.76657	4.92654
ASTEI07227	57.1379	45.5722	160.944	422.693	36.3638	60.3999	42.874	74.4222	197.081	29.4039	20.4725	40.0275	4.92364
ASTEI08937	34.1039	22.577	13.3366	8.58897	3.50293	7.91294	8.85622	12.8098	30.4654	27.1579	4.49206	6.19104	4.92089
ASTEI01833	6.07752	8.73987	1.47929	0.316658	0.452849	0.529533	1.84066	0.579604	3.59328	3.36717	0.1	0.73076	4.91719
ASTEI06266	57.6765	57.1385	416.349	319.298	46.227	58.9447	33.3501	70.0236	186.473	30.7273	13.2413	37.9408	4.91484
ASTEI00692	218.666	176.927	45.3208	27.8752	22.1197	22.3835	7.28	17.4222	66.6444	151.275	2.45871	13.5605	4.91461
ASTEI03226	40.035	24.5625	5.59648	15.5738	5.43436	4.10185	5.38398	6.2306	20.8685	30.699	2.06892	4.24728	4.91339
ASTEI05662	132.218	48.7026	29.0847	52.636	111.391	61.5378	83.3396	187.421	338.011	150.145	18.9264	68.7987	4.91305
ASTEI00665	322.993	365.703	120.602	131.276	33.4253	56.3732	20.7795	42.5723	142.765	221.787	5.89743	29.1189	4.90283
ASTEI06063	19.6862	18.1359	10.0868	3.53816	1.06258	0.517714	3.78857	2.48254	7.17565	15.6695	0.487441	1.46408	4.90114
ASTEI10741	15.8994	11.8788	186.745	70.3336	23.122	12.2452	21.8248	25.9721	77.2548	5.83469	5.87987	15.7679	4.89948
ASTEI04944	226.94	310.686	146.874	186.125	10.3407	4.70033	4.45131	8.18552	25.9207	108.84	1.6921	5.29612	4.89429
ASTEI08822	54.0859	28.81	29.0737	28.1643	4.52172	7.58123	8.25067	8.38927	27.0553	43.8077	1.78448	5.53452	4.88846
ASTEI03148	239.988	271.275	262.246	334.824	194.398	154.395	48.4219	166.47	519.476	139.181	28.0176	106.308	4.88651
ASTEI00822	127.033	168.18	118.095	67.4157	8.02398	10.2624	5.51747	11.0035	33.3827	89.8144	3.54941	6.83831	4.88171
ASTEI11014	606.089	746.925	509.43	344.705	183.524	162.312	68.8075	244.287	538.221	819.527	26.8889	110.383	4.87594
ASTEI08579	39.2642	30.4821	10.5898	7.04196	4.44422	3.136	9.26151	8.54628	22.6384	15.0706	1.73994	4.64541	4.87328
ASTEI01872	51.4182	58.4786	24.1916	20.0455	12.0633	7.62946	9.30526	14.2097	39.557	43.6798	3.47194	8.11748	4.87306
ASTEI09015	82.5678	81.686	72.41	33.8017	6.76753	11.4874	12.843	14.5694	39.8045	50.2677	1.57728	8.1688	4.87275
ASTEI10105	50.9174	61.2164	33.847	21.5634	14.7651	7.57253	9.23582	17.2086	41.254	55.3659	2.31716	8.47264	4.86908
ASTEI10891	0.1	0.1	0.1	0.1	65.927	10.7684	59.6069	68.6476	177.637	2.86959	9.65132	36.4884	4.86832
ASTEI03508	145.479	101.095	43.674	36.7433	11.5198	15.6565	21.6175	26.7909	67.7282	57.8469	6.88377	13.9194	4.86575
ASTEI05060	21.5283	12.51	48.2661	23.116	4.53737	3.53715	4.69156	6.36049	16.4696	18.985	0.780542	3.38665	4.86309
ASTEI10232	792.286	1086.82	557.543	680.545	173.345	68.5027	99.3654	195.593	446.102	469.68	25.7816	91.7488	4.86221
ASTEI04041	303.989	228.584	55.3785	75.2187	37.6493	60.3999	64.6302	79.2493	216.421	133.033	15.7335	44.6032	4.85214
ASTEI03268	30.8797	42.7239	22.411	27.8114	18.1991	18.1451	25.9123	46.2777	91.3608	16.5741	13.0619	18.8296	4.85198
ASTEI08762	38.1391	45.5722	26.9314	11.8013	1.94868	1.60219	2.4752	1.55883	7.91629	18.5013	0.502833	1.63223	4.85
ASTEI11377	174.906	170.729	38.2922	46.3448	17.6094	19.3044	23.9068	34.6744	80.3264	70.666	5.59249	16.6033	4.83798
ASTEI08868	107.93	96.2433	108.976	41.5441	16.8295	8.75165	14.0204	17.1611	53.1371	62.3611	4.34265	10.986	4.83679
ASTEI06807	60.6152	62.514	31.3359	35.9064	26.6083	14.7675	24.431	37.6776	85.2277	30.8178	4.68055	17.6219	4.83648
ASTEI00530	16.4463	18.5828	9.87941	4.82518	3.03299	4.59743	2.1628	3.90248	13.9391	17.0643	1.73917	2.8831	4.83477
ASTEI07946	14.5056	13.3633	1.53019	3.21538	1.39191	5.97641	0.930526	2.2269	10.134	11.8937	0.0897917	2.09716	4.83226
ASTEI03259	5.04608	5.13145	53.003	30.5528	8.18916	5.35017	9.68845	11.8539	30.217	2.62887	1.79294	6.25518	4.83072
ASTEI08272	69.3964	73.4957	63.8542	27.3468	5.03323	9.51018	6.17159	9.98856	26.5285	24.0468	1.26709	5.49552	4.8273
ASTEI10996	0.1	0.1	12.9216	0.1	0.1	0.1	0.1	0.1	0.482314	0.1	0.1	0.1	4.82314
ASTEI11000	0.1	0.1	0.1	0.1	0.1	0.1	0.1	0.1	0.482314	0.1	0.1	0.1	4.82314
ASTEI09523	58.1016	57.9099	111.067	92.7873	23.6723	7.83932	15.8255	28.3624	61.4307	49.7188	3.62683	12.741	4.82151
ASTEI09758	50.0884	59.0125	38.4459	25.5576	9.52287	3.15505	8.96369	12.7107	29.6355	33.9571	2.94871	6.14758	4.82068
ASTEI11667	261.34	331.792	87.0119	122.066	34.6276	42.8274	21.0125	52.6606	143.06	23.4261	20.2761	29.6859	4.81911
ASTEI05144	42.0952	37.9573	5.08229	10.221	9.04207	11.9992	5.85394	13.0523	34.4476	38.3343	1.7192	7.15361	4.81541
ASTEI10023	276.691	288.134	233.661	214.116	30.2854	36.7855	20.7597	26.9075	113.061	228.325	6.16376	23.4986	4.81141
ASTEI05801	2184.59	1109.53	5.42709	3.08213	147.483	325.161	230.359	375.158	911.573	586.368	55.0938	189.524	4.8098
ASTEI06227	71.7427	73.5694	77.7037	61.7809	13.0749	25.7851	16.6493	26.7527	71.828	44.4695	4.28423	14.9484	4.80506
ASTEI04784	84.8147	92.2696	171.571	48.3724	3.71392	3.54943	2.90301	5.093	13.6254	25.4679	1.17949	2.83646	4.80365
ASTEI05094	9.78	13.4036	10.4893	6.9348	3.31228	1.72436	2.23253	2.9037	9.23063	8.2349	0.421493	1.92267	4.80096
ASTEI00343	25.975	18.5772	46.6661	10.5028	6.48526	3.73428	8.72364	7.72559	24.386	9.03461	1.41989	5.09077	4.79025
ASTEI01945	694.463	827.483	1054.96	229.338	70.1057	55.4846	25.4836	74.3049	188.986	312.517	6.82417	39.4745	4.78755
ASTEI04168	49.4734	39.6095	34.2363	59.7883	28.8716	20.8634	36.6075	41.5202	111.725	16.2103	7.03144	23.3435	4.78615
ASTEI02178	32.5379	32.9671	38.9711	25.6981	4.30809	4.31795	5.5297	7.20189	18.9103	6.69197	1.65159	3.95183	4.78519
ASTEI05455	297.059	355.067	375.683	265.934	102.623	67.3538	28.1958	111.48	245.445	369.061	7.06153	51.3086	4.7837
ASTEI09460	18.0897	16.0598	19.5599	15.8162	4.23626	2.32201	4.07813	6.05136	13.6334	10.6266	0.765181	2.8504	4.78297
ASTEI09737	99.1096	97.5435	547.821	280.462	117.108	39.4078	59.7899	118.222	279.847	29.1738	17.8115	58.5293	4.78132
ASTEI08979	35.1342	36.0527	31.0119	28.6638	5.65658	5.41183	7.59061	7.89807	25.09	23.8461	2.33538	5.2486	4.78031
ASTEI03212	35.2107	27.3002	29.8834	16.1071	8.07427	6.43419	10.4835	12.74	31.9848	23.0999	1.80735	6.69983	4.77397
ASTEI10486	111.178	134.052	109.725	36.9306	7.88935	8.44761	12.4619	12.1188	38.8738	17.7129	3.78745	8.14657	4.7718
ASTEI02331	782.939	1053.22	578.244	413.198	55.6017	73.755	33.3464	63.7604	207.003	430.156	10.9471	43.4126	4.76828
ASTEI02424	269.037	295.183	393.061	280.432	149.775	87.4701	41.9498	121.473	355.507	334.375	19.5419	74.6842	4.76014
ASTEI06338	62.8997	45.5722	56.0707	41.0427	11.8064	11.5623	7.70343	13.9238	39.8647	53.8048	2.4372	8.37733	4.75864
ASTEI03765	99.8233	14.6482	4.56872	6.3569	4.54547	4.59039	8.84	12.1644	25.5333	56.9576	3.49739	5.36831	4.75631
ASTEI09373	157.619	177.815	241.865	112.744	19.8044	53.226	26.6502	35.627	128.707	154.594	8.57208	27.0632	4.75579
ASTEI01188	4.51726	3.88883	32.8727	162.737	0.863915	0.541183	0.396032	1.35395	2.29195	0.690716	0.127384	0.482129	4.75382
ASTEI07984	261.269	193.124	65.8733	43.1606	13.2694	31.9317	11.424	17.457	72.3976	247.245	4.34265	15.2419	4.7499
ASTEI02022	149.702	146.139	185.728	108.167	21.7736	15.128	24.1254	23.8335	76.9809	154.256	3.8296	16.2141	4.74776
ASTEI01270	121.629	137.759	72.6318	30.265	17.2092	5.69838	9.35274	12.4744	40.9479	52.2312	2.24187	8.62556	4.74728
ASTEI07734	2897.42	3483.17	4330.02	1916.9	186.544	193.979	102.227	128.958	619.806	213.707	39.7393	130.623	4.74501
ASTEI03308	53.979	64.0262	66.4542	33.4201	9.34571	7.48414	7.12517	7.3624	31.0945	39.7053	2.25762	6.55316	4.74496
ASTEI07103	149.578	100.198	92.4197	26.637	9.80792	14.336	9.50739	26.8998	41.3959	82.337	1.26541	8.72918	4.74225
ASTEI04737	43.3538	49.5661	10.5841	21.4537	13.7803	4.56053	14.8512	24.1981	42.2718	18.044	2.46897	8.91526	4.74151
ASTEI01796	263.039	129.074	109.072	83.4665	33.058	61.4854	31.6703	74.4605	185.226	284.3	30.0659	39.0699	4.7409
ASTEI11699	0.1	0.1	1.9823	0.1	0.262961	0.1	0.1	0.1	0.665922	0.1	0.1	0.14074	4.73156
ASTEI09901	245.522	268.524	87.153	58.8998	24.387	37.3885	15.0715	38.1493	99.3611	130.246	7.15978	21.0017	4.7311
ASTEI03406	27.8237	24.041	13.1464	13.6016	6.03667	8.43148	5.45261	7.97165	25.1956	9.11659	1.38461	5.32634	4.73038
ASTEI10159	82.155	96.0711	20.4302	11.3706	7.1298	22.4884	6.95732	13.2079	44.9275	49.2035	1.42016	9.49891	4.72976
ASTEI04874	76.8561	43.5467	46.5179	25.6844	10.9275	14.845	12.926	15.5141	49.4854	53.2427	3.18461	10.4708	4.72605
ASTEI00581	0.1	0.1	0.1	0.304158	0.1	0.1	0.407105	0.208772	0.835323	0.912894	0.1	0.176776	4.72531
ASTEI05159	43.6251	39.859	17.2916	9.83946	15.1122	3.84587	6.06171	15.7896	32.3474	51.1348	2.36757	6.84684	4.72442
ASTEI00167	24.3649	24.4821	46.3862	55.4709	9.51085	7.22453	9.29201	12.8713	34.99	9.43028	3.63293	7.41508	4.71876
ASTEI02420	80.1779	44.6084	9.66195	11.9421	2.23716	1.83937	3.73897	4.5379	10.1504	27.6681	0.793748	2.15231	4.71607
ASTEI08948	173.024	187.511	96.0038	57.9104	18.0786	22.197	11.7314	25.2324	64.8071	132.015	2.98557	13.7481	4.71389
ASTEI00717	141.888	145.831	43.536	18.967	8.30687	13.5296	17.7707	19.5282	51.2885	59.9632	3.91952	10.8817	4.7133
ASTEI11087	465.594	557.831	322.652	331.88	171.64	142.925	49.0387	173.46	454.048	331.076	22.3581	96.4906	4.70562
ASTEI07296	1.4259	2.76195	0.881021	2.10145	1.05184	0.512484	0.1	1.60269	2.07176	1.12129	0.1	0.441082	4.69699
ASTEI00832	57.3956	45.3393	41.6046	37.0959	4.65177	7.14509	8.93939	10.5237	26.8214	40.7218	2.11584	5.71302	4.69478
ASTEI10627	24.8529	19.5768	23.5456	24.0927	8.55549	5.47853	8.71549	13.036	28.7503	27.5565	1.76611	6.12891	4.69094
ASTEI04351	23.2025	25.8872	34.1774	23.7087	5.02064	3.93612	4.10092	6.17558	16.7982	14.7792	1.27196	3.58241	4.68908
ASTEI10636	19.7152	26.1052	27.5986	44.189	7.87764	5.36976	7.49447	13.6074	26.2154	4.60262	1.64182	5.59592	4.68474
ASTEI08076	75.0925	84.0606	104.244	19.4031	4.79597	4.55659	4.10396	6.35762	19.2301	26.8413	2.9701	4.10666	4.68266
ASTEI07215	3.44678	1.31143	11.1047	41.0313	6.02351	6.41527	6.31346	12.3696	24.4012	2.00865	2.09322	5.21137	4.6823
ASTEI11394	19.6442	19.0253	10.1617	18.9641	6.06598	5.25421	7.8101	9.5508	23.6111	10.1488	1.0435	5.04345	4.68155
ASTEI09022	234.023	251.253	159.103	404.459	49.6883	47.1737	28.5483	67.2305	168.733	33.9758	18.8537	36.066	4.67844
ASTEI00924	135.5	140.818	119.33	96.9845	23.2037	16.207	15.505	24.5757	68.8512	118.359	3.96371	14.7198	4.67744
ASTEI08320	71.2809	61.8157	74.2675	38.9081	11.5703	8.70716	13.7239	13.0913	43.6124	27.752	3.31073	9.32801	4.67542
ASTEI01845	54.4317	65.7571	38.5879	3.23694	19.1605	10.8113	5.50044	26.4042	46.976	48.5484	4.72602	10.0496	4.67443
ASTEI00519	139.675	146.46	233.259	57.6238	17.8824	18.6794	25.9623	28.6401	82.8918	59.1049	8.42716	17.7378	4.67317
ASTEI00508	115.648	130.494	91.4177	50.3201	16.2496	19.2651	25.4923	37.0566	79.3287	85.8182	6.89516	16.9755	4.67312
ASTEI00767	90.7484	75.9536	42.9183	38.5267	9.09094	8.85865	11.492	10.3259	36.0443	32.3773	1.4217	7.71582	4.67148
ASTEI00837	80.8172	90.6294	63.0751	42.0528	7.84426	11.4657	3.91557	9.80087	28.6936	67.9427	1.34941	6.14375	4.67037
ASTEI10509	26.2301	23.6872	26.2813	10.535	2.5276	3.94931	2.61038	3.90441	11.551	23.6928	0.809647	2.47423	4.66852
ASTEI09481	36.4535	21.6153	48.2646	22.4764	12.0733	6.95196	6.06571	11.0377	31.0377	26.4722	1.51049	6.65037	4.66707
ASTEI03618	208.255	172.586	157.748	232.651	22.2448	13.5296	18.4442	24.4995	71.8336	154.337	7.39652	15.4038	4.66337
ASTEI06430	25.5212	42.4825	29.8129	54.3618	4.51045	4.72962	1.88786	4.48211	13.326	10.9754	0.303618	2.85789	4.66287
ASTEI01800	12.0373	10.5982	10.5927	11.6476	5.38153	3.67082	9.11411	8.36382	24.3036	14.1987	2.6847	5.21279	4.6623
ASTEI00984	39.1043	39.9256	35.0049	72.2411	17.9854	11.5145	15.954	24.8624	57.8921	11.1378	4.24482	12.4247	4.65944
ASTEI11245	206.808	289.186	180.903	111.014	29.7114	44.681	27.5022	47.2735	139.63	25.1252	17.9872	29.9704	4.65892
ASTEI01064	49.3581	51.9459	42.0857	33.7849	6.31107	9.34298	9.08727	17.0132	32.3057	17.2075	3.00645	6.93694	4.65706
ASTEI02097	40.1854	39.9172	15.0674	11.3049	6.92528	6.54259	8.85291	7.02611	28.0886	19.3791	1.83057	6.03784	4.6521
ASTEI01632	59.7966	65.2975	108.277	131.861	6.31555	7.01961	5.48872	8.5404	24.9065	32.5318	2.61423	5.35953	4.64715
ASTEI05429	46.4591	38.6498	25.2095	22.6771	5.85837	3.74632	6.81463	6.2931	20.2137	16.6863	0.982594	4.35048	4.64631
ASTEI04739	82.9216	108.353	40.2559	44.4538	22.9788	17.0302	12.1164	27.2211	70.212	54.5983	8.35125	15.1192	4.64391
ASTEI11400	48.0703	55.08	14.2231	23.116	6.3262	6.32678	6.58866	8.67529	25.717	22.2282	2.92114	5.5407	4.64148
ASTEI01560	57.3655	77.7087	47.2592	21.6425	3.77993	7.95065	5.42375	6.40566	21.5571	38.698	1.42737	4.64542	4.64051
ASTEI09598	86.8703	91.6118	68.5841	38.3291	5.37969	4.04731	3.13102	4.41192	16.3616	41.2405	1.55148	3.52737	4.63845
ASTEI04122	83.066	83.239	242.38	189.881	16.647	43.8331	17.0486	22.3428	98.7648	38.6073	7.67719	21.3015	4.63652
ASTEI07371	225.772	277.511	175.637	103.701	207.678	44.0897	59.2611	184.593	386.045	300.54	22.1806	83.3023	4.63426
ASTEI00119	140.769	140.929	64.4996	20.5907	5.83376	19.328	7.904	20.2667	41.0372	100.125	2.40853	8.86856	4.62726
ASTEI06349	93.4693	91.7644	54.5874	31.7648	16.0567	13.3455	10.7764	19.2846	53.9502	69.4743	6.49921	11.6695	4.6232
ASTEI09088	62.5792	65.7358	162.396	168.02	32.018	27.0765	26.9677	42.6898	110.708	37.9963	9.77374	23.959	4.62072
ASTEI02291	63.6623	71.039	68.4087	27.5352	8.16726	13.4301	12.012	14.3111	41.6527	47.0695	2.45871	9.01702	4.61935
ASTEI07486	154.494	187.144	106.721	62.6875	17.2574	24.0781	26.3702	32.9883	85.7969	65.4042	6.59284	18.5746	4.61904
ASTEI04460	19.5966	22.9516	7.88439	7.94787	5.26686	5.07769	3.3562	7.78606	17.1216	16.0375	1.15664	3.71435	4.60957
ASTEI07716	60.0653	47.7773	34.6339	22.3171	14.6628	13.1321	32.2232	43.3104	78.6524	29.3932	8.36511	17.0958	4.60068
ASTEI07324	287.782	350.948	416.053	329.673	218.17	140.101	56.8139	177.074	502.619	138.604	22.322	109.352	4.59635
ASTEI09796	0.1	0.1	0.1	0.1	0.1	0.1	0.1	0.1	0.459617	0.1	0.1	0.1	4.59617
ASTEI06365	49.582	39.628	11.8972	9.18334	4.69519	2.7682	5.57078	5.26634	15.9534	20.7884	0.855203	3.47234	4.59441
ASTEI03500	18.7068	19.6504	123.497	91.7571	11.5349	11.947	10.6729	16.9827	44.8021	4.92237	4.85726	9.75301	4.59367
ASTEI06890	42.9791	55.5	100.117	26.817	6.07364	9.05523	6.75645	7.21843	28.3008	23.503	2.75832	6.16091	4.59361
ASTEI06690	83.4862	83.7608	226.721	154.721	18.9304	21.9204	21.8922	22.9255	79.6913	39.9019	6.66104	17.351	4.59289
ASTEI01199	38.533	28.9119	29.9567	23.506	14.3685	8.1421	11.2484	20.0371	45.4834	14.6928	5.9107	9.91742	4.58622
ASTEI00558	155.344	129.107	138.616	96.4572	43.172	41.9391	18.7184	51.0819	132.724	45.9514	12.0111	28.9602	4.58299
ASTEI07843	111.882	118.516	68.0487	43.7987	10.3165	9.8435	12.2611	11.3965	40.5188	67.9336	2.95784	8.84473	4.58112
ASTEI01498	66.9084	19.9851	0.579542	0.153595	0.384395	5.73097	15.1308	6.46615	25.3094	42.8419	0.872859	5.52975	4.57696
ASTEI00079	53.5888	50.8077	44.9611	46.2782	14.3328	12.232	10.5338	21.3035	48.9026	24.4343	5.72657	10.7063	4.56764
ASTEI04704	33.6239	30.5634	30.6405	43.6943	11.4086	9.31678	13.8829	20.9022	48.113	18.2797	7.58014	10.5471	4.56172
ASTEI02993	156.494	137.354	139.228	89.3531	43.4753	29.3396	24.2408	51.416	122.746	109.825	10.5977	26.9134	4.56079
ASTEI01623	63.4368	68.8646	211.197	67.2932	19.7695	21.6306	25.4854	35.7816	81.7039	59.5697	4.83589	17.9303	4.55674
ASTEI01008	32.9748	24.8704	0.90151	1.00349	3.44418	1.15369	16.1176	15.0221	25.6209	12.8505	1.77746	5.62323	4.55627
ASTEI08724	40.403	46.288	18.2662	9.44004	1.81732	2.47924	3.23979	3.98743	10.4316	24.9913	1.62565	2.2905	4.55429
ASTEI00579	1.55983	0.1	3.85508	10.3447	28.7659	10.0911	20.5127	44.5318	89.6824	4.29312	19.398	19.6919	4.55427
ASTEI10152	81.1667	86.2578	108.976	61.3194	16.8295	32.1682	19.7324	30.7717	86.0576	72.539	7.01505	18.9363	4.54458
ASTEI07697	17.8556	10.9862	23.6224	8.35891	2.68596	2.6425	2.652	3.06944	9.85406	17.3863	0.69308	2.16838	4.54442
ASTEI06774	144.334	201.179	118.102	78.81	23.7401	31.8962	22.8283	23.4574	97.1625	114.842	7.17775	21.4106	4.53806
ASTEI11740	1.52199	0.1	0.1	0.1	0.1	1.09404	0.1	0.1	1.57954	0.1	0.1	0.348509	4.53229
ASTEI04655	7.37002	3.29437	11.9097	7.93742	0.697005	2.4451	1.93841	1.52932	7.06037	9.02775	1.15106	1.5579	4.53199
ASTEI10108	179.066	240.248	284.937	380.348	62.3237	50.272	47.4671	79.3465	201.864	91.3993	18.107	44.5425	4.53196
ASTEI08287	36.0915	7.70499	16.4251	9.866	8.30198	4.67259	6.63456	9.42185	24.8904	21.782	2.36384	5.49324	4.53109
ASTEI05658	68.8303	75.9393	45.378	33.4212	48.2441	12.0504	13.2975	39.7589	87.6715	54.9983	3.82694	19.3547	4.52972
ASTEI07895	27.7502	14.0222	45.4742	16.0034	4.45011	3.03548	5.39467	4.61082	15.2764	17.3153	0.612425	3.37317	4.52878
ASTEI02204	23.1874	25.3679	26.2658	34.6652	10.8752	15.1758	16.4135	25.3866	54.2784	11.0586	5.48528	11.9874	4.52795
ASTEI06750	17.0665	13.4591	30.1282	19.463	7.31386	5.95862	11.4783	10.8518	30.4645	5.84757	2.1657	6.72911	4.52727
ASTEI01285	117.073	151.95	141.719	70.2283	12.5331	38.0698	15.2911	37.4176	81.6613	90.967	6.26591	18.04	4.52669
ASTEI10460	42.2468	45.1905	84.9322	51.5754	8.37247	4.53252	10.2822	6.73292	27.0265	23.6147	0.720138	5.97684	4.52187
ASTEI04669	107.771	102.905	59.5542	56.6715	16.4223	13.3659	16.9671	15.696	58.286	73.2592	4.81544	12.8927	4.52086
ASTEI06529	116.79	119.674	23.1945	21.259	13.4613	20.2382	21.5294	25.1991	70.8841	91.9428	7.5425	15.6928	4.51697
ASTEI04232	56.379	20.161	1.60776	1.70441	11.3037	14.3401	18.4785	24.3727	53.2901	32.9102	3.08188	11.801	4.51571
ASTEI07214	393.032	374.22	111.608	137.299	25.0641	28.7972	19.3278	30.481	90.6324	161.246	7.0992	20.0721	4.51535
ASTEI09251	24.7907	26.4106	42.8889	46.4662	13.4811	7.81344	8.1002	12.8176	34.9905	27.0303	1.62134	7.75402	4.51256
ASTEI11092	13.5225	4.95542	25.0655	27.829	3.41492	3.02117	7.49769	5.42239	16.2338	3.30509	0.463778	3.59939	4.51016
ASTEI08539	19.3045	11.2178	103.174	57.138	5.69614	9.71354	20.0555	7.37732	42.4733	18.9757	2.20473	9.41747	4.51005
ASTEI03503	61.4326	34.4956	15.7483	12.9225	8.43667	6.22455	6.53178	9.25555	26.3162	47.4096	2.15625	5.83731	4.50828
ASTEI04891	42.777	23.4766	20.2635	13.6595	4.55799	5.12484	5.25042	5.12862	18.0539	24.9487	1.08566	4.00473	4.50814
ASTEI09002	20.9132	18.5182	12.9216	11.7415	3.52618	6.2279	6.91485	4.83555	19.9678	23.7287	1.06154	4.43262	4.50474
ASTEI10451	74.7201	73.5872	113.373	44.9929	19.5358	33.0874	26.2031	42.7363	103.002	23.6767	12.6424	22.8672	4.50435
ASTEI10802	45.0089	38.6373	17.697	10.553	4.02445	9.55894	3.49757	9.65796	20.383	24.7355	1.03846	4.52985	4.4997
ASTEI09103	64.3188	79.2329	163.578	97.9241	12.7688	14.7345	12.4599	17.8583	49.1652	45.8861	3.7457	10.9272	4.49933
ASTEI00642	30.015	27.2525	15.8408	10.9052	4.15146	2.69693	4.76949	5.20103	14.6665	21.1444	1.42831	3.26155	4.49679
ASTEI03676	18.8219	39.4959	40.7032	50.8552	14.1415	6.01315	14.0261	19.7452	44.0594	31.8634	5.0423	9.80576	4.49321
ASTEI00164	30.782	39.439	44.9726	40.1675	11.4717	17.4018	10.2044	18.4886	47.8193	27.3895	3.49927	10.6443	4.49248
ASTEI02729	41.655	53.7901	40.0359	36.7582	17.0709	38.8144	9.33272	21.1555	77.1741	28.8135	3.52396	17.1855	4.49066
ASTEI00541	36.7597	47.9944	14.5189	10.3436	9.03884	6.43868	12.2995	11.4538	34.7212	17.9753	3.18855	7.74139	4.48514
ASTEI09265	100.617	121.203	50.1057	51.3962	26.464	18.7111	21.8555	23.9688	77.7192	54.7167	2.28682	17.3293	4.48483
ASTEI02393	0.1	0.1	2.28029	0.453255	0.907473	2.65286	0.1	0.829629	4.21315	0.1	0.1	0.940083	4.48168
ASTEI09981	11.3785	13.3158	11.8638	11.3542	2.21497	1.87438	3.11738	4.31637	9.15181	5.82535	0.962603	2.04233	4.48106
ASTEI04078	528.196	487.694	45.6655	16.2175	23.9887	79.6899	43.2836	60.033	176.519	397.73	10.7543	39.4291	4.47687
ASTEI02423	47.7395	50.4042	75.918	128.796	28.8656	20.8147	28.7144	41.8713	99.5772	7.23128	10.6264	22.2553	4.47432
ASTEI01406	313.698	359.903	335.466	144.623	47.4678	72.8516	36.8107	58.5846	198.843	361.487	20.8225	44.4881	4.46957
ASTEI00097	46.5979	40.7052	6.77445	4.48854	6.73997	20.6884	26.9148	38.4086	64.8595	48.8578	3.71023	14.5134	4.46895
ASTEI10425	36.9057	34.9486	11.6548	17.828	7.15896	11.201	9.16741	11.5226	33.535	18.7029	2.49773	7.50626	4.4676
ASTEI04534	8.06653	18.2289	9.96813	40.9483	4.62811	13.5296	0.1	12.6933	23.4404	2.64305	2.72967	5.24684	4.46753
ASTEI07654	99.041	66.4677	53.8308	91.1517	6.26513	11.3731	9.94404	7.94488	32.6699	70.7736	1.66879	7.31277	4.46751
ASTEI03689	131.298	158.768	84.4075	50.8925	13.2498	18.0031	16.1686	19.9613	56.5532	95.9383	3.2745	12.674	4.46214
ASTEI10828	53.912	54.5034	93.5034	80.2671	11.6284	17.3369	15.1746	27.5341	56.049	8.08852	6.12118	12.5653	4.46062
ASTEI05765	62.0267	51.7866	95.1503	34.1486	7.36291	4.61236	5.06291	9.13535	19.0898	40.3665	0.1	4.28454	4.45549
ASTEI02452	95.8522	138.404	44.6874	37.4565	7.71352	6.89006	8.70904	7.24773	26.9493	76.2323	0.884614	6.04931	4.45493
ASTEI00126	170.826	187.102	67.5508	59.0488	8.70635	11.8328	10.9464	12.8469	37.5202	113.939	2.20716	8.42319	4.45439
ASTEI07226	55.5814	47.7132	49.1716	85.6895	8.23121	3.32943	10.1887	12.8258	30.8082	10.3061	5.93107	6.92011	4.45198
ASTEI08971	87.5053	106.602	149.619	126.935	23.5465	23.9339	18.9621	32.5375	80.8764	33.324	6.28542	18.182	4.44816
ASTEI02235	197.445	223.393	74.1094	131.897	25.863	24.5389	19.8987	34.8444	102.648	101.213	22.0113	23.078	4.44786
ASTEI07856	22.1434	27.1646	68.8648	21.2123	7.80427	11.4073	5.2416	10.9511	29.2623	43.5325	1.8733	6.58162	4.44606
ASTEI11570	0.1	0.1	4.09077	2.55554	0.465137	0.1	1.49258	2.76404	2.55214	0.1	0.240046	0.574442	4.44282
ASTEI05784	219.987	251.114	147.382	171.397	25.9174	31.745	28.6399	40.7838	105.234	94.9072	8.57515	23.7194	4.43664
ASTEI05996	281.965	236.483	907.683	613.422	70.7619	51.0624	64.0303	90.5849	226.033	66.3619	17.9826	50.9593	4.43556
ASTEI07116	168.649	150.514	165.373	106.319	27.7404	61.2348	30.8832	61.5904	148.026	109.876	13.8779	33.4341	4.4274
ASTEI09691	82.0694	79.9595	13.9675	13.0367	6.64612	12.0106	6.46266	8.50641	29.5811	66.2763	1.62141	6.6852	4.42486
ASTEI06366	11.9504	11.2122	7.84528	9.26475	4.59138	3.35555	5.10756	5.28889	16.7432	14.3899	2.08516	3.78491	4.42366
ASTEI09295	90.6748	57.2147	42.0189	25.4782	11.148	19.0105	17.1638	19.6113	58.8863	54.8287	5.92756	13.3125	4.42339
ASTEI11385	0.1	0.1	4.10452	3.53539	2.72242	6.36686	3.4944	3.48444	16.0866	1.08831	1.96697	3.63766	4.42223
ASTEI04931	17.8851	23.9202	12.2785	5.71798	4.11853	1.63253	6.34667	4.21196	14.0831	16.52	0.64845	3.18654	4.41956
ASTEI11767	6.19141	4.79707	1.53019	3.64989	6.08962	5.34062	3.58253	7.51578	20.0477	15.8235	3.14271	4.53887	4.4169
ASTEI03257	39.1242	26.8313	23.9123	17.4539	6.18815	7.60089	13.7388	12.9786	33.756	27.1075	3.05937	7.64679	4.4144
ASTEI10691	254.021	234.234	327.252	242.078	22.1026	36.6798	18.6783	26.3467	93.133	200.097	7.05824	21.1297	4.40767
ASTEI07254	468.99	373.196	313.144	279.141	166.853	124.101	67.8778	169.644	432.974	318.153	34.1047	98.2341	4.40757
ASTEI05156	34.8306	26.1108	38.3856	5.22372	26.064	4.27313	14.6222	17.73	53.5613	29.9247	3.69744	12.1642	4.40319
ASTEI11561	30.6569	40.0483	23.3471	7.53021	1.57777	1.79369	0.750061	1.12188	4.73544	12.4744	0.180944	1.07562	4.40254
ASTEI04893	362.307	401.254	297.547	166.879	26.5456	38.801	28.9888	36.3392	112.509	206.681	7.8898	25.5563	4.40241
ASTEI07645	399.218	272.744	137.231	304.6	176.583	291.469	154.354	415.173	876.446	756.063	173.949	199.089	4.40229
ASTEI02804	43.0363	51.7238	103.48	127.488	20.6544	16.7722	20.3198	23.8947	67.1572	22.12	3.28989	15.2591	4.40113
ASTEI06770	76.0446	86.6455	33.3789	28.483	12.4375	10.3883	8.59759	11.7574	36.9248	38.8291	2.18323	8.40167	4.39493
ASTEI01532	138.586	144.208	56.5543	38.1572	9.35133	20.1554	14.5799	16.6636	54.186	124.821	5.23498	12.3304	4.3945
ASTEI09133	58.6815	74.5191	72.6654	30.2033	12.0343	19.3405	14.3453	30.4333	63.5793	51.7462	12.174	14.4735	4.3928
ASTEI03444	5.92816	5.74138	35.7126	11.649	1.09326	2.6633	1.55918	2.66526	7.0752	7.57534	1.12841	1.61104	4.39171
ASTEI08028	52.913	43.1929	134.043	91.6285	10.9662	15.8932	14.5132	17.3322	50.7562	58.9219	4.89202	11.5662	4.38834
ASTEI06018	82.8602	63.7745	28.1413	13.8831	7.9609	10.6501	11.1131	15.5428	35.1948	64.6198	2.36757	8.02293	4.38678
ASTEI11788	10.2665	3.31434	78.2347	37.8262	13.4636	7.37977	18.0015	21.5402	51.1428	10.7644	7.81677	11.6654	4.38414
ASTEI01735	11.8779	13.2735	9.87941	6.28396	3.48232	2.13452	4.44575	4.31327	12.0426	9.60991	0.927557	2.74754	4.38306
ASTEI06771	162.491	149.503	149.761	69.8469	1.99775	16.547	38.8197	11.2627	66.6113	71.8756	3.43663	15.2003	4.38225
ASTEI08551	40.2399	47.1436	39.8343	37.7827	6.75598	6.53152	8.30757	9.43488	26	11.9514	2.14138	5.93411	4.38145
ASTEI00236	47.2041	30.6708	91.4668	66.7429	6.86871	3.86559	7.93636	6.98469	21.8591	28.6624	1.32692	4.9994	4.37236
ASTEI05000	15.1909	9.32974	10.0728	5.36946	1.27546	1.46482	2.04643	2.24882	6.15235	14.568	0.846304	1.40825	4.36878
ASTEI04922	16.7744	19.1128	51.5172	32.9017	8.12801	6.56087	8.82378	9.48256	28.1101	14.1124	2.25385	6.44163	4.36382
ASTEI04827	14.1785	14.2467	84.6477	54.808	13.3788	9.49109	10.3483	11.6734	39.9135	8.29249	3.37353	9.14793	4.36312
ASTEI05362	94.6022	101.643	40.4901	30.9827	22.0502	19.6569	21.253	36.2192	77.1121	79.3329	7.75311	17.6783	4.36197
ASTEI06138	47.2269	67.1791	56.9012	24.5056	3.19347	5.72868	4.26982	3.11859	15.9292	37.5442	1.42334	3.65383	4.3596
ASTEI07203	64.2309	24.4496	17.5726	16.0124	12.415	8.84361	8.90904	15.4446	36.4143	74.6963	3.24409	8.35293	4.35946
ASTEI05191	3.47524	3.36574	6.44174	8.29717	8.61363	5.74557	16.2698	20.7493	38.548	5.90293	4.76281	8.84795	4.35672
ASTEI01929	19.2716	19.9087	34.5312	30.4532	3.9489	5.07936	3.97046	6.57049	15.9336	7.57733	1.63035	3.65727	4.3567
ASTEI03382	233.551	179.83	143.632	155.087	56.3578	52.3978	34.815	62.4476	172.604	223.727	15.0026	39.6433	4.35393
ASTEI05886	10.3607	13.379	40.5431	33.9317	8.06736	5.58561	20.4374	17.8561	40.8595	13.5789	3.50599	9.3991	4.34717
ASTEI01426	16.3331	9.03911	10.0917	9.64759	2.00807	3.77375	6.03458	4.8955	13.4799	5.81033	0.59218	3.10214	4.34534
ASTEI02765	61.4188	72.9155	154.244	30.1725	8.28189	14.2417	6.25314	9.35298	32.8989	37.3921	1.5085	7.5713	4.34521
ASTEI03319	1.11372	5.39316	1.37627	0.547124	0.821559	0.400283	4.39385	16.5239	9.47789	4.59796	3.10924	2.18123	4.3452
ASTEI04946	17.2086	17.708	19.2717	49.138	8.46284	8.50431	15.8413	19.3422	41.5231	7.18908	5.45933	9.56694	4.34027
ASTEI01932	24.8156	8.27391	11.73	14.6224	3.03428	2.68057	2.56793	2.56061	9.65427	15.5422	0.619485	2.22557	4.33789
ASTEI10521	6.12547	5.93247	0.688135	0.136781	1.50619	0.600425	5.12615	4.00578	8.43763	4.81691	0.565316	1.94952	4.32805
ASTEI02994	17.7565	20.0632	12.7997	10.7584	4.80276	4.68004	11.0528	11.0435	24.325	9.19248	1.95283	5.6221	4.32667
ASTEI04072	31.5259	17.5336	21.9861	13.8773	7.5984	11.3307	9.11268	14.1037	31.9407	28.473	1.50516	7.38675	4.32405
ASTEI03325	65.9646	64.738	55.7019	25.7084	11.4622	9.95752	13.6483	12.2584	40.0715	48.1553	2.00898	9.26924	4.32306
ASTEI08316	81.6073	72.1171	182.846	84.6349	35.7412	45.0328	43.8671	63.9299	151.422	35.4901	15.4814	35.0306	4.32256
ASTEI07831	173.819	120.245	13.2408	8.85649	43.4931	60.2718	92.7753	210.816	299.854	274.778	80.9774	69.3794	4.32195
ASTEI01477	353.216	430.864	244.672	119.783	86.5518	70.7228	35.6815	109.899	220.959	258.298	11.7872	51.1858	4.31681
ASTEI02488	13.8247	13.8805	9.48226	5.66996	3.11868	2.82626	5.73766	5.24612	14.0316	4.91207	1.31977	3.25059	4.31664
ASTEI02846	208.902	239.045	123.537	74.1744	17.97	28.4964	22.6667	29.2923	79.8521	189.35	4.8994	18.5081	4.31444
ASTEI01883	98.1659	109.74	59.1499	77.4519	11.7698	7.87282	7.5394	11.1249	32.1071	73.7394	2.60809	7.44752	4.31112
ASTEI02619	98.6632	111.725	109.73	45.6727	10.6372	10.3654	7.7849	12.9663	33.7114	65.2022	2.50403	7.82288	4.30933
ASTEI02068	2.93259	1.5492	3.29447	1.17872	0.721094	0.958186	2.38405	0.479446	4.48224	1.51994	0.1	1.04083	4.3064
ASTEI08270	23.0472	12.6824	19.0948	8.10561	1.93196	0.564778	2.89309	2.11948	6.08843	5.45772	0.265877	1.41393	4.30604
ASTEI06502	162.052	172.507	55.5946	60.7782	9.70775	13.3646	12.6779	14.6541	43.0694	87.5428	4.31088	10.0153	4.30038
ASTEI01829	2300.4	2547.28	589.976	1371.39	664.733	707.212	505.639	1058.33	2271.72	1198.77	235.977	528.39	4.29933
ASTEI05713	36.1445	38.3766	22.9943	96.5414	69.9813	120.573	23.3084	86.4278	254.299	45.6348	22.8314	59.1735	4.29752
ASTEI08264	25.034	9.87771	4.01017	6.60457	6.61159	2.66593	11.9492	8.96245	23.2865	15.3114	0.470632	5.42435	4.29295
ASTEI06663	318.465	347.425	514.457	161.717	59.6434	106.394	69.4387	107.793	283.724	214.036	28.896	66.0931	4.29279
ASTEI11552	35.4927	45.8326	125.598	19.5495	8.19837	4.25215	7.63776	7.73688	22.101	35.9454	0.545933	5.15856	4.28434
ASTEI03653	27.7502	22.7861	21.6189	3.40813	1.48337	2.60184	0.793333	2.03419	5.38429	17.0781	0.153106	1.25791	4.28034
ASTEI02129	334.234	465.118	277.549	340.544	36.8579	55.4434	25.5175	49.6174	138.448	312.424	11.5729	32.3479	4.27995
ASTEI07360	0.743948	0.960678	0.766105	12.426	5.60984	8.378	4.23947	9.19806	21.7213	0.731277	2.07692	5.07606	4.27916
ASTEI06243	37.3314	19.2514	45.4329	41.2039	45.9368	9.17719	10.1587	58.4169	74.0648	14.71	4.06052	17.3333	4.27298
ASTEI07671	318.79	393.686	232.59	123.568	48.3408	84.2942	75.0336	96.1414	256.802	233.155	32.8882	60.1392	4.27012
ASTEI03518	58.2378	66.4837	97.1604	79.1945	13.3048	16.2936	11.2447	34.634	61.9222	9.0139	17.1821	14.5063	4.26864
ASTEI08746	39.8014	54.6866	49.7798	44.7887	24.3484	19.5024	25.4282	33.9933	85.2432	22.9055	10.6257	19.9762	4.26724
ASTEI09221	0.221434	0.214457	2.3259	2.50197	3.3758	5.0139	3.96032	3.83289	13.9264	12.2326	0.730587	3.27015	4.25863
ASTEI03732	28.6337	30.3198	34.6761	51.3897	12.4856	14.6822	23.3964	27.1203	66.1689	11.4085	11.6274	15.5479	4.25581
ASTEI10009	35.2911	35.7566	38.6904	24.8052	2.26956	2.27661	2.9036	3.45812	8.41452	18.2878	0.459319	1.97727	4.25562
ASTEI06146	0.1	0.1	0.594099	0.236179	0.70929	0.518375	0.126447	0.270186	1.54673	0.992408	0.1	0.363528	4.25478
ASTEI04000	248.8	266.939	27.4307	22.9456	19.3312	20.2777	17.15	21.8313	64.6004	123.827	3.99055	15.1874	4.25356
ASTEI07247	45.1057	38.2914	124.724	56.1486	8.5579	10.0071	6.51754	10.2022	30.572	31.2552	3.67455	7.18927	4.25245
ASTEI05392	30.0443	21.3954	75.8919	73.7976	11.9505	13.0214	21.1496	21.8508	54.6577	9.38095	5.38244	12.876	4.24493
ASTEI09959	96.491	119.195	93.5105	88.388	22.3283	15.7385	14.4269	22.4162	60.5306	48.1789	4.60144	14.2738	4.24068
ASTEI07285	159.262	170.816	126.867	90.5242	38.19	40.6834	40.5033	59.7681	146.708	291.105	19.0409	34.6044	4.23957
ASTEI00322	115.882	110.489	14.4535	50.7403	13.0968	29.2322	9.84401	24.9174	68.0505	9.83435	12.0565	16.0574	4.23796
ASTEI03472	78.4526	85.1115	26.8373	39.2021	10.6803	12.4646	13.7265	16.879	44.938	47.1966	5.55455	10.6065	4.23684
ASTEI00543	30.8739	31.3421	72.6268	33.3492	4.02445	6.14981	5.08737	4.0137	17.063	41.5366	0.849649	4.02782	4.2363
ASTEI10336	25.4833	22.0825	26.2423	27.3439	10.4435	8.9983	16.4621	12.7637	41.3873	19.2484	3.17705	9.77024	4.23606
ASTEI06443	3.69057	9.53144	28.8837	95.4857	12.4021	10.1693	20.7076	24.0592	49.7918	5.07879	3.7466	11.7564	4.23529
ASTEI07603	67.8334	52.7013	25.7921	40.556	26.2107	26.2554	22.5464	33.5975	85.3294	26.8177	5.58095	20.1484	4.23505
ASTEI09957	82.9942	81.0969	76.4615	42.4097	9.29267	14.1155	13.0581	17.9905	43.5279	47.9286	4.70169	10.292	4.22929
ASTEI05082	49.8843	49.5306	49.2116	22.8586	7.11225	7.53317	17.6406	11.5908	37.5882	43.1835	3.29809	8.89604	4.22528
ASTEI05416	22.0176	30.9501	163.248	126.953	10.5803	9.17949	10.7545	11.596	35.3852	20.2575	3.03347	8.38696	4.21908
ASTEI05800	76.0293	82.6136	8.02033	5.12424	21.2027	18.4949	22.3134	21.7808	70.8217	56.0508	5.29461	16.8264	4.20897
ASTEI02782	206.317	82.5752	45.2258	44.6514	23.1406	18.502	16.8187	26.7609	65.3628	158.131	3.67455	15.5339	4.20774
ASTEI02689	208.031	216.828	176.278	127.503	26.3072	29.9075	24.4915	41.4203	89.6494	166.707	4.5255	21.3079	4.20733
ASTEI05954	16.8275	13.8829	16.1734	17.1456	7.35594	7.16799	8.68779	9.3869	26.3899	20.8293	1.89811	6.27746	4.20391
ASTEI10913	55.4945	64.4953	37.7172	28.0573	7.0502	7.81192	8.75747	7.17313	27.1648	30.7295	2.23001	6.4624	4.20352
ASTEI06518	67.6815	87.3987	105.542	16.9412	3.32844	4.17008	5.76416	5.79604	15.6537	62.6003	1.63593	3.72465	4.20273
ASTEI03928	112.52	73.1147	100.535	50.8299	69.9022	25.2848	46.4201	101.223	158.148	99.8464	8.92735	37.6336	4.20231
ASTEI09530	45.6288	51.2934	44.3028	25.8179	4.60808	4.39272	4.50036	2.93064	15.0519	24.1879	0.827172	3.58208	4.20201
ASTEI03218	21.9664	25.9372	37.9283	35.3669	9.17484	9.57129	13.5335	16.2683	38.5365	19.4922	4.42944	9.17726	4.19913
ASTEI07656	21.2985	25.7123	15.3632	5.52351	21.9714	4.3081	18.1341	20.1757	52.6793	28.2583	5.78258	12.549	4.19788
ASTEI03720	121.832	152.614	91.2779	167.546	74.3548	52.178	70.5144	108.402	232.133	73.4316	24.1623	55.3024	4.19752
ASTEI05216	57.5546	59.6581	51.3235	106.448	15.7585	17.8904	15.5467	26.0161	59.9895	24.2199	7.97469	14.2926	4.19725
ASTEI07294	44.4881	53.0294	54.2709	34.0436	4.97873	5.94482	12.526	10.0649	27.9391	41.0953	3.18461	6.65854	4.19598
ASTEI08054	14.5945	2.68072	2.17664	0.679882	2.5368	1.35658	10.7215	4.58181	15.721	11.081	0.383175	3.7495	4.19282
ASTEI07727	55.306	61.1229	81.1583	52.0384	11.0219	10.58	12.0827	15.6411	39.5766	46.4287	4.0751	9.43994	4.19246
ASTEI01540	358.549	446.683	312.362	216.068	266.212	124.673	45.4128	124.136	473.652	244.646	15.9889	113.072	4.18895
ASTEI10971	132.374	157.583	102.663	30.8213	62.3863	8.67281	16.864	33.9419	93.3038	77.6649	1.22485	22.287	4.18647
ASTEI04693	42.2532	61.3829	106.801	79.2548	17.406	15.7779	97.9977	50.8843	141.577	4.69275	4.10843	33.8225	4.18587
ASTEI11759	55.6101	39.3578	0.1	3.67755	6.31107	15.3745	6.75055	12.0202	35.9598	50.8786	5.97115	8.60182	4.18048
ASTEI07382	17.9026	22.4932	8.66979	15.5691	7.13848	13.9122	6.74476	8.70151	30.33	7.70492	1.228	7.25585	4.18007
ASTEI07367	64.5959	72.6279	65.3728	36.4749	9.94999	14.0099	14.0603	15.1886	45.6942	63.9335	5.74738	10.9419	4.17608
ASTEI08284	60.6553	54.5049	31.8748	43.3137	10.2249	12.698	9.45675	16.0951	37.8344	48.6197	3.88819	9.06697	4.17277
ASTEI09146	30.2987	26.6764	200.821	50.0659	24.3823	14.8495	13.0401	17.9564	58.887	10.83	4.19437	14.1166	4.17148
ASTEI03353	70.2986	70.28	8.40685	19.4954	1.11521	8.15035	4.17504	3.5684	14.1207	28.978	0.1	3.38515	4.17138
ASTEI05369	2.00233	2.90886	21.6506	5.04125	0.615441	0.719659	0.658298	0.450118	2.18196	1.7714	0.1	0.523349	4.16922
ASTEI11528	113.545	94.1165	135.888	21.8597	3.01834	8.45599	3.49757	5.97874	16.1365	58.1183	0.51923	3.87278	4.16665
ASTEI05591	26.187	21.0028	37.9222	66.4334	6.53973	4.1177	14.2055	7.63439	27.602	11.5834	1.66154	6.63111	4.16249
ASTEI04234	35.5549	40.8912	81.5574	73.9603	14.6985	12.2996	9.99431	15.186	41.5581	25.9499	2.9891	9.99538	4.15773
ASTEI02806	5.37768	7.81237	13.2908	85.8594	15.8678	7.73119	15.5584	11.4844	43.5323	7.92914	2.72967	10.4718	4.15711
ASTEI03556	89.721	95.3946	22.8974	19.5228	8.63275	25.587	21.4175	19.1825	63.9653	94.9031	5.94021	15.3944	4.15511
ASTEI03433	26.8383	21.7455	14.9568	15.425	9.23035	9.39379	12.3645	9.89756	36.3003	17.6219	3.96221	8.73771	4.15444
ASTEI05760	138.209	153.228	153.374	98.7176	9.61396	4.90202	8.37024	6.13204	25.6675	73.6478	1.84615	6.18309	4.15124
ASTEI03602	209.683	139.115	13.2617	13.3829	7.71352	7.71423	6.94793	8.53645	25.3595	152.879	2.09514	6.11771	4.14527
ASTEI04675	54.4055	28.0891	67.1074	68.6847	3.44281	3.73825	9.67985	3.64208	17.8938	33.4636	0.406114	4.31675	4.14519
ASTEI064540	177.24	232.418	70.746	57.4047	11.956	28.7504	21.8643	20.0978	67.7168	122.417	2.78654	16.3393	4.14442
ASTEI01423	41.1951	47.1199	61.6582	26.6052	5.41402	6.89243	4.9504	6.86557	19.8286	31.557	1.89274	4.7874	4.14182
ASTEI08097	25.02	17.0724	19.3239	17.5989	5.45307	6.3356	16.601	12.1437	31.6316	6.14847	2.16477	7.63862	4.14101
ASTEI05541	77.0076	95.2141	70.5256	43.7836	28.6914	15.4543	31.7175	38.3568	86.9382	76.8102	8.23435	21.0244	4.13511
ASTEI03541	48.3193	45.2499	5.92166	1.27514	30.2431	13.9219	24.892	29.893	79.9031	32.5801	8.31062	19.3419	4.13108
ASTEI04097	90.3876	106.078	51.2486	77.5757	16.473	9.93698	9.78893	16.9722	40.171	30.3129	2.69882	9.72442	4.13094
ASTEI11401	534.202	392.622	133.878	121.037	57.0842	56.1639	71.9581	69.0221	210.052	192.865	18.3728	50.8947	4.12719
ASTEI04743	39.038	44.6945	213.035	122.052	33.3224	25.3554	8.36068	35.0085	72.8969	22.229	3.64461	17.6708	4.12528
ASTEI05025	77.7116	82.168	220.035	193.071	33.1331	21.3962	27.846	35.1791	95.5228	17.4501	10.3138	23.1723	4.12229
ASTEI11521	241.614	311.571	98.6994	14.3177	54.0494	18.2313	38.152	43.5114	123.021	187.288	9.14729	29.895	4.11509
ASTEI03024	8.66038	6.71001	7.49138	9.35985	5.5367	1.86758	8.20005	12.8491	21.9305	5.78876	5.71472	5.32976	4.11472
ASTEI051574	296.057	342.61	123.425	90.1182	39.2362	32.0362	38.7241	59.1282	133.639	221.859	19.9964	32.4982	4.11218
ASTEI10401	113.303	120.526	101.375	94.0608	19.0301	20.6949	43.316	40.7105	97.2187	102.792	11.5495	23.6476	4.11114
ASTEI03587	21.3798	19.9667	36.0915	58.4699	14.1754	10.3599	16.9197	26.3479	48.4182	10.4328	5.66835	11.7808	4.10992
ASTEI01150	75.2876	88.5402	131.247	93.7849	126.281	72.4799	30.4096	94.2933	252.264	108.365	16.378	61.3872	4.10939
ASTEI03438	68.3754	85.7263	112.761	126.726	5.13556	6.52351	18.1798	7.2661	30.9133	29.9638	0.252413	7.52282	4.10927
ASTEI07520	90.8736	105.508	153.782	251.825	47.0768	40.9958	38.2982	59.0415	145.915	64.41	16.0143	35.5963	4.09917
ASTEI08810	78.5399	79.7513	39.7626	32.3794	5.78514	9.57516	6.461	11.6667	25.7816	5.37354	3.33682	6.28953	4.09913
ASTEI10367	35.8812	26.8251	4.2784	4.02017	4.79838	7.6924	7.616	10.1886	24.0415	17.4494	3.35503	5.86545	4.09883
ASTEI03619	173.491	184.596	25.9622	30.5908	43.2987	73.7977	22.3879	91.4874	229.594	191.017	84.5993	56.0209	4.09837
ASTEI08231	11.8377	1.7197	2.19424	5.66996	7.27691	1.4891	1.55673	3.85856	11.7939	7.44707	1.20174	2.88112	4.09352
ASTEI05221	45.5934	62.8387	42.9785	51.2572	19.8348	25.0003	19.9861	34.1642	87.9623	89.5188	21.2143	21.5089	4.08959
ASTEI05119	24.6448	20.5923	36.4261	42.3744	12.6545	6.5998	16.0777	17.8152	39.6191	7.83753	3.43398	9.6915	4.08802
ASTEI08001	22.8088	18.6779	13.7491	9.2464	1.73269	1.46626	2.87757	2.6262	6.73576	13.1605	0.517695	1.64856	4.08586
ASTEI00657	0.545562	0.528373	4.38212	0.93804	0.1	0.1	0.14349	0.1	0.452955	0.1	0.1	0.110872	4.08537
ASTEI00410	283.551	303.025	171.17	98.0679	23.8418	41.5844	38.1459	51.6525	117.54	193.663	11.5804	28.7881	4.08295
ASTEI00291	9.55799	2.1362	49.0619	42.8007	16.6323	9.51299	25.5255	23.6347	56.9224	44.8079	4.10516	13.944	4.08222
ASTEI00550	58.994	48.9731	41.3685	31.0513	7.08032	6.73113	8.25067	8.89375	26.1907	20.8945	3.62428	6.4216	4.07853
ASTEI02871	17.072	16.5341	9.22975	6.70941	7.13632	4.90869	12.797	12.0889	27.6395	7.80328	2.27472	6.77917	4.07712
ASTEI10281	14.4657	15.0448	46.3656	46.3733	14.0662	9.45298	15.7159	20.7121	43.9807	2.9085	3.92166	10.7892	4.07636
ASTEI04760	59.038	61.2385	41.3788	39.023	9.33425	8.47126	10.9678	11.3865	31.8702	49.2106	2.50206	7.81883	4.07608
ASTEI02949	81.8556	85.9225	53.6046	14.2067	13.3781	17.0881	4.641	16.8583	37.5413	63.5983	1.74158	9.21222	4.07517
ASTEI00368	38.217	52.2808	50.178	36.3754	5.75578	6.35272	5.52837	5.90637	18.9388	11.082	0.969932	4.6517	4.07137
ASTEI09935	0.1	0.1	0.1	0.1	0.1	0.1	0.1	0.1	0.406952	0.1	0.1	0.1	4.06952
ASTEI08742	86.0726	91.6465	59.4289	46.3594	12.6859	10.2497	10.569	12.8215	37.0764	64.3214	2.9609	9.11637	4.06701
ASTEI04867	73.9233	74.5604	41.2881	22.8424	9.24254	10.7576	10.2889	14.208	35.1375	41.409	4.2752	8.64107	4.06634
ASTEI05364	217.372	242.226	88.8012	76.8858	49.8025	44.302	18.1604	44.6106	121.13	164.3	7.00961	29.8187	4.06223
ASTEI00499	130.243	146.51	61.9795	53.6503	19.4938	32.2733	15.3193	26.0049	74.3848	63.2968	6.15935	18.3114	4.06221
ASTEI06900	25.4761	25.9623	36.8854	22.8825	5.51634	2.59659	3.80031	3.63277	12.5884	24.7058	0.482517	3.09894	4.06216
ASTEI03742	51.0232	34.5909	23.8194	15.7356	30.3894	13.8556	7.0081	10.8327	53.0705	48.9282	1.00718	13.0651	4.06201
ASTEI02094	34.2216	38.8441	27.7416	13.3484	5.45276	3.54229	6.33651	6.36974	17.076	30.8669	1.49387	4.20636	4.05957
ASTEI03726	50.8866	51.3615	14.5842	21.4595	24.1205	12.8906	12.6582	22.4648	53.7654	35.9781	3.3454	13.2537	4.05665
ASTEI08242	137.373	88.9845	25.9045	16.2141	4.38684	8.65637	21.8193	9.62527	38.5119	59.6251	3.16952	9.50801	4.05048
ASTEI02584	262.162	288.081	46.2064	108.356	50.62	45.6019	47.957	95.011	168.653	176.258	22.3918	41.6427	4.04999
ASTEI10454	192.895	174.816	202.541	88.5587	25.0091	29.9163	38.9268	35.4782	100.847	46.5636	5.75604	24.902	4.04976
ASTEI05419	1364.37	1344.74	1322.22	1763.08	2059.15	851.054	1052.09	3848.83	4600.7	1106.74	583.356	1136.41	4.04845
ASTEI04374	34.4172	22.9163	10.1896	6.34039	4.93666	4.76757	2.64021	4.11022	13.3201	38.1303	0.8189	3.29083	4.04764
ASTEI05330	295.232	336.584	349.31	385.915	223.791	171.655	81.3603	195.312	514.947	142.193	32.8358	127.411	4.04164
ASTEI07915	78.0088	54.467	20.4567	51.6907	15.9475	21.0279	21.1138	27.3238	65.4261	18.4567	6.67617	16.1913	4.04081
ASTEI01878	49.2954	29.5134	18.5518	22.6757	9.8072	6.44266	15.7941	16.32	47.0669	39.6457	14.5582	11.6506	4.03989
ASTEI07054	95.1699	123.237	88.122	43.7576	11.0162	9.71843	9.55218	12.5145	33.5099	49.1458	2.89306	8.29497	4.03979
ASTEI05433	46.4738	54.7616	33.5006	32.9141	4.57098	8.90837	5.29672	4.87535	20.7395	30.4548	1.76923	5.13632	4.03781
ASTEI00243	154.249	169.532	119.722	93.7411	17.7283	25.2901	29.7206	29.0645	84.6101	76.5266	11.0846	20.9559	4.03753
ASTEI10007	79.367	88.9929	44.0473	61.9568	6.0086	5.00827	5.25847	6.67353	18.4438	22.1936	1.99892	4.56857	4.03712
ASTEI02726	339.482	227.237	164.087	134.685	71.218	162.479	79.116	117.853	341.617	138.718	25.7386	84.6378	4.03622
ASTEI07914	17.6032	16.1743	22.0319	52.6623	17.2028	18.4937	22.1996	38.0495	67.0798	14.5526	8.59158	16.6219	4.03562
ASTEI08624	1420.83	1580.4	1407.44	886.579	674.413	716.753	199.398	691.934	1667.18	1055.01	62.211	413.194	4.03486
ASTEI00404	156.901	63.9505	16.777	51.4236	58.2308	54.6174	35.4643	115.627	237.575	171.152	87.2375	58.8875	4.03438
ASTEI06658	160.723	159.146	250.388	144.646	15.2124	16.1178	20.2321	19.132	55.7815	65.5107	3.82153	13.846	4.02872
ASTEI00862	241.393	256.267	120.728	79.5066	11.6222	14.7127	10.8776	10.3406	40.3813	116.981	2.89186	10.0261	4.02764
ASTEI04166	45.2309	41.6862	36.5112	28.8502	6.8166	3.93302	6.14003	10.9878	17.5652	33.1303	0.555455	4.36128	4.02753
ASTEI06951	20.1497	15.2283	142.418	135.32	8.47724	11.2607	6.80067	13.9291	28.672	5.35805	1.95097	7.12239	4.02561
ASTEI07154	47.0547	35.445	12.114	12.3606	4.01746	9.39554	10.829	7.34567	27.4014	21.7134	2.98557	6.80689	4.02554
ASTEI09538	69.8545	78.9291	82.7252	42.6574	9.30394	10.461	11.6105	15.3759	36.6509	36.5258	5.04777	9.1058	4.025
ASTEI01838	20.1708	15.5061	7.24408	15.6068	4.27783	4.98411	5.3715	5.01612	15.8049	14.1269	1.08784	3.93032	4.02128
ASTEI09425	125.135	157.249	88.1796	77.2227	29.4979	24.5317	25.568	36.4991	88.653	125.036	8.66144	22.0647	4.01786
ASTEI08952	100.587	115.868	88.5159	36.4989	15.552	30.9482	10.8227	22.6116	62.318	99.6225	4.83494	15.5395	4.01031
ASTEI09049	161.608	196.774	99.9727	83.6852	31.5228	37.2098	52.7225	55.2795	132.482	66.6353	10.7468	33.0505	4.00849
ASTEI04366	60.3721	69.4761	92.597	24.5989	9.60552	9.44518	20.1752	26.8236	43.6376	40.6331	4.32626	10.888	4.00784
ASTEI02579	56.0756	43.9193	44.891	17.2472	4.91587	7.71116	5.51469	6.79608	21.1531	37.4819	2.9701	5.27796	4.00781
ASTEI08147	189.006	224.429	461.165	270.428	131.63	80.8803	44.8436	108.832	277.354	141.663	19.5374	69.2229	4.00668
ASTEI04036	36.2247	48.4657	58.1474	29.1702	4.04042	4.83199	4.42	4.95308	14.2627	11.2329	0.947801	3.56005	4.00632
ASTEI00980	32.4515	29.7529	27.0018	29.9711	22.4845	8.76053	11.6837	20.2963	46.7312	41.8229	3.73368	11.6656	4.0059
ASTEI01881	23.9948	17.8063	24.0676	18.9827	5.05721	6.27199	7.62231	4.97365	20.2452	16.2959	1.26541	5.05423	4.0056
ASTEI07243	44.6316	57.6338	62.5346	49.0557	12.4155	6.96733	9.54508	8.71558	30.9732	30.71	2.0023	7.73256	4.00555
ASTEI05365	41.0323	45.8927	18.9736	21.3929	7.55079	10.4659	13.6467	14.1632	34.8365	30.7054	3.15774	8.70528	4.00176
ASTEI07009	14.3862	15.6745	12.9628	13.104	3.31632	4.63194	3.62609	4.7162	13.2506	4.71371	1.67344	3.31195	4.00084
ASTEI01920	97.3105	108.815	95.1323	60.8564	17.6309	10.5844	25.173	20.8677	59.1991	87.3464	5.84929	14.8094	3.9974
ASTEI06262	23.0996	23.2004	114.18	93.0944	18.0917	16.297	14.6262	25.9636	57.0029	17.324	8.03391	14.2622	3.99678
ASTEI04030	184.902	196.743	92.2161	176.985	11.0096	50.3634	16.7921	34.669	85.8794	113.453	7.78616	21.4878	3.99666
ASTEI09468	59.2008	55.5928	49.5865	44.5966	47.7413	26.5806	18.5995	48.9449	105.325	57.8033	12.5588	26.37	3.99412
ASTEI11228	56.0379	84.1014	91.7143	46.232	9.04586	10.7622	9.56327	11.6355	32.8521	38.3482	3.58269	8.2385	3.98764
ASTEI07246	36.84	43.4639	38.9029	31.9182	6.58806	5.77776	7.92769	7.07694	22.9399	28.3116	2.71995	5.75337	3.98722
ASTEI09892	22.4149	29.8494	148.169	124.851	17.71	13.3874	7.36925	19.6365	41.6673	8.19761	3.34635	10.4533	3.98606
ASTEI01448	166.199	151.726	76.0856	65.0073	25.0373	21.2219	31.7239	29.9204	83.1711	87.5435	5.48171	20.8662	3.98592
ASTEI10668	199.291	221.881	126.819	46.4412	4.60717	2.75489	2.24	3.6376	10.4298	70.4892	0.8646	2.61667	3.9859
ASTEI03260	93.7375	106.635	57.4579	49.3385	14.36	12.8344	21.4256	17.0582	52.27	34.6625	3.87062	13.1227	3.98319
ASTEI08761	0.1	0.330633	2.88276	5.73008	1.84677	7.85272	41.8719	31.3368	61.5064	5.68239	10.195	15.4416	3.98316
ASTEI07689	40.8349	44.3936	78.5324	43.0768	26.1994	25.7081	26.8858	37.7213	90.2592	27.4862	11.8737	22.6667	3.98201
ASTEI06289	91.9838	100.315	73.0723	140.12	171.725	28.1982	70.6474	125.804	292.725	32.1399	23.5413	73.5279	3.98114
ASTEI06154	97.6155	117.237	72.1712	181.393	13.2491	10.5451	11.4053	13.0252	38.761	74.368	3.7466	9.73654	3.98098
ASTEI01550	28.4104	26.1395	51.2355	43.0481	10.6971	8.42408	16.2056	12.8929	37.8512	7.22599	2.74898	9.51892	3.97641
ASTEI10234	52.5906	49.5933	43.6105	55.4104	10.3225	9.28501	12.376	13.3778	33.9925	28.1147	2.22454	8.55202	3.97479
ASTEI08067	41.2812	36.0663	15.3395	8.50896	2.05852	3.11263	3.79632	3.56919	10.366	16.4582	1.46531	2.6082	3.97441
ASTEI05456	191.91	166.204	255.392	171.33	24.5018	32.4975	27.1787	32.7703	85.0291	125.519	1.40498	21.3957	3.97411
ASTEI03026	98.63	74.8259	4.57054	12.1132	1.11156	5.61271	0.972786	3.69529	8.3594	37.0834	0.730097	2.10679	3.96784
ASTEI03437	83.076	85.4871	77.7972	48.145	8.29869	9.79728	19.4602	12.2556	41.4923	56.6523	4.28275	10.4597	3.96686
ASTEI02303	50.169	39.1681	37.0077	11.1912	8.81146	10.4876	17.369	13.004	42.2906	26.6701	5.97656	10.6612	3.96679
ASTEI04953	35.513	29.7263	49.057	56.6373	19.8972	28.8096	32.1576	36.8369	88.0859	10.7717	7.98299	22.2118	3.96572
ASTEI06268	13.3813	16.0291	70.1685	43.2911	7.18678	6.32815	7.40939	12.2302	23.974	2.07685	3.26207	6.0466	3.96488
ASTEI01052	0.1	0.1	6.84087	8.57698	0.1	0.306099	0.448	0.382906	1.06065	0.1	0.21615	0.267562	3.96414
ASTEI10246	54.6579	67.7661	59.1329	77.5757	19.7675	20.1797	15.2707	21.9444	61.316	17.5188	6.74706	15.4913	3.9581
ASTEI05124	98.5751	131.03	389.353	437.945	50.7547	39.709	23.0555	48.7061	122.764	34.6615	10.5781	31.0243	3.95702
ASTEI11299	0.505512	0.1	0.1	0.1	0.1243	0.1	0.1	0.1	0.419704	0.496902	0.1	0.106075	3.95667
ASTEI07497	29.2064	46.096	28.0712	14.8793	6.11762	8.94196	6.25913	9.48352	23.7997	32.9621	2.74535	6.01602	3.95605
ASTEI01913	0.1	0.1	0.1	0.1	0.108897	0.159172	1.86368	0.0995555	2.20616	0.17413	0.1	0.557937	3.95414
ASTEI00833	69.1165	91.4432	24.0215	21.3728	19.4229	24.6194	16.5554	36.6234	69.1685	56.1712	9.39721	17.4987	3.95277
ASTEI10178	457.299	485.366	438.646	520.447	107.39	88.6647	56.1125	134.636	284.092	118.732	35.595	71.9406	3.94898
ASTEI00896	77.2082	79.9838	65.9795	26.7957	5.38373	7.0409	8.08229	7.68507	22.1648	30.6593	1.94976	5.61417	3.94801
ASTEI11208	30.115	32.812	9.30358	22.3069	13.7686	14.2061	24.752	23.3769	57.5268	17.2987	5.61288	14.5849	3.94427
ASTEI03591	110.835	79.7815	62.3118	94.1808	34.8643	44.8593	44.6455	53.5342	132.021	38.3767	9.75657	33.5314	3.93723
ASTEI05858	91.6479	41.8127	25.2713	40.5576	13.7819	10.4807	14.3432	16.2604	41.1112	81.2271	3.1718	10.4444	3.93619
ASTEI05815	23.3605	19.3924	17.8704	13.4433	6.34588	5.19753	7.95809	5.95156	20.2726	20.8194	1.12929	5.1577	3.93054
ASTEI07462	33.5544	33.0049	44.7038	20.476	3.73859	6.0299	7.44628	4.83218	17.9558	35.5596	1.06449	4.56982	3.92921
ASTEI09208	63.1672	81.6728	43.982	28.1172	9.22469	11.5243	7.08405	11.4608	31.4137	50.4295	4.1503	7.99585	3.92875
ASTEI03373	106.309	129.121	212.669	105.734	13.4987	13.4669	14.4387	14.8872	44.1317	67.3242	3.53846	11.2357	3.92782
ASTEI03625	18.4528	24.4243	24.7031	34.1452	9.83096	15.475	14.2364	18.9432	43.4082	6.6508	4.68325	11.0564	3.92607
ASTEI03540	18.6324	14.681	10.1465	13.6136	7.99825	4.65363	6.31259	9.58389	19.8287	5.05992	1.24232	5.0517	3.92515
ASTEI05488	56.7698	51.3812	20.3568	20.8749	12.422	10.6269	18.5751	21.1176	44.8188	38.4641	4.07367	11.4244	3.92307
ASTEI03009	38.054	38.6205	31.3968	23.2839	10.8139	5.48718	8.7501	9.01544	26.4864	27.2816	1.96629	6.75436	3.92137
ASTEI04966	148.852	176.163	82.4709	60.9105	17.2147	17.2843	20.1343	18.0913	58.6011	80.4582	5.14778	14.9453	3.92105
ASTEI10006	60.4544	49.4956	137.282	85.8813	52.2578	50.1759	24.5881	62.0656	138.87	21.687	14.7104	35.4331	3.91923
ASTEI07910	6.44095	5.5449	20.3405	69.0843	17.9493	4.62989	8.47027	7.23954	30.6003	4.64292	0.181632	7.80778	3.91921
ASTEI08279	5.51269	2.28814	157.655	168.099	11.2314	19.2471	6.62815	15.579	40.0482	4.7995	3.79755	10.2261	3.91629
ASTEI03354	86.6405	98.378	116.295	62.3765	30.1195	40.8035	76.2205	71.8617	166.191	49.3368	22.7472	42.4727	3.91291
ASTEI05998	39.1155	39.7584	260.945	275.68	43.7576	22.4797	36.4659	45.9241	105.144	16.2933	4.81623	26.8799	3.91164
ASTEI10899	92.2586	70.599	16.0103	28.6764	23.3156	30.2932	9.66114	28.7408	67.378	98.6923	5.63691	17.2267	3.91125
ASTEI07604	12.5213	9.80463	16.1315	8.34335	3.24263	3.01615	8.05798	4.43173	14.8196	6.67776	0.845173	3.79048	3.90969
ASTEI07249	15.2775	11.8369	20.0118	20.1139	12.4719	3.29454	34.0742	26.6505	55.9374	6.36734	7.44455	14.3213	3.90589
ASTEI00300	40.1714	55.08	31.9323	14.8563	5.10535	11.9236	4.92666	9.58848	23.5622	27.3748	2.17653	6.03302	3.90554
ASTEI01608	32.4243	21.4457	18.5681	14.1804	5.6393	3.97929	5.616	3.91111	15.2658	17.413	0.401422	3.909	3.9053
ASTEI06419	22.1892	20.9246	36.9209	15.586	3.35024	3.28795	6.1944	4.06921	13.7766	12.398	1.28438	3.52924	3.90356
ASTEI09902	168.522	196.655	185.711	97.6009	186.619	40.7286	62.2957	152.134	299.163	145.811	16.9723	76.654	3.90278
ASTEI10465	11.6039	8.57157	15.6761	22.7537	10.7844	8.97731	17.7428	19.6302	41.3943	6.84375	4.94164	10.6115	3.90087
ASTEI05694	14.8119	13.6454	19.8661	27.331	9.23846	7.27118	11.4021	12.5065	31.044	4.47441	3.94256	7.96357	3.89825
ASTEI10410	11.6045	12.6094	38.1237	31.7715	8.56027	15.4624	14.0696	13.2341	39.4199	4.28452	2.3705	10.1157	3.89691
ASTEI08235	26.2953	8.71233	5.55821	2.37959	1.36121	1.98964	0.546	1.55555	4.3089	8.84254	0.526866	1.10593	3.89618
ASTEI08530	21.7176	20.8809	23.8229	36.1043	11.3381	10.0114	11.1757	16.132	35.2456	8.3225	3.67455	9.04994	3.89457
ASTEI10539	20.1719	18.1838	26.3653	15.8172	6.40992	2.95576	3.87707	6.31352	14.2678	11.4089	1.41772	3.66512	3.89287
ASTEI07757	180.469	181.574	171.25	168.611	35.4822	23.2125	26.9845	38.4948	93.915	70.6678	10.8651	24.1361	3.89106
ASTEI01483	21.8935	19.7796	20.5939	14.287	6.74933	5.63732	6.83258	8.11697	19.7711	11.5633	1.11959	5.08471	3.88834
ASTEI05909	72.6573	76.8411	27.9747	33.5222	30.589	26.8887	49.6174	50.5504	112.682	40.563	8.86438	28.9899	3.88696
ASTEI06171	2.16344	72.1372	145.703	53.368	0.759953	0.1	0.162575	0.138953	1.09055	0.364558	0.1	0.280632	3.88606
ASTEI06754	93.2267	105.167	276.882	175.257	29.3056	61.1116	23.4053	46.0818	123.359	96.429	13.309	31.7829	3.88131
ASTEI11330	163.39	67.4856	22.7641	21.4438	25.6023	25.9077	27.1745	36.0094	93.0968	95.4196	17.2782	23.9907	3.88054
ASTEI04680	15.585	13.9329	59.2585	83.0409	11.7914	12.9264	10.7206	13.7444	37.3255	4.24234	3.04262	9.62024	3.8799
ASTEI11414	69.8808	65.703	66.184	97.3503	21.4474	15.3995	28.978	31.6473	69.3473	25.4706	5.69605	17.8802	3.87844
ASTEI03762	39.3661	30.3815	6.46082	14.6552	9.22598	10.8325	42.224	19.0815	62.9419	21.5244	2.65384	16.2341	3.87715
ASTEI05804	72.0246	74.38	11.5557	9.2855	13.0135	15.5891	7.32617	12.8812	37.1677	52.4921	2.42381	9.58814	3.87643
ASTEI11297	10.8588	7.0111	4.47288	5.779	0.1	0.1	0.476	0.406837	0.751296	5.33692	0.1	0.194	3.87266
ASTEI08306	29.9692	34.3999	77.8891	59.124	5.26365	6.04101	5.50508	5.31116	17.6741	18.4234	1.44877	4.56463	3.87198
ASTEI06528	13.3145	14.9465	55.6233	40.6946	33.1111	20.7729	10.5853	28.128	71.0374	6.63311	8.94712	18.3541	3.87038
ASTEI09693	0.306795	1.03995	118.949	73.8506	4.14908	6.11974	3.91352	6.72425	15.1876	0.572983	1.51834	3.92517	3.86928
ASTEI11053	0.1	0.1	2.30287	6.86614	0.1	0.1	0.1	0.1	0.386806	0.1	0.1	0.1	3.86806
ASTEI08540	22.9905	33.7662	50.1082	28.2977	3.41673	2.99648	2.99017	4.71385	9.64886	14.8011	0.577077	2.49512	3.8671
ASTEI07432	69.5127	65.0439	49.0288	30.5762	15.1466	19.8331	29.4774	31.1083	74.8496	33.2603	13.028	19.3713	3.86395
ASTEI10137	29.1471	33.6453	28.3759	41.7409	16.6877	21.2221	16.7182	28.3847	58.3779	18.3956	5.81419	15.1105	3.86339
ASTEI09717	50.4504	33.8268	94.7143	35.7464	6.67975	13.948	4.59316	11.7773	25.7764	67.1388	1.4774	6.67458	3.86188
ASTEI11256	71.248	33.7492	10.9712	34.2378	49.6103	31.2712	36.2523	74.5932	136.69	103.197	24.5042	35.4095	3.86026
ASTEI09257	36.5201	42.1713	15.911	25.9911	12.664	9.59187	15.8856	20.524	42.7603	20.7104	6.1791	11.0801	3.85919
ASTEI04691	24.2715	21.2892	16.4114	18.6728	7.65722	12.0153	10.3585	10.9123	30.7977	11.3439	1.97585	8.00172	3.84888
ASTEI04970	24.3177	21.6674	40.8685	29.9851	13.1548	6.29283	18.2922	15.9623	39.9759	8.12719	3.82647	10.3916	3.84696
ASTEI01831	84.8831	67.9115	207.506	72.5208	24.048	35.8136	33.9733	36.0889	96.5195	54.4156	6.55655	25.0979	3.84572
ASTEI02116	18.5207	16.3163	12.8221	47.0541	9.6842	15.8794	16.4622	19.8639	47.3348	4.89128	7.22059	12.3116	3.84473
ASTEI06572	45.9344	40.1469	84.4522	42.9297	12.6722	19.7306	15.6173	14.1037	48.8343	30.1748	2.8434	12.7159	3.84041
ASTEI01860	68.0079	85.8102	41.7241	58.7017	12.3652	15.8361	7.05401	10.3355	38.471	21.7496	4.862	10.0293	3.83584
ASTEI04752	41.8264	46.6572	21.2284	14.4934	7.52987	12.6169	7.072	10.4099	27.8278	35.0203	1.80082	7.25489	3.83573
ASTEI01111	29.4092	35.978	8.03352	38.1718	9.43892	16.8007	19.8667	20.9468	49.4768	23.1875	5.49974	12.9015	3.83496
ASTEI025761	120.998	148.367	127.006	99.6769	21.3137	21.4897	13.0274	21.7918	58.6011	69.832	5.29771	15.2821	3.83462
ASTEI10587	24.5968	19.3337	0.881021	1.05073	9.20364	8.71223	5.5317	8.41414	23.8252	34.5498	1.44755	6.22378	3.82809
ASTEI06511	35.5892	34.4678	22.6696	19.376	13.1716	9.36257	27.1162	21.6092	52.3945	26.9044	5.12145	13.693	3.82638
ASTEI00870	9.14619	13.0539	10.7074	12.5335	3.19588	5.36339	5.69739	8.33236	15.3872	6.52988	1.83258	4.02231	3.82545
ASTEI02472	119.994	131.819	97.4419	69.8954	12.5608	12.4452	27.8629	24.2768	56.8577	97.9323	6.61285	14.8705	3.82353
ASTEI04657	65.4381	105.192	15.0058	13.4222	4.6447	5.81917	4.25841	5.45949	15.5429	56.8965	1.54094	4.06581	3.82284
ASTEI08297	63.484	48.5073	39.422	53.8328	37.2602	18.1159	24.6681	35.7134	85.7496	9.34473	9.71576	22.44	3.82129
ASTEI02489	50.127	37.5853	13.9873	37.5734	12.8824	20.922	11.7381	23.7	50.009	18.6285	6.81244	13.0887	3.82077
ASTEI06637	160.186	195.863	50.7243	37.3791	39.3882	74.4847	10.2694	32.8586	120.735	164.15	2.28682	31.6073	3.81984
ASTEI00042	37.2648	37.1782	124.837	117.683	20.4659	16.6471	16.2983	23.7743	55.1634	17.8805	4.38151	14.4482	3.81801
ASTEI00883	32.1349	31.4645	64.3658	134.706	28.307	19.2917	4.36527	14.1302	50.795	21.2435	1.25472	13.3047	3.81782
ASTEI10955	34.8635	40.1762	41.4462	23.0347	4.99164	6.50308	5.74548	5.90272	18.4116	31.7537	2.07205	4.82806	3.81346
ASTEI09970	174.993	213.82	153.698	138.321	21.5145	21.9399	20.203	24.3575	66.8369	91.1065	6.45529	17.5282	3.81312
ASTEI06401	109.43	144.559	91.6836	121.923	37.5631	26.7445	33.962	43.3935	100.758	34.6792	7.55419	26.456	3.8085
ASTEI09816	213.917	113.342	33.9014	56.2973	23.9945	16.8496	15.0704	25.2149	61.8447	110.667	9.07791	16.2481	3.80628
ASTEI03457	463.049	533.824	625.155	509.83	150.282	112.637	86.3704	140.143	359.23	380.917	28.2731	94.3905	3.80578
ASTEI04656	50.0423	70.1667	26.3048	18.713	5.69332	7.24799	5.69689	7.55555	19.5337	32.0102	1.8956	5.13345	3.80518
ASTEI10518	37.2301	36.9156	137.472	36.3614	6.7569	8.60201	8.85943	8.16996	25.3907	25.9657	2.4747	6.67326	3.80485
ASTEI07269	41.2706	52.0825	64.9087	31.1797	3.07516	5.84334	4.27609	6.46615	13.758	25.5699	1.26961	3.61605	3.80469
ASTEI10865	13.0354	17.2435	19.4479	20.6951	7.19234	9.02734	14.4665	15.7237	35.1739	8.3756	6.29391	9.24503	3.80462
ASTEI02730	110.09	110.749	95.6689	34.8921	17.1153	40.3335	18.4939	24.748	74.7441	60.1816	2.70392	19.6617	3.80151
ASTEI10993	0.1	0.1	1.12908	0.1	0.1	0.1	0.1	0.410787	0.379295	0.1	0.1	0.1	3.79295
ASTEI08469	32.2016	34.2942	25.9901	34.674	9.61269	4.61236	8.12566	10.3374	23.7019	6.72775	2.65384	6.25114	3.79161
ASTEI08659	40.213	42.7324	21.0504	19.2062	4.53198	8.4309	9.69515	9.29086	24.6925	29.097	3.40196	6.515	3.7901
ASTEI09011	57.3427	58.1494	48.5604	25.6016	4.89353	4.84931	6.03275	3.41218	15.753	24.1379	0.856078	4.15792	3.78867
ASTEI09494	43.4775	52.2348	29.2437	25.5493	9.7434	12.6593	15.7776	17.5678	39.0674	21.7472	3.07287	10.3133	3.78807
ASTEI05817	69.3337	81.0999	69.4209	58.2146	9.35068	10.2162	8.78949	9.58475	29.9384	51.1996	3.26585	7.90556	3.78701
ASTEI05152	54.9251	56.4381	34.7643	12.3395	4.77635	7.94442	7.223	7.07694	20.1593	25.2829	1.35998	5.32594	3.78513
ASTEI02173	40.8452	31.0051	8.52601	3.52502	3.1216	2.38057	8.56521	6.94845	15.6957	33.7473	2.52154	4.14723	3.78462
ASTEI01334	24.0849	24.19	24.8022	17.5287	6.14157	6.73273	15.4847	11.6305	31.1058	15.6077	4.52788	8.22171	3.78337
ASTEI06269	99.8353	75.9299	38.644	34.1872	17.545	26.2782	32.5908	30.4957	83.4372	86.1855	11.8491	22.0658	3.7813
ASTEI08457	91.2918	103.697	96.0999	35.7121	18.2908	10.9371	11.8572	15.4549	40.9389	42.3204	2.28834	10.8434	3.77548
ASTEI10740	297.521	272.207	226.071	119.519	41.7153	36.8575	53.3888	41.7419	136.035	60.3989	12.2101	36.0429	3.77425
ASTEI06457	352.334	330.802	372.65	168.552	67.7193	73.5464	70.8164	90.9631	222.908	118.872	24.21	59.073	3.77343
ASTEI02942	284.935	326.437	327.415	115.651	23.0694	25.6021	20.3347	27.3395	74.6488	243.705	10.1418	19.787	3.77262
ASTEI03757	110.787	64.0318	0.736043	4.97433	14.9389	26.1172	34.3082	34.2773	77.7639	23.7707	7.10491	20.6173	3.77178
ASTEI05657	268.729	293.453	100.161	54.9172	48.1538	39.2983	36.3411	42.0665	124.88	138.493	8.69786	33.1228	3.77022
ASTEI00994	42.1898	45.4534	56.5813	87.4833	21.11	12.5187	11.4836	16.3216	45.754	11.7341	3.44469	12.1392	3.7691
ASTEI08586	24.7953	17.1009	20.8913	26.1151	5.08076	4.32082	7.01554	4.47602	16.5315	11.5218	1.14417	4.39032	3.76544
ASTEI00172	26.5504	30.042	37.5197	26.6673	4.65397	6.04674	5.60031	5.73209	17.3512	24.2894	2.13494	4.60899	3.76464
ASTEI00779	91.4345	102.685	50.7851	18.2778	6.69701	14.5085	13.1755	13.557	34.8275	62.3404	2.71556	9.27413	3.75534
ASTEI10736	67.2614	35.5819	1.39693	0.1	0.1	2.23462	21.4071	4.32005	22.408	60.5599	0.143451	5.9713	3.75262
ASTEI06364	24.7928	39.6193	64.4664	120.629	17.8317	20.2721	17.9866	21.411	58.2795	15.8002	6.13501	15.5564	3.74634
ASTEI06741	16.4594	11.0609	63.509	36.5511	7.6814	7.72659	15.9909	13.5164	33.5361	7.39612	4.43307	8.95799	3.74371
ASTEI05279	168.311	211.21	254.954	173.148	12.0153	17.2372	7.854	14.6461	36.6257	104.248	2.06694	9.79336	3.73985
ASTEI03337	124.053	136.717	21.1445	48.8588	8.94068	9.99344	19.1265	11.5394	38.6235	52.1401	3.25699	10.3294	3.73917
ASTEI02206	105.854	111.921	50.8911	45.3858	20.3298	28.0272	30.1472	39.2134	90.1605	74.3747	17.9631	24.1168	3.73849
ASTEI04305	43.2164	51.2171	32.3236	45.1146	11.4654	16.1456	14.3577	14.1889	42.8443	46.393	3.89658	11.4663	3.73654
ASTEI00038	18.6168	15.4327	10.6254	32.6298	25.6428	13.6657	40.5825	49.1915	84.717	7.75411	10.8111	22.6755	3.73606
ASTEI11784	40.3326	66.9632	29.667	31.6076	12.2787	17.2571	10.608	18.1333	43.8512	37.0026	6.82417	11.742	3.73456
ASTEI05147	39.4227	41.6848	93.3805	65.6357	10.5277	10.0239	9.37741	11.1835	30.3527	22.5098	2.58263	8.12792	3.73438
ASTEI10534	130.593	151.484	168.547	141.729	13.9856	14.7938	14.5658	18.1694	44.8926	37.8854	4.74843	12.0234	3.73377
ASTEI07940	67.3559	79.5608	94.3194	89.6808	11.6864	11.6517	12.6657	15.5659	37.6301	24.7509	4.3136	10.0794	3.73339
ASTEI04427	160.635	182.813	22.5572	50.7489	28.1943	22.9381	9.74432	28.7545	68.1996	68.9015	12.2168	18.2734	3.73218
ASTEI02177	75.8586	47.5965	31.4991	25.8458	5.21478	6.37635	8.84958	7.79294	21.2903	46.6642	2.3807	5.70535	3.73163
ASTEI02202	56.4657	42.2578	32.2454	36.9856	4.20738	7.07228	6.97556	5.96202	18.6458	19.5105	1.73706	4.99807	3.7306
ASTEI00389	41.8911	30.4284	42.959	31.3692	18.026	21.2249	33.1302	32.4363	74.9949	33.2852	8.04767	20.1072	3.72975
ASTEI08975	59.2478	58.0463	44.2472	48.1302	26.4765	19.6278	25.1585	32.0808	72.8949	20.5945	6.93002	19.5482	3.72898
ASTEI08825	55.0885	55.3288	16.2308	72.0417	14.4864	12.4663	8.4519	15.193	35.9971	24.4679	3.23639	9.66024	3.72631
ASTEI10921	447.163	496.046	429.938	279.353	42.9152	62.7281	41.7034	56.4148	155.796	197.572	19.9762	41.8307	3.72444
ASTEI06434	143.12	156.884	48.622	67.2568	18.3314	31.2603	53.1351	36.311	104.785	75.0004	9.92758	28.1636	3.72057
ASTEI02071	7.11155	2.75499	43.0613	27.2501	4.89624	4.08955	2.99269	5.1157	11.8088	0.838851	0.721952	3.17511	3.71918
ASTEI02932	7.82941	8.18934	35.0239	23.9237	7.31566	5.06515	11.5317	16.7555	25.4816	2.58587	3.49724	6.85244	3.71861
ASTEI08583	38.684	38.4097	31.735	12.6958	4.55617	4.9071	6.32694	9.71913	19.4325	13.9958	5.11518	5.22635	3.71818
ASTEI06868	100.073	104.771	61.6593	38.2444	13.0595	18.8878	16.3216	18.9771	50.5362	70.5065	6.10121	13.5925	3.71793
ASTEI09010	14.16	13.0809	61.2432	66.8331	8.83841	9.31725	8.53715	9.79423	27.2206	8.09433	2.59855	7.32284	3.71722
ASTEI03389	40.2088	47.6703	87.5959	230.649	23.1832	31.27	24.5241	31.2463	80.581	18.3991	7.7416	21.6797	3.71688
ASTEI10334	0.987162	1.91212	2.54141	0.767839	0.121367	0.1	0.908727	0.591763	1.12694	1.55256	0.0835125	0.303402	3.71436
ASTEI10911	280.498	212.788	101.815	48.7505	26.8323	41.0625	30.4344	37.8659	100.785	182.278	10.223	27.138	3.71378
ASTEI07088	24.1306	25.1231	91.3212	52.6037	6.37849	5.63732	7.93333	9.62848	20.7859	0.474393	2.4497	5.59971	3.71195
ASTEI08809	32.2917	36.3419	44.4303	40.9441	8.7857	11.2299	8.76838	13.4764	30.1927	27.5683	3.75627	8.13506	3.71143
ASTEI07536	6276.29	7474.96	5236.14	6331.5	576.229	700.281	321.47	329.086	1553.53	1865.66	76.9614	418.735	3.71006
ASTEI09040	121.166	140.134	109.026	48.8325	27.1902	54.5411	22.8956	33.5844	104.749	109.62	8.35961	28.2466	3.70839
ASTEI04164	132.918	133.428	353.68	405.126	151.01	112.979	145.45	244.488	550.568	52.2615	184.428	148.467	3.70836
ASTEI05659	1182.93	1314.17	1262.34	385.177	153.912	288.29	105.916	189.17	541.72	728.22	36.3823	146.125	3.70724
ASTEI04540	94.3604	85.5542	37.2143	25.1502	15.0568	19.3022	20.9897	23.807	58.1323	112.784	7.3883	15.6842	3.70641
ASTEI00824	235.968	284.994	245.626	313.941	49.4212	45.4977	53.0087	66.5245	154.887	51.629	19.3049	41.8081	3.7047
ASTEI00298	55.4473	67.9473	27.9667	20.7534	8.06906	5.01598	7.63889	7.37688	19.8077	30.7737	0.670109	5.34851	3.70341
ASTEI01035	88.2773	63.6727	132.019	143.645	59.1877	33.0617	14.7118	56.9114	109.224	36.3772	11.034	29.4988	3.70265
ASTEI05002	178.808	56.5095	22.6775	17.7993	23.1406	20.9708	19.059	30.6755	64.8519	109.343	6.92653	17.5242	3.70069
ASTEI08557	46.623	49.0563	31.2965	16.1176	3.11372	4.34436	5.14721	3.75236	12.0667	21.8395	0.438249	3.26088	3.70044
ASTEI06160	96.0701	121.526	87.2211	65.0137	9.64191	28.8913	10.829	19.8333	48.4273	78.6306	2.98557	13.0869	3.70043
ASTEI09500	409.531	637.009	400.003	580.694	55.4357	50.5501	43.52	59.5145	149.83	284.636	12.5985	40.5261	3.69713
ASTEI05194	96.0931	67.0242	102.132	54.1358	4.66063	7.9213	6.49233	8.2244	21.2263	50.7811	3.91551	5.74744	3.69318
ASTEI02103	22.2321	30.2902	20.954	9.25565	1.66779	2.09918	1.83348	1.35531	5.78776	6.8153	0.669438	1.56747	3.69242
ASTEI03370	191.371	129.957	28.3782	20.1297	34.5448	36.5752	33.5159	50.2064	112.342	152.968	17.2563	30.473	3.68661
ASTEI08195	69.029	15.5993	3.12773	20.5727	19.5761	6.45053	11.0143	20.69	37.3481	37.7264	3.50385	10.1362	3.68462
ASTEI11379	1.25479	2.43052	6.97769	18.4928	0.1	0.1	0.330027	0.282074	0.781348	0.1	0.318461	0.212122	3.68349
ASTEI11081	51.6871	54.7811	27.1154	41.4411	14.1481	17.1749	13.3379	27.4035	48.1764	28.3751	7.67277	13.0834	3.68225
ASTEI01023	27.3879	23.9854	7.92101	9.16052	7.30755	7.74914	5.44084	10.283	21.1061	20.5634	2.44022	5.73444	3.68058
ASTEI05779	114.703	104.441	133.534	95.0747	27.8776	25.7858	19.2192	28.4729	74.274	69.2602	7.86786	20.1876	3.67919
ASTEI04418	69.636	79.171	30.3988	87.754	17.8673	17.4107	14.1345	12.4211	48.0749	12.3507	2.88152	13.0735	3.67728
ASTEI02762	107.757	131.329	47.7506	30.8303	44.556	19.6994	21.4508	38.0972	83.3226	53.2088	4.95219	22.6646	3.67633
ASTEI06772	121.527	162.194	286.616	206.042	31.34	30.3617	51.453	48.9742	118.433	44.2866	15.7977	32.2381	3.67369
ASTEI02970	2.4444	7.10216	4.53097	7.8054	6.01054	4.39272	9.00073	6.04444	19.7874	2.64305	2.17133	5.39383	3.66852
ASTEI04159	5.64788	4.19786	11.2805	20.5189	6.03948	5.99531	7.35824	6.67293	18.1569	2.09157	0.433356	4.9566	3.66319
ASTEI10368	203.018	230.212	153.155	87.5795	53.7862	49.6971	60.9374	211.867	299.965	168.012	163.378	81.9496	3.66036
ASTEI01136	45.1362	47.0391	55.7766	77.7065	21.1294	16.9483	16.0676	27.8064	55.0381	15.9604	6.0224	15.0419	3.65898
ASTEI08907	60.3096	57.7676	15.1511	8.79059	5.37774	8.09869	6.10085	7.59812	19.2586	44.0383	1.51381	5.27277	3.65246
ASTEI08835	25.788	23.3537	10.3465	20.4013	17.376	14.4444	18.1456	33.8037	58.7401	16.7895	14.3648	16.0827	3.65238
ASTEI11652	0.1	0.1	3.02064	0.1	0.200351	0.292848	0.214303	73.0828	7.44141	0.160185	7.44455	2.03801	3.65131
ASTEI05716	46.8263	28.9804	18.0652	18.5152	6.29064	7.06034	9.13181	8.67788	23.3267	34.2185	3.07253	6.38883	3.65116
ASTEI000020	14.7837	17.3671	14.632	8.74205	4.81324	2.95191	5.11241	4.06186	12.5016	11.8678	0.833789	3.42784	3.64707
ASTEI04195	94.1095	104.165	27.6892	17.6122	23.1406	16.912	56.576	38.2815	91.1573	85.018	3.41208	25.0102	3.64481
ASTEI01750	86.6683	99.199	20.284	26.0189	15.6064	30.6775	16.463	27.453	71.3207	68.5839	15.5528	19.5749	3.64347
ASTEI11514	35.8213	20.9982	12.8138	15.282	7.64914	14.5686	28.2644	17.8003	48.3288	22.6093	2.63169	13.2784	3.63964
ASTEI05749	30.0537	26.7098	184.601	171.09	17.0403	14.148	15.6851	18.8373	46.92	13.7167	4.78589	12.9148	3.63304
ASTEI05684	21.8151	25.0586	34.4809	24.1752	7.98381	5.65252	8.53977	8.32536	20.9553	38.9974	0.901305	5.76935	3.63217
ASTEI10248	84.8726	93.0891	44.996	39.4583	14.0884	19.3417	17.3229	23.3523	53.1272	73.7421	7.8143	14.6418	3.62845
ASTEI03241	225.007	154.945	28.0165	43.5001	21.668	31.0565	24.527	23.6557	76.7142	162.139	7.38251	21.1585	3.62569
ASTEI092503	33.4068	48.926	44.3028	39.4273	6.41124	8.19975	10.2865	10.8067	24.0155	26.5906	1.65434	6.63797	3.61789
ASTEI09337	1.4879	1.44102	8.7336	14.4361	1.64636	2.40645	1.56534	1.3379	5.25017	0.438766	0.188811	1.45174	3.61646
ASTEI00654	106.875	90.8568	24.2128	43.8985	16.6437	21.7668	22.6438	27.4955	61.9902	99.9188	7.53457	17.1472	3.61518
ASTEI02154	742.419	487.945	18.2078	7.00485	0.233743	3.41656	0.25002	3.20538	5.9193	237.714	2.65384	1.63854	3.61254
ASTEI02798	213.208	261.589	122.208	108.005	16.9959	19.1096	17.7599	28.3269	57.0561	80.3814	9.31094	15.7941	3.6125
ASTEI00658	28.8802	11.0916	10.1527	5.01458	2.57117	5.01096	4.32178	4.5893	12.9191	28.6819	2.4011	3.57625	3.61247
ASTEI04703	82.4578	116.318	54.2709	55.0381	29.091	24.4821	17.4443	47.9526	66.6006	78.9389	2.72967	18.4368	3.61238
ASTEI07213	17.7247	18.8011	23.2068	29.0246	13.49	11.0724	5.54978	11.479	28.7312	19.0821	1.71369	7.95648	3.61104
ASTEI09704	1437.64	1606.2	372.419	287.254	168.46	194.434	78.3851	184.904	451.074	395.358	58.3942	124.918	3.61095
ASTEI08239	30.0595	39.4138	23.5733	26.8645	29.1674	20.1946	25.5426	25.5738	71.8955	19.7741	4.81213	19.9292	3.60755
ASTEI10934	49.6786	32.5274	9.07878	5.67158	4.30122	4.27515	5.88895	5.34787	16.5564	37.0026	3.90677	4.59302	3.60469
ASTEI02340	54.7979	67.5454	62.6306	43.6783	16.8295	10.8984	8.88679	15.045	36.9095	19.9278	4.34265	10.2393	3.60467
ASTEI04399	73.0982	90.2893	14.8369	29.4913	10.5066	11.042	8.63766	15.3209	30.345	38.4605	3.49531	8.42038	3.60376
ASTEI08073	80.3278	89.2376	60.337	55.5171	14.1361	16.6997	21.1272	17.7034	51.4905	58.8326	5.19665	14.2899	3.60328
ASTEI07066	49.1828	42.1371	104.412	95.4067	60.0802	74.2201	42.2899	92.0638	201.161	48.0972	46.969	55.8898	3.59925
ASTEI04947	41.7691	49.9421	48.4296	60.2916	17.6249	14.8269	19.9372	22.7205	51.4833	9.83358	4.84235	14.3078	3.59826
ASTEI02222	42.461	57.9572	19.6382	29.6422	6.47203	6.69339	7.5105	8.9311	20.4099	16.5975	2.07966	5.6889	3.58767
ASTEI03338	84.9281	104.483	13.4732	32.9826	14.1101	9.89969	13.5834	11.0938	35.0177	55.2783	1.45638	9.7624	3.587
ASTEI03982	70.8726	82.1424	194.543	46.8028	9.99901	16.7032	4.5837	13.059	30.1446	64.1836	2.35897	8.41122	3.58386
ASTEI00115	50.2389	62.3619	49.8406	18.9447	5.39367	4.83199	5.58316	5.09005	15.1276	27.4042	1.0775	4.22158	3.5834
ASTEI06088	139.588	159.176	63.7117	75.4312	22.4763	21.6862	23.5677	23.4837	66.1716	80.0248	6.28542	18.5039	3.57609
ASTEI02476	2.22218	3.01304	0.823812	0.327499	0.764978	1.51749	2.33785	1.39871	4.38182	1.44166	0.28199	1.22558	3.57532
ASTEI02636	24.5939	33.055	7.13275	6.41084	3.20883	3.0667	4.8844	3.27206	11.564	14.209	1.78338	3.23583	3.57372
ASTEI10873	42.5897	35.9255	21.2217	11.1362	4.72946	9.38183	5.42015	9.2652	20.2466	33.4914	3.13812	5.66739	3.57248
ASTEI07228	145.597	150.953	341.388	488.989	45.6692	101.64	55.8454	82.4542	201.375	33.6693	22.6213	56.4439	3.5677
ASTEI05142	24.1089	22.1204	9.14678	21.5057	4.0561	5.1686	9.34458	9.22286	17.9973	8.06574	1.6102	5.04487	3.56745
ASTEI04841	69.6257	91.8854	98.8033	98.3839	27.3736	32.3115	20.5261	33.3673	81.2316	37.3035	10.8743	22.7714	3.56727
ASTEI00578	19.3408	14.6196	9.90983	16.917	45.5272	32.9762	42.0598	68.1855	130.567	13.9108	25.86	36.6058	3.56685
ASTEI033031	135.239	176.212	245.081	161.127	62.3938	33.5734	48.5873	58.7654	141.8	74.8275	14.5077	39.7655	3.56591
ASTEI02283	41.6296	26.5927	18.8808	11.8571	8.16726	8.11775	12.8128	11.648	31.8055	25.423	6.63149	8.93232	3.56072
ASTEI10572	16.2711	10.5877	17.3316	14.8833	14.0031	5.78708	15.8698	18.8981	35.0745	6.9307	3.74238	9.8506	3.56064
ASTEI07952	208.33	229.734	246.609	201.014	22.3798	30.2099	21.0901	28.0528	74.4957	158.351	10.0119	20.9229	3.56048
ASTEI00438	15.0799	15.1457	12.0781	4.66436	7.9653	4.01471	9.10756	8.412	20.4032	27.5598	1.84273	5.73258	3.55916
ASTEI08627	48.5407	55.646	34.2764	36.4989	8.52547	6.40875	11.9852	9.35298	25.291	28.4336	1.5085	7.10698	3.55862
ASTEI09964	60.4564	71.3868	54.5592	36.1005	36.3951	21.0329	22.5588	32.0346	78.4748	59.3974	8.23867	22.0564	3.55792
ASTEI11035	64.8619	41.6219	30.2416	25.8039	16.4381	19.4506	20.5133	29.1615	60.2117	29.962	11.3111	16.9283	3.55687
ASTEI00162	137.299	131.975	92.7301	95.6542	69.295	70.9821	49.3413	85.3636	183.955	101.808	17.266	51.7211	3.55667
ASTEI09983	180.707	219.878	330.318	178.47	28.5281	62.0981	30.4049	43.2492	118.242	160.481	11.9688	33.25	3.55615
ASTEI04426	61.6882	61.4418	12.3441	14.6358	11.4626	16.8805	11.9842	22.692	42.5595	46.2361	7.56123	11.9721	3.55488
ASTEI01348	36.6264	49.2672	71.6627	87.4659	14.7599	10.2386	5.0842	5.94642	27.8751	48.6035	1.29106	7.84345	3.55394
ASTEI09756	6.41656	12.4288	12.5546	7.35509	3.94442	3.45927	4.21909	3.60606	11.7646	3.15363	1.62849	3.31282	3.55124
ASTEI02255	132.513	161.035	179.396	80.6468	25.7348	23.6616	19.3132	39.8445	67.4482	147.181	7.28319	18.9982	3.55024
ASTEI08677	0.1	0.1	2.70453	10.214	3.76707	1.57321	1.72688	0.1	6.35981	0.1	0.1	1.79179	3.54942
ASTEI02764	159.19	194.985	163.16	116.615	44.8996	63.9458	40.145	58.0988	144.219	196.611	13.5465	40.6342	3.5492
ASTEI00429	46.7718	57.3534	30.2196	40.951	8.00723	8.08883	13.1945	12.21	29.7246	3.38635	4.21211	8.37565	3.54893
ASTEI00364	30.1591	34.5389	16.4581	13.5181	9.36449	18.1186	5.32675	11.5304	30.9798	24.4088	2.12307	8.73322	3.54735
ASTEI08468	45.1143	24.9003	13.1881	14.5369	6.67975	10.461	9.69666	9.81443	26.0785	34.1416	2.58544	7.35572	3.54534
ASTEI10182	46.0193	44.5694	20.1881	40.9193	17.0867	11.7433	30.3802	63.6218	64.38	20.6274	13.4314	18.1604	3.54508
ASTEI07980	37.9692	29.9437	27.4818	31.4431	5.8685	9.35763	7.70379	7.68184	22.5172	28.3651	2.47794	6.35197	3.54492
ASTEI06031	42.7959	53.1172	65.9774	23.9835	10.1144	10.752	9.50739	10.8346	30.357	49.3368	3.90168	8.56887	3.54271
ASTEI11466	94.1095	65.7291	31.8692	41.1198	13.5728	13.6597	12.376	18.5111	38.3161	5.51482	3.67455	10.8208	3.54098
ASTEI07715	45.7319	56.9195	26.7385	37.3662	41.8668	38.035	16.5013	37.0859	93.9814	70.513	9.78405	26.5468	3.54022
ASTEI09301	14.6664	16.5717	43.0442	22.6657	3.60632	7.68726	5.14327	6.31919	16.7432	6.84789	2.48152	4.72959	3.54009
ASTEI08082	33.6525	37.8979	110.492	80.8339	41.2297	35.4413	40.1384	47.3251	125.568	54.0423	25.126	35.4838	3.53874
ASTEI09179	15.4576	19.0801	18.3525	17.8674	8.27248	6.97176	14.1098	14.0356	29.505	12.9897	4	8.33852	3.5384
ASTEI02761	8.3896	6.35891	5.18368	4.12146	3.67738	2.62201	2.87814	4.01791	8.93402	6.95592	0.925759	2.52582	3.53707
ASTEI07590	9.08335	10.9604	41.4024	22.4576	7.54266	6.26171	11.1619	11.3142	24.0462	5.38646	2.22973	6.799	3.53673
ASTEI06935	103.195	77.0328	19.7002	16.0844	20.9066	24.5208	23.9855	37.2245	69.0974	66.3217	8.78814	19.5503	3.53434
ASTEI07926	29.712	35.0315	44.5384	55.7513	12.8012	8.45018	9.30961	13.6487	29.629	6.06975	2.98352	8.38612	3.5331
ASTEI06168	59.8879	47.5346	76.5097	51.0985	19.1546	17.1547	19.5411	31.5815	56.2645	38.3305	7.88534	15.9339	3.53111
ASTEI00315	14.8594	12.3924	34.4294	19.973	8.22099	9.93949	12.4846	12.7119	29.8146	11.8473	3.14271	8.44694	3.52963
ASTEI08849	230.045	309.402	532.015	835.541	104.62	87.8645	97.1113	117.369	285.147	65.9242	33.6764	80.8181	3.52826
ASTEI03654	28.4701	27.5731	30.7839	13.112	1.6529	3.12658	2.496	1.68889	7.38669	21.1444	1.10391	2.09485	3.52612
ASTEI08249	61.1953	71.4198	30.177	32.1016	15.3321	10.6155	18.9385	20.0489	43.8757	52.6386	4.8994	12.4464	3.52518
ASTEI09223	53.3755	61.022	25.2923	16.265	6.41423	9.66399	14.8829	13.2617	30.2377	42.2098	3.36116	8.58056	3.52397
ASTEI02297	39.8037	38.5496	40.6079	20.3876	16.1605	21.4034	17.1235	26.1496	56.2314	63.2078	9.16228	15.9624	3.52274
ASTEI06429	62.0636	47.1436	31.0788	18.5327	11.67	15.0167	17.177	14.1341	44.035	50.6394	6.17705	12.5102	3.51993
ASTEI09604	0.1	0.1	0.52385	0.1	0.1	0.1	0.1	0.19059	0.351959	0.166679	0.1	0.1	3.51959
ASTEI09226	46.0418	26.7547	15.4756	12.4854	7.15501	11.2526	7.45951	9.93607	24.2356	33.6717	1.68267	6.88744	3.5188
ASTEI06272	40.1446	50.3525	29.4803	44.5347	12.9458	18.686	23.7135	23.4486	54.025	32.345	6.09642	15.3604	3.51716
ASTEI01104	129.321	122.766	29.0078	14.1527	27.3909	30.8327	13.0215	22.5467	66.3526	121.244	4.22448	18.8674	3.51679
ASTEI01589	126.991	125.186	233.991	80.5811	19.8879	18.7458	17.4954	19.2014	52.8744	98.6737	4.02873	15.0395	3.51571
ASTEI01537	55.9973	36.2928	31.5732	26.2016	32.7214	22.4218	35	48.9162	91.2604	21.0128	13.7796	25.9807	3.51263
ASTEI11052	45.6993	24.3802	33.7398	17.9791	7.42784	2.64467	8.04695	16.2802	18.4083	28.323	2.85042	5.24247	3.51138
ASTEI00695	47.8203	60.6869	56.9102	49.5301	13.4963	11.8532	9.47949	16.9456	33.9823	28.6203	3.8861	9.67876	3.51102
ASTEI01396	88.6651	40.676	32.6779	20.6325	16.0645	20.6857	11.0463	18.0084	45.3634	85.1672	3.94787	12.9361	3.50672
ASTEI10022	246.217	216.203	292.089	77.4117	70.2289	53.6857	25.9033	77.1193	134.578	177.806	3.74932	38.3918	3.50539
ASTEI02606	460.573	542.246	625.152	386.687	395.736	241.911	160.831	319.868	764.695	682.161	74.2954	218.193	3.50467
ASTEI08376	209.913	204.187	229.38	192.959	33.1331	62.5963	72.5684	80.9818	164.958	102.358	20.0072	47.0762	3.50407
ASTEI05855	26.247	32.444	52.0659	45.6382	4.50074	3.72374	17.8941	9.23857	25.0892	27.2258	2.54185	7.16511	3.50158
ASTEI01491	15.6849	14.5831	29.849	55.3243	17.124	18.7159	21.1217	30.0409	58.0802	6.16711	9.3946	16.5891	3.50111
ASTEI01339	45.3437	33.972	23.259	3.78262	23.5613	7.99475	42.3034	81.7373	83.2846	42.553	21.4961	23.8389	3.49364
ASTEI11138	58.6256	56.7785	848.38	186.444	67.525	69.8659	44.6348	95.7201	176.764	50.9544	20.3606	50.5966	3.4936
ASTEI08343	78.2461	80.1166	63.0181	25.626	16.4162	26.7234	13.5151	24.8528	56.5205	56.518	8.10149	16.189	3.49128
ASTEI06448	56.4183	67.4973	180.936	156.203	5.79	4.03275	2.07825	3.44599	11.2183	23.3946	0.962603	3.2159	3.4884
ASTEI09370	94.7219	57.3359	22.4517	17.149	4.61808	10.2719	18.2553	12.7576	34.4064	79.3028	6.32087	9.86653	3.48719
ASTEI02410	8.41202	13.2388	92.2562	143.087	21.9771	7.1805	4.42494	22.4556	32.5198	11.5762	3.73614	9.32966	3.48563
ASTEI05712	133.954	78.6488	71.5119	36.1654	24.2603	27.6865	26.1493	55.7892	82.1518	75.7957	16.1799	23.569	3.48559
ASTEI09026	111.3	112.872	25.5633	41.3655	9.60011	8.58689	11.4947	10.3485	28.6656	64.8405	3.25363	8.23384	3.48143
ASTEI05629	30.0685	25.0989	28.2269	30.114	23.6308	18.8674	18.9409	30.9211	58.808	13.6188	6.1556	16.8986	3.48004
ASTEI10000	71.7784	74.9238	34.2478	20.8632	5.49098	7.59606	10.3833	10.5778	22.2651	54.2496	2.12532	6.3989	3.47952
ASTEI00399	30.115	30.0776	20.0609	17.2214	7.28928	11.5001	21.7818	15.4435	38.3837	13.691	3.58269	11.0385	3.47727
ASTEI08610	21.4921	21.4457	7.64568	8.15859	4.00356	3.04299	5.13882	4.97777	12.1663	15.1083	1.8182	3.50089	3.4752
ASTEI01882	53.7273	50.6917	26.7714	18.0501	3.32406	8.72072	6.7464	5.14278	17.699	36.8663	1.58351	5.09367	3.47471
ASTEI06428	29.5175	32.3618	26.3982	36.3581	10.7007	14.9147	8.29496	11.3078	31.6674	13.7057	2.54598	9.11409	3.47455
ASTEI02620	16.1452	12.7561	27.8267	16.6978	4.17888	1.83245	7.93405	4.77552	13.1401	14.7008	1.18614	3.78288	3.47356
ASTEI03478	46.1136	38.2806	49.716	25.7743	18.0496	16.4046	13.7374	16.9244	47.7599	56.7065	6.80711	13.7497	3.47353
ASTEI03295	363.209	400.419	238.073	81.0705	53.8574	89.3747	37.7886	74.4208	186.856	419.341	34.1694	53.7975	3.47332
ASTEI017191	17.8755	23.4226	22.7392	17.9504	3.74903	4.34609	5.80773	3.782	13.0952	7.54523	1.2009	3.77594	3.46807
ASTEI01914	0.1	0.1	0.1	0.1	0.1	5.38491	22.9048	4.84157	24.6844	11.5978	0.1	7.12244	3.46572
ASTEI01215	7.04061	6.36419	3.91516	5.87988	5.48218	7.92881	4.69115	12.7144	18.4133	2.21462	3.15682	5.31474	3.46458
ASTEI03467	22.8615	13.5427	14.1254	22.6253	6.54922	13.2424	8.69823	11.875	27.7802	11.5197	3.60522	8.02377	3.46224
ASTEI03340	94.1095	136.717	22.8436	47.4704	16.9422	9.66399	12.818	12.0889	35.2304	58.8078	1.27953	10.1759	3.46213
ASTEI07011	143.137	142.265	41.5504	77.7916	72.7011	68.4581	35.2753	87.1558	175.063	126.592	25.8392	50.5684	3.46189
ASTEI04852	14.7233	17.3425	32.9461	24.9242	9.94767	6.43585	13.8848	14.8193	29.982	10.3524	4.37632	8.66117	3.46165
ASTEI00218	36.857	18.0484	15.7363	16.1736	5.54966	8.93042	8.87696	8.09915	22.3488	12.2935	2.46991	6.45674	3.46131
ASTEI06816	488.159	572.451	322.361	240.758	174.84	126.593	52.1095	126.562	332.073	384.741	30.3097	95.9629	3.46043
ASTEI09151	23.7558	17.6979	10.1617	10.9969	4.26865	3.28388	5.52715	6.16181	12.5167	5.92761	1.39134	3.61775	3.45981
ASTEI04885	51.464	42.6363	76.4941	30.968	11.8922	14.1882	16.4711	13.4739	40.4974	21.5352	4.30132	11.7132	3.45741
ASTEI08837	50.5838	35.3184	21.8053	26.0055	14.4629	33.8239	19.8016	21.42	63.4845	23.3579	5.37403	18.3656	3.45671
ASTEI03023	382.7	417.478	492.479	498.724	243.639	290.723	89.766	220.706	584.206	407.029	51.9192	169.012	3.4566
ASTEI09102	68.4433	91.1444	283.689	74.9519	16.8295	44.0736	33.0027	35.9003	91.7492	121.66	12.3042	26.5525	3.45539
ASTEI00402	33.7547	45.128	51.2332	49.1159	13.2618	14.6373	14.1854	16.9079	47.4444	28.9241	12.8502	13.7337	3.45461
ASTEI07816	122.21	164.754	64.0903	91.0743	30.885	20.1995	36.6072	42.3111	84.085	72.0773	9.66871	24.3401	3.45459
ASTEI05420	46.2834	45.704	28.1485	41.9075	33.1153	8.93709	18.3313	26.7249	55.6437	7.35057	4.0537	16.1094	3.45413
ASTEI09028	47.1498	49.3468	20.2048	19.9872	11.4067	11.0697	12.501	14.1037	32.5167	46.1225	2.70209	9.41986	3.45193
ASTEI07383	44.4406	22.7861	14.5368	16.0528	5.14235	15.9724	9.62578	13.516	27.6727	8.73673	1.32692	8.01687	3.45182
ASTEI10679	28.4273	20.2865	22.1866	15.2147	4.63547	5.26987	7.71287	5.24684	16.7698	17.2365	1.82267	4.86022	3.45042
ASTEI02264	106.952	125.196	145.173	149.97	19.0509	22.2466	18.6055	21.7708	54.8866	63.2439	3.74032	15.9108	3.44964
ASTEI02153	1867.79	622.571	15.8873	4.80004	0.1	8.13253	0.1	9.01712	16.8652	1070.25	11.2245	4.88925	3.44944
ASTEI03258	43.8876	48.0761	123.324	119.978	30.2131	13.9152	18.003	26.6188	56.8839	7.72582	3.855	16.4966	3.44822
ASTEI07248	190.35	191.919	151.842	56.6996	11.1773	15.0612	13.2633	13.0925	38.0354	118.129	4.68679	11.0472	3.443
ASTEI07298	18.8219	6.07629	1.29216	1.02738	1.02847	0.751643	1.65013	0.470123	3.03858	2.87798	0.1	0.882562	3.4429
ASTEI03345	169.224	219.081	29.8739	92.8881	16.1347	24.2043	19.5291	22.9023	54.4793	88.9421	3.50599	15.8435	3.43859
ASTEI07384	45.3602	54.5351	17.3959	21.5152	13.8459	25.2977	9.46198	8.79039	43.8291	16.2976	2.38184	12.7469	3.43842
ASTEI05937	40.9759	46.6624	91.8117	29.0886	6.86467	8.25369	6.51368	8.40148	21.0291	23.4586	2.85701	6.12226	3.43486
ASTEI08169	27.8281	22.0511	63.1493	34.7983	7.21588	8.18321	15.7029	11.6014	30.6658	12.2347	4.62282	8.9312	3.43356
ASTEI05604	0.887825	0.429926	0.27428	1.96268	20.63	21.5388	43.5495	32.5316	80.0698	2.79265	7.66109	23.3449	3.42986
ASTEI04787	22.8677	16.3549	28.9107	19.6162	4.49835	5.56357	5.73691	5.06151	14.6046	21.3716	1.25003	4.26222	3.42654
ASTEI09354	39.5993	25.331	4.682	14.41	24.0422	23.8085	12.4081	24.5075	53.6796	46.902	2.48152	15.6851	3.42233
ASTEI09800	7.6202	2.95204	0.1	0.374348	1.12424	0.547756	3.808	4.1112	6.01037	1.34827	1.54718	1.75679	3.42122
ASTEI03835	246.911	354.124	263.852	158.415	44.2906	58.9191	35.4867	57.9313	127.704	129.841	10.6154	37.328	3.42114
ASTEI04130	51.2473	58.1246	22.9328	30.675	16.055	19.3061	21.0017	25.8153	53.3974	11.0958	6.07107	15.6085	3.42105
ASTEI03285	28.5777	24.8142	19.1795	19.6062	7.99622	13.1046	18.9204	11.9623	37.7379	11.3333	4.12666	11.037	3.41923
ASTEI10895	24.0141	12.5716	20.8529	14.1884	16.1186	7.93113	8.19377	13.2769	28.9638	23.7327	1.64721	8.47268	3.41849
ASTEI09985	31.4575	28.0053	22.8475	17.3478	8.51073	7.6844	13.5744	12.3112	27.2635	17.6917	2.15717	7.98168	3.41576
ASTEI08738	15.4864	18.4596	29.0737	39.502	11.8632	23.9765	12.6893	12.7201	44.3835	17.9158	3.47687	13.0015	3.41373
ASTEI02397	30.522	12.3168	23.5733	14.9942	31.8965	19.1974	15.3864	24.5862	63.8805	63.5045	8.39188	18.718	3.41278
ASTEI08580	0.1	0.1	5.53785	13.2091	3.52618	4.50986	2.8288	5.64148	10.0459	1.76203	0.909889	2.94368	3.4127
ASTEI07848	15.6184	13.1495	33.3916	36.0091	12.4158	4.62468	18.0885	14.2234	32.197	5.42566	2.61255	9.43538	3.41237
ASTEI02461	16.8196	11.6355	4.94871	10.8203	4.72659	8.06018	4.42376	6.4817	17.7881	4.09391	3.65892	5.21736	3.40941
ASTEI09303	30.829	25.929	9.02287	8.96741	1.99488	5.83172	5.1211	6.74789	12.9663	7.81521	2.26492	3.80315	3.40936
ASTEI03509	16.3552	9.34814	18.7198	14.4228	5.34013	5.49278	3.73748	5.66559	13.6346	14.3372	1.42899	3.99985	3.40879
ASTEI05751	28.2041	13.9364	12.2696	9.5433	7.85506	3.51686	5.37429	6.98715	15.9495	17.2	1.97212	4.67958	3.40832
ASTEI03217	119.178	143.284	30.4703	50.2697	13.7429	20.0876	30.0483	24.0194	59.1982	76.1059	5.63217	17.3777	3.40656
ASTEI07722	128.196	114.828	54.4846	22.0239	16.3988	16.5125	25.5316	22.3216	55.8326	91.1955	7.14657	16.3974	3.40497
ASTEI08201	355.799	375.616	103.733	92.6153	107.106	18.4897	23.4152	77.074	151.09	333.145	28.6146	44.4063	3.40246
ASTEI00762	32.6502	22.6311	16.218	8.25571	2.83354	3.45142	8.41905	4.02963	13.8862	23.9133	1.6248	4.0822	3.40164
ASTEI04199	20.9965	26.8712	65.3289	79.4785	51.905	32.3416	56.407	74.4237	134.401	12.7519	17.509	39.5406	3.39907
ASTEI10677	225.773	230.784	152.758	221.936	28.0325	40.3316	24.8108	36.482	89.456	89.6501	12.1409	26.329	3.39763
ASTEI09576	51.1586	55.7208	17.8233	27.4025	13.4807	12.2007	13.623	13.6499	35.9248	43.9269	2.99316	10.5744	3.39734
ASTEI07880	0.1	0.1	15.1689	3.21614	0.1	0.1	0.1	0.367922	0.339717	0.1	0.1	0.1	3.39717
ASTEI01089	0.1	0.1	0.1	0.0603551	0.0604193	0.1	0.1	0.0552364	0.306011	0.1	0.1	0.0901048	3.39617
ASTEI08062	31.062	17.0743	11.9303	22.3118	7.14241	4.82768	7.37482	8.34144	17.5646	5.7765	1.36362	5.17713	3.39274
ASTEI03012	163.715	170.832	77.6604	93.5536	33.7629	25.1307	21.6129	32.5287	74.2763	128.201	7.07691	21.8958	3.39226
ASTEI08750	89.9453	85.4982	78.216	49.7096	8.60092	14.9663	6.13324	9.54808	26.794	52.5568	1.90231	7.90071	3.39134
ASTEI07851	26.2687	29.4089	39.3109	29.5979	22.8146	23.2134	31.249	41.661	73.4327	14.4031	9.35811	21.6588	3.39044
ASTEI04348	363.847	388.341	425.882	410.854	158.769	131.815	55.1082	159.81	315.287	534.285	26.3017	92.9984	3.39024
ASTEI10431	20.9132	31.8282	35.073	16.8783	13.2232	19.328	14.9298	12.0889	42.168	32.8912	2.27472	12.4389	3.39001
ASTEI09735	26.014	17.4879	13.9932	8.64501	5.64404	5.71982	8.85437	9.0126	19.5019	22.5626	2.79624	5.75362	3.38951
ASTEI04304	31.6804	35.4952	9.97909	23.65	13.2886	8.48389	11.9267	15.5001	31.976	21.249	4.099	9.44956	3.38386
ASTEI08408	0.13441	0.390526	0.138413	0.077035	0.176267	0.289851	0.589193	0.584157	0.920655	0.167353	0.0341127	0.272356	3.38034
ASTEI11163	132.143	127.272	107.558	47.789	29.2554	36.1899	20.0068	37.2688	81.9808	75.5391	11.571	24.2558	3.37985
ASTEI03954	13.0583	16.1356	30.3257	17.8071	7.52899	8.09185	15.0407	9.91982	28.693	13.7211	3.31413	8.49392	3.37807
ASTEI05891	61.9675	65.6239	37.2143	35.7053	33.4648	27.2673	22.5434	33.5885	78.9763	78.7871	10.2887	23.3911	3.37634
ASTEI07988	124.617	155.747	73.483	68.2049	17.5461	21.744	31.96	55.0974	76.5249	106.433	19.4226	22.6682	3.37587
ASTEI03764	47.7042	54.2063	64.2029	62.068	19.1628	9.84587	15.2177	19.4833	40.8321	26.6958	4.25547	12.1205	3.36885
ASTEI07388	1.55553	2.00869	12.8149	19.6136	2.93241	5.21802	2.18199	2.09807	9.25564	3.05807	0.657978	2.7476	3.36862
ASTEI03595	13.5587	8.23701	23.9139	26.5524	10.2746	7.6641	8.2993	13.6326	24.2029	1.74472	2.50264	7.18516	3.36845
ASTEI01097	21.5306	14.7983	9.87004	13.4772	7.17272	7.98794	16.6231	30.6014	34.0218	28.264	8.63723	10.1053	3.36674
ASTEI00784	70.8589	95.4335	202.49	128.906	10.8897	16.713	7.28	12.6933	31.4837	50.933	2.52896	9.35291	3.3662
ASTEI06765	36.8004	56.8028	80.2931	27.9652	10.18	15.7064	17.5432	14.4771	44.1597	25.9998	9.04793	13.1194	3.36599
ASTEI08277	260.966	335.501	298.942	225.487	52.8116	100.642	109.03	115.382	249.384	123.039	33.9952	74.1197	3.36461
ASTEI07589	35.0604	48.8486	15.2019	8.15859	6.35231	4.86357	4.368	6.36049	14.6822	24.4266	1.8733	4.3643	3.36416
ASTEI03173	33.9778	30.7423	6.3534	9.55388	7.58527	20.4068	3.41001	11.1557	27.839	45.5282	1.70199	8.27603	3.36381
ASTEI00363	2.92637	1.93239	0.410936	0.326728	0.359783	3.20312	1.29445	2.30244	4.16903	1.38596	0.101277	1.23966	3.36305
ASTEI11789	32.9383	18.2289	202.062	106.334	24.2976	38.8975	23.5144	38.08	85.9483	22.2016	15.525	25.5586	3.36279
ASTEI04715	12.7803	8.06421	7.89656	4.80394	3.42823	3.54943	9.8295	6.57302	14.8311	3.12162	0.835469	4.41066	3.36257
ASTEI08223	85.3079	76.0629	5.85657	10.9759	7.99099	13.6269	7.12288	15.5242	25.5765	43.6578	1.71832	7.61477	3.3588
ASTEI04530	86.6038	105.124	58.5041	53.7482	18.3137	26.5611	25.5113	30.6301	67.8287	75.1403	10.4037	20.1975	3.35828
ASTEI10110	19.116	21.6468	24.7126	32.9403	6.43597	7.92749	8.8179	6.87555	20.1441	6.64891	0.821033	6.0006	3.35702
ASTEI09252	0.1	0.1	0.884371	0.527361	0.1	0.1	0.188228	115.189	10.9923	0.1	12.7142	3.27561	3.35581
ASTEI03349	60.2793	65.5286	5.32068	27.1953	4.53737	7.07429	8.736	4.42469	18.64	32.6494	1.8733	5.55524	3.35539
ASTEI03734	27.8352	22.0373	14.4686	8.68206	10.9184	14.6094	8.48308	11.4717	30.0801	22.8443	1.85021	8.96528	3.35517
ASTEI00898	158.91	157.349	236.567	225.501	206.37	74.8937	93.4828	211.822	347.739	88.6931	40.1158	103.716	3.35281
ASTEI02118	25.7887	22.3667	19.2636	18.1524	9.65374	9.68375	21.0569	11.1618	35.3924	19.9769	1.85606	10.5626	3.35072
ASTEI09881	6.88606	2.22303	15.6005	20.297	11.2881	5.77482	8.4519	11.8677	24.298	1.35375	3.49531	7.25253	3.35028
ASTEI05754	79.6794	100.259	233.171	295.577	46.9754	25.4807	38.2831	47.3179	102.552	40.0245	11.7034	30.6107	3.3502
ASTEI08633	7.42017	7.53694	7.93936	15.4699	4.53911	3.51249	6.902	5.93982	13.5233	2.31266	1.19423	4.03696	3.34988
ASTEI07312	32.6847	38.5681	24.8374	11.904	2.77133	3.91575	6.22505	3.8004	11.9308	19.1291	1.33487	3.56175	3.34969
ASTEI00136	2.65097	2.56745	2.00194	1.37466	1.52098	2.64663	3.40873	1.92022	6.41953	2.37419	0.1	1.91908	3.3451
ASTEI09963	149.405	133.369	132.392	46.7544	10.0668	17.1986	16.3615	12.6694	39.6192	110.067	3.77835	11.8513	3.34302
ASTEI10207	79.9095	65.2572	90.8338	70.6474	32.1093	28.7203	49.2843	33.2981	102.061	34.8131	12.013	30.5317	3.34278
ASTEI08326	18.6092	13.3884	12.4836	7.31354	2.22254	3.43972	18.8786	5.97614	21.7409	15.47	1.48435	6.50632	3.34151
ASTEI09152	6.56578	4.23927	16.9033	14.5147	3.22892	3.93302	7.19535	8.60981	14.7638	3.44211	3.33273	4.4225	3.33834
ASTEI11046	105.334	133.79	81.0863	69.5601	23.7775	49.6498	58.1331	57.4499	124.012	54.9947	17.0917	37.163	3.33697
ASTEI00156	36.4715	23.338	4.82885	6.55886	12.8114	12.6401	20.0414	18.0078	41.5007	28.0401	4.29757	12.4476	3.33403
ASTEI00151	222.245	143.078	10.6448	9.62726	9.10796	10.5264	21.5235	16.7502	36.0278	73.6666	2.07692	10.8087	3.33323
ASTEI03100	36.06	28.5554	39.362	83.1377	45.3945	33.0616	18.5408	45.2992	86.1479	21.9486	6.40631	25.8508	3.33251
ASTEI04291	152.191	145.766	126.697	93.0429	49.5929	28.6808	45.4303	50.4857	114.267	34.3549	13.5873	34.3228	3.32918
ASTEI06368	61.5527	71.4375	15.4012	44.1078	11.2576	13.3467	6.82352	13.0364	28.2975	28.702	2.58212	8.50249	3.32814
ASTEI07709	61.1101	38.47	88.7314	62.8935	26.1458	30.749	19.448	29.6727	72.9343	35.2006	11.3219	21.9162	3.32787
ASTEI00411	19.6247	12.9589	10.1965	5.03951	4.60618	2.24424	16.1885	7.31922	20.0892	12.4511	1.13197	6.04273	3.32452
ASTEI01684	71.7858	61.8934	90.3313	40.8562	8.17992	12.271	14.2756	14.9565	31.6173	46.9847	3.33273	9.51481	3.32296
ASTEI06515	61.2806	35.6099	9.73631	6.45098	6.45783	6.92211	6.67728	11.6109	20.3514	38.8958	4.44364	6.12522	3.32256
ASTEI00799	32.6347	33.8116	86.2832	55.3665	12.3168	17.1847	16.1686	20.8143	43.6358	8.05702	6.93423	13.1511	3.31803
[truncated: 9,790 more rows]
