# Supplementary material for: Maternal Germline-Specific Genes in the Asian Malaria Mosquito Anopheles stephensi: Characterization and Application for Disease Control
Source: G3 (Bethesda). 2014 Dec 5;5(2):157–66. doi: 10.1534/g3.114.015578 (PMC4321024; doi:10.1534/g3.114.015578)
Supplement: Supporting Information [file supp_g3.114.015578_FileS2.xlsx]

## Sheet: FDR .001 and .01
EdgeR differentially expressed genes meeting False Discovery Rate cutoff of .01 and .001
FDR 0.01	FDR 0.001
ASTEI00101	ASTEI00101
ASTEI00192	ASTEI00273
ASTEI00273	ASTEI00279
ASTEI00279	ASTEI00280
ASTEI00280	ASTEI00287
ASTEI00287	ASTEI00444
ASTEI00313	ASTEI00456
ASTEI00444	ASTEI00991
ASTEI00456	ASTEI01043
ASTEI00691	ASTEI01053
ASTEI00694	ASTEI01054
ASTEI00873	ASTEI01055
ASTEI00875	ASTEI01056
ASTEI00965	ASTEI01153
ASTEI00991	ASTEI01275
ASTEI01043	ASTEI01321
ASTEI01053	ASTEI01416
ASTEI01054	ASTEI01590
ASTEI01055	ASTEI01689
ASTEI01056	ASTEI01777
ASTEI01061	ASTEI02081
ASTEI01153	ASTEI02887
ASTEI01264	ASTEI03669
ASTEI01275	ASTEI03767
ASTEI01321	ASTEI04264
ASTEI01416	ASTEI04411
ASTEI01590	ASTEI04648
ASTEI01613	ASTEI04649
ASTEI01619	ASTEI04974
ASTEI01636	ASTEI05569
ASTEI01640	ASTEI05665
ASTEI01668	ASTEI05702
ASTEI01682	ASTEI05893
ASTEI01689	ASTEI06486
ASTEI01728	ASTEI06589
ASTEI01777	ASTEI06787
ASTEI02019	ASTEI06803
ASTEI02081	ASTEI06855
ASTEI02113	ASTEI06903
ASTEI02143	ASTEI06945
ASTEI02298	ASTEI07089
ASTEI02457	ASTEI07090
ASTEI02486	ASTEI07092
ASTEI02509	ASTEI07238
ASTEI02860	ASTEI07335
ASTEI02887	ASTEI07478
ASTEI03341	ASTEI07782
ASTEI03372	ASTEI07783
ASTEI03476	ASTEI07981
ASTEI03669	ASTEI08265
ASTEI03672	ASTEI08407
ASTEI03767	ASTEI08421
ASTEI03973	ASTEI08450
ASTEI03999	ASTEI08532
ASTEI04119	ASTEI08604
ASTEI04154	ASTEI08640
ASTEI04173	ASTEI08641
ASTEI04202	ASTEI08726
ASTEI04264	ASTEI08878
ASTEI04336	ASTEI08912
ASTEI04358	ASTEI09020
ASTEI04411	ASTEI09124
ASTEI04500	ASTEI09132
ASTEI04514	ASTEI09199
ASTEI04563	ASTEI09200
ASTEI04648	ASTEI09319
ASTEI04649	ASTEI09331
ASTEI04694	ASTEI09428
ASTEI04774	ASTEI09641
ASTEI04788	ASTEI098890
ASTEI04952	ASTEI09947
ASTEI04974	ASTEI10176
ASTEI050821	ASTEI10231
ASTEI05085	ASTEI10233
ASTEI05246	ASTEI10365
ASTEI05310	ASTEI10375
ASTEI05415	ASTEI10473
ASTEI05446	ASTEI10733
ASTEI05476	ASTEI10956
ASTEI05569	ASTEI11420
ASTEI05665
ASTEI05693
ASTEI05702
ASTEI05795
ASTEI05862
ASTEI05893
ASTEI05970
ASTEI06125
ASTEI06150
ASTEI06333
ASTEI06381
ASTEI06459
ASTEI06477
ASTEI06486
ASTEI06566
ASTEI06589
ASTEI06749
ASTEI06759
ASTEI06787
ASTEI06803
ASTEI06815
ASTEI06826
ASTEI06855
ASTEI06896
ASTEI06903
ASTEI06916
ASTEI06936
ASTEI06945
ASTEI06961
ASTEI06970
ASTEI06986
ASTEI07089
ASTEI07090
ASTEI07092
ASTEI07101
ASTEI07149
ASTEI07212
ASTEI07220
ASTEI07238
ASTEI07335
ASTEI07478
ASTEI07513
ASTEI07550
ASTEI07588
ASTEI07629
ASTEI07643
ASTEI07762
ASTEI07782
ASTEI07783
ASTEI07841
ASTEI07981
ASTEI08113
ASTEI08211
ASTEI08262
ASTEI08265
ASTEI08267
ASTEI08352
ASTEI08382
ASTEI08407
ASTEI08421
ASTEI08450
ASTEI08532
ASTEI08604
ASTEI08626
ASTEI08640
ASTEI08641
ASTEI08726
ASTEI08823
ASTEI08878
ASTEI08912
ASTEI08972
ASTEI09020
ASTEI09124
ASTEI09132
ASTEI09134
ASTEI09141
ASTEI09154
ASTEI09199
ASTEI09200
ASTEI09319
ASTEI09331
ASTEI09384
ASTEI09409
ASTEI09427
ASTEI09428
ASTEI09448
ASTEI09482
ASTEI09540
ASTEI09589
ASTEI09641
ASTEI09642
ASTEI09643
ASTEI09703
ASTEI09747
ASTEI09785
ASTEI09786
ASTEI09865
ASTEI098890
ASTEI09947
ASTEI09948
ASTEI10008
ASTEI10027
ASTEI10151
ASTEI10176
ASTEI10191
ASTEI10211
ASTEI10227
ASTEI10231
ASTEI10233
ASTEI10341
ASTEI10365
ASTEI10374
ASTEI10375
ASTEI10473
ASTEI10566
ASTEI10733
ASTEI10747
ASTEI10826
ASTEI10936
ASTEI10956
ASTEI11103
ASTEI11140
ASTEI11161
ASTEI11166
ASTEI11192
ASTEI11235
ASTEI11420
ASTEI11553

## Sheet: Larvae vs 1-2 do Ov
Gene ID	logFC	logCPM	PValue	FDR
ASTEI01463	-18.4681	11.467	1.3358e-23	1.57477e-19
ASTEI08567	-14.8033	11.6382	4.61373e-23	2.71956e-19
ASTEI07089	17.9788	10.9784	1.11217e-22	4.37047e-19
ASTEI10558	-17.7979	10.7968	2.43426e-22	6.31267e-19
ASTEI07483	-14.3973	11.2322	2.67736e-22	6.31267e-19
ASTEI08210	-13.9382	11.3241	7.41782e-22	1.45748e-18
ASTEI07327	-16.9895	9.98819	8.06774e-21	1.35872e-17
ASTEI10559	-16.8259	9.82451	1.63843e-20	2.41443e-17
ASTEI09319	16.766	9.76635	2.12251e-20	2.78025e-17
ASTEI07076	-16.7293	9.72786	2.48976e-20	2.93518e-17
ASTEI03121	-12.8807	10.6643	3.98166e-20	4.08315e-17
ASTEI08362	-16.6109	9.60942	4.15623e-20	4.08315e-17
ASTEI01043	13.2162	10.6166	4.91235e-20	4.45475e-17
ASTEI05110	-13.1461	9.98096	6.03437e-20	5.08137e-17
ASTEI04069	-16.4235	9.42193	9.3564e-20	7.35351e-17
ASTEI01323	-16.2945	9.29293	1.63454e-19	1.20435e-16
ASTEI10269	-16.2661	9.26447	1.8487e-19	1.22104e-16
ASTEI00888	-16.2642	9.26263	1.86434e-19	1.22104e-16
ASTEI06561	-16.2365	9.23488	2.10165e-19	1.24833e-16
ASTEI06051	-16.2314	9.22979	2.14808e-19	1.24833e-16
ASTEI11635	-16.2235	9.22184	2.22368e-19	1.24833e-16
ASTEI06337	-13.6797	9.61197	2.97857e-19	1.59611e-16
ASTEI01886	-13.6135	9.54575	3.96874e-19	1.97566e-16
ASTEI08987	-12.7079	9.54266	4.02204e-19	1.97566e-16
ASTEI085597	-12.6881	9.52278	4.38348e-19	2.06707e-16
ASTEI06382	-11.8122	10.7366	6.48432e-19	2.94014e-16
ASTEI08739	-11.4291	11.4192	1.19683e-18	5.22569e-16
ASTEI10560	-15.7407	8.73884	1.79578e-18	7.56087e-16
ASTEI00089	-15.725	8.7231	1.92289e-18	7.81687e-16
ASTEI07236	-15.6665	8.66455	2.47593e-18	9.72958e-16
ASTEI08878	15.6354	8.63724	2.83051e-18	1.07468e-15
ASTEI07235	-15.6286	8.62664	2.91711e-18	1.07468e-15
ASTEI09280	-15.6064	8.60439	3.21232e-18	1.14758e-15
ASTEI08367	-15.4605	8.45838	6.038e-18	2.09359e-15
ASTEI00445	-12.9748	8.90681	6.29159e-18	2.11919e-15
ASTEI05109	-15.396	8.39381	7.97913e-18	2.61294e-15
ASTEI01629	-12.9121	8.84409	8.25886e-18	2.63145e-15
ASTEI06317	-11.7662	9.15185	8.99834e-18	2.79162e-15
ASTEI02025	-11.4146	9.76571	1.12142e-17	3.37217e-15
ASTEI10166	-10.769	12.0283	1.14418e-17	3.37217e-15
ASTEI06355	-15.3017	8.2995	1.20004e-17	3.45055e-15
ASTEI08368	-15.284	8.28177	1.29508e-17	3.63518e-15
ASTEI10506	-11.6637	9.04929	1.40152e-17	3.84244e-15
ASTEI08215	-12.7284	8.66026	1.82756e-17	4.89662e-15
ASTEI06383	-15.1607	8.15831	2.20772e-17	5.78374e-15
ASTEI05474	-15.1443	8.14195	2.37112e-17	6.07676e-15
ASTEI04294	-15.1107	8.10827	2.74191e-17	6.87753e-15
ASTEI11098	-15.0975	8.09507	2.90117e-17	7.12539e-15
ASTEI09406	-15.085	8.08258	3.06225e-17	7.36753e-15
ASTEI04268	-15.0512	8.04875	3.54693e-17	8.36295e-15
ASTEI08066	-11.444	8.82955	3.62488e-17	8.37915e-15
ASTEI06050	-12.5602	8.49202	3.78229e-17	8.57489e-15
ASTEI05838	-12.489	8.42074	5.14685e-17	1.14483e-14
ASTEI11608	-14.959	7.95643	5.2828e-17	1.15331e-14
ASTEI06461	-12.4437	8.37539	6.25971e-17	1.34174e-14
ASTEI09416	-14.9075	7.90488	6.60398e-17	1.39026e-14
ASTEI10375	14.8421	7.84602	8.73678e-17	1.77891e-14
ASTEI00534	-14.8423	7.8396	8.75195e-17	1.77891e-14
ASTEI09614	-10.3718	10.8118	9.61551e-17	1.90997e-14
ASTEI00088	-14.8179	7.81515	9.72078e-17	1.90997e-14
ASTEI05035	-14.7987	7.79591	1.05672e-16	2.04225e-14
ASTEI08986	-14.7568	7.75401	1.26695e-16	2.40905e-14
ASTEI00197	-10.1963	11.4244	1.33701e-16	2.50191e-14
ASTEI10327	-14.74	7.73711	1.36183e-16	2.50853e-14
ASTEI06639	-12.1873	8.11877	1.89665e-16	3.43993e-14
ASTEI01165	-14.6235	7.62046	2.2543e-16	4.02667e-14
ASTEI02471	-10.7732	8.86821	2.4194e-16	4.25706e-14
ASTEI06971	-14.6003	7.59724	2.49068e-16	4.31803e-14
ASTEI00176	-14.5809	7.5778	2.70513e-16	4.58433e-14
ASTEI03019	-14.5797	7.57662	2.72206e-16	4.58433e-14
ASTEI11583	-14.5749	7.57186	2.77938e-16	4.61495e-14
ASTEI08370	-14.5339	7.53079	3.31331e-16	5.42508e-14
ASTEI01707	-14.5284	7.52526	3.39997e-16	5.49071e-14
ASTEI07575	-14.5055	7.50232	3.74922e-16	5.97291e-14
ASTEI07577	-14.493	7.48977	3.96117e-16	6.22643e-14
ASTEI03729	-14.4803	7.47711	4.17782e-16	6.47906e-14
ASTEI04058	-10.6439	8.73892	4.2318e-16	6.47906e-14
ASTEI06745	-11.0696	7.90361	4.81398e-16	7.27589e-14
ASTEI02353	-14.3804	7.37705	6.43026e-16	9.59574e-14
ASTEI10115	-14.375	7.37159	6.58593e-16	9.70519e-14
ASTEI10621	-11.8671	7.79828	7.56974e-16	1.0978e-13
ASTEI00090	-14.3411	7.33767	7.63592e-16	1.0978e-13
ASTEI05106	-14.3327	7.32923	7.90357e-16	1.12259e-13
ASTEI01952	-14.3285	7.325	8.06139e-16	1.12972e-13
ASTEI10733	10.4094	8.77799	8.1454e-16	1.12972e-13
ASTEI04376	-14.3072	7.30364	8.84058e-16	1.19427e-13
ASTEI01613	10.0871	9.43739	8.85686e-16	1.19427e-13
ASTEI06724	-10.5656	8.34887	8.91471e-16	1.19427e-13
ASTEI10313	-14.3007	7.29717	9.08884e-16	1.19959e-13
ASTEI11049	-14.2985	7.29501	9.15795e-16	1.19959e-13
ASTEI06453	-10.6665	8.05174	1.04582e-15	1.34394e-13
ASTEI07316	-11.7914	7.72252	1.0488e-15	1.34394e-13
ASTEI00149	-14.2539	7.25032	1.113e-15	1.41032e-13
ASTEI11099	-11.7752	7.70633	1.12481e-15	1.41032e-13
ASTEI08365	-14.2487	7.2451	1.13649e-15	1.41032e-13
ASTEI08647	-10.8543	7.68813	1.21896e-15	1.49691e-13
ASTEI02026	-14.1971	7.19339	1.4213e-15	1.72739e-13
ASTEI05473	-11.7132	7.64426	1.47066e-15	1.76914e-13
ASTEI10326	-14.1412	7.13735	1.8075e-15	2.15239e-13
ASTEI10352	-9.65951	10.1	2.09087e-15	2.46493e-13
ASTEI09977	-9.76428	9.3184	2.30359e-15	2.68881e-13
ASTEI08407	14.0476	7.05501	2.70005e-15	3.12068e-13
ASTEI01747	-14.0388	7.0348	2.81641e-15	3.22356e-13
ASTEI10328	-10.2891	8.07237	2.94176e-15	3.33465e-13
ASTEI00489	-13.9915	6.98737	3.44973e-15	3.87322e-13
ASTEI03709	-13.9861	6.982	3.52612e-15	3.92165e-13
ASTEI08437	-13.9763	6.97211	3.68488e-15	4.05991e-13
ASTEI085596	-13.9499	6.9457	4.13269e-15	4.51113e-13
ASTEI03519	-9.82058	8.38931	4.31497e-15	4.6669e-13
ASTEI07482	-11.4359	7.36656	4.87058e-15	5.21993e-13
ASTEI09360	-9.4481	9.774	5.03125e-15	5.34355e-13
ASTEI08366	-13.889	6.88468	5.37409e-15	5.65671e-13
ASTEI08216	-13.8756	6.8712	5.69083e-15	5.93709e-13
ASTEI06966	-11.3941	7.32476	5.83402e-15	6.03309e-13
ASTEI06640	-13.8659	6.86149	5.92747e-15	6.07643e-13
ASTEI02074	-10.4597	7.29308	6.6947e-15	6.80377e-13
ASTEI10502	-13.8275	6.82298	6.99554e-15	7.04875e-13
ASTEI04209	-10.4444	7.27783	7.15233e-15	7.14566e-13
ASTEI03520	-13.8064	6.80181	7.66667e-15	7.59515e-13
ASTEI05442	13.7941	6.80302	8.05886e-15	7.91716e-13
ASTEI05105	-13.7736	6.76894	8.8186e-15	8.59194e-13
ASTEI07574	-13.7347	6.72998	1.04448e-14	1.00929e-12
ASTEI07090	11.0405	7.51352	1.09832e-14	1.05269e-12
ASTEI09281	-11.2227	7.15309	1.22275e-14	1.1625e-12
ASTEI08402	-13.6937	6.68884	1.2477e-14	1.17673e-12
ASTEI07164	-13.6838	6.67892	1.30168e-14	1.2179e-12
ASTEI04957	-13.6716	6.6667	1.369e-14	1.2708e-12
ASTEI05823	-13.6548	6.64988	1.47479e-14	1.3583e-12
ASTEI09324	-9.11029	10.4324	1.54284e-14	1.40996e-12
ASTEI10557	-13.6412	6.63628	1.56504e-14	1.41925e-12
ASTEI08116	-13.6276	6.62254	1.6551e-14	1.48946e-12
ASTEI09105	-13.6079	6.60286	1.80172e-14	1.60912e-12
ASTEI11565	-13.6044	6.59936	1.83132e-14	1.61774e-12
ASTEI00868	-13.6033	6.59819	1.83881e-14	1.61774e-12
ASTEI04763	-9.46514	8.03397	2.00116e-14	1.74656e-12
ASTEI09323	-9.17961	9.24448	2.0291e-14	1.74656e-12
ASTEI08369	-13.5809	6.5758	2.02968e-14	1.74656e-12
ASTEI00723	-13.5559	6.55064	2.2534e-14	1.92502e-12
ASTEI09729	-13.5315	6.52627	2.50623e-14	2.12561e-12
ASTEI11365	-11.0525	6.9826	2.54265e-14	2.12699e-12
ASTEI04171	-9.9267	7.31151	2.54988e-14	2.12699e-12
ASTEI05845	-9.3479	8.42271	2.56198e-14	2.12699e-12
ASTEI06437	-13.5242	6.51887	2.58282e-14	2.12929e-12
ASTEI01705	-9.14205	8.97428	3.31215e-14	2.69817e-12
ASTEI05100	-13.4664	6.46089	3.31864e-14	2.69817e-12
ASTEI01033	-9.12562	8.46029	3.69171e-14	2.98093e-12
ASTEI00086	-13.4366	6.431	3.76774e-14	3.02162e-12
ASTEI10129	-10.9516	6.88148	3.93926e-14	3.13783e-12
ASTEI01070	-13.4208	6.41516	4.03716e-14	3.19424e-12
ASTEI02518	-13.4128	6.40717	4.18997e-14	3.29303e-12
ASTEI10564	-9.2295	8.30439	4.2675e-14	3.33176e-12
ASTEI03225	-13.3954	6.38971	4.51617e-14	3.5027e-12
ASTEI01262	-13.3805	6.37477	4.80303e-14	3.70084e-12
ASTEI07508	-10.9018	6.83162	4.8686e-14	3.72701e-12
ASTEI03770	-13.3723	6.36656	4.96622e-14	3.77721e-12
ASTEI01261	-13.3696	6.36381	5.03812e-14	3.78309e-12
ASTEI08758	-13.3696	6.36381	5.03812e-14	3.78309e-12
ASTEI02746	-13.3572	6.35137	5.31231e-14	3.96372e-12
ASTEI09667	-13.3489	6.34303	5.4958e-14	4.07484e-12
ASTEI11576	-13.3349	6.329	5.85644e-14	4.3151e-12
ASTEI08615	-10.8399	6.76963	6.35356e-14	4.65231e-12
ASTEI03454	-13.3022	6.29622	6.73065e-14	4.898e-12
ASTEI06660	-13.2979	6.29189	6.86751e-14	4.96161e-12
ASTEI02547	-13.2965	6.29044	6.90223e-14	4.96161e-12
ASTEI06403	-9.53257	7.31554	7.69292e-14	5.49647e-12
ASTEI11694	-13.2629	6.25676	7.96234e-14	5.6547e-12
ASTEI06641	-8.85308	8.98833	8.39168e-14	5.92392e-12
ASTEI10487	-13.2164	6.21009	9.71826e-14	6.81956e-12
ASTEI04208	-10.7402	6.66968	9.78238e-14	6.82393e-12
ASTEI00280	10.5168	6.99264	1.04974e-13	7.27964e-12
ASTEI04629	-13.1652	6.15869	1.21387e-13	8.36859e-12
ASTEI03329	-10.6318	6.56108	1.5617e-13	1.0704e-11
ASTEI02412	-8.68815	8.68026	1.67026e-13	1.13819e-11
ASTEI07585	-8.90372	7.97889	1.73889e-13	1.17815e-11
ASTEI10972	-8.74186	8.4879	1.87162e-13	1.26083e-11
ASTEI09666	-13.0242	6.01719	2.23063e-13	1.49414e-11
ASTEI02210	-13.0189	6.01193	2.2718e-13	1.51312e-11
ASTEI08393	-10.5366	6.4656	2.34509e-13	1.55316e-11
ASTEI03912	-9.62522	6.45746	2.44165e-13	1.60808e-11
ASTEI11113	-8.85138	7.42046	2.82169e-13	1.84805e-11
ASTEI02857	-8.44812	9.35789	3.01225e-13	1.96196e-11
ASTEI11101	-12.9491	5.94179	3.0669e-13	1.97777e-11
ASTEI08361	-10.4738	6.40272	3.07008e-13	1.97777e-11
ASTEI03281	-12.9417	5.9344	3.16696e-13	2.01812e-11
ASTEI06510	-12.9417	5.9344	3.16696e-13	2.01812e-11
ASTEI04430	-8.6123	8.35855	3.27232e-13	2.07405e-11
ASTEI01885	-10.4537	6.38249	3.35678e-13	2.11621e-11
ASTEI06313	-12.9176	5.91012	3.51356e-13	2.20326e-11
ASTEI05961	-12.9138	5.90635	3.58335e-13	2.22337e-11
ASTEI06558	-12.9138	5.90635	3.58335e-13	2.22337e-11
ASTEI05359	-12.9063	5.89877	3.70326e-13	2.28575e-11
ASTEI02354	-12.8853	5.87773	4.03747e-13	2.47905e-11
ASTEI05700	-12.8815	5.87388	4.11948e-13	2.5163e-11
ASTEI01619	8.59222	8.11528	4.24663e-13	2.58059e-11
ASTEI03771	-12.8718	5.86419	4.28938e-13	2.59321e-11
ASTEI04747	-12.8582	5.85051	4.52872e-13	2.72393e-11
ASTEI03294	-8.7364	7.30554	4.62254e-13	2.76625e-11
ASTEI06052	-12.8464	5.83868	4.78369e-13	2.84823e-11
ASTEI09063	-8.71619	7.28535	5.04934e-13	2.99129e-11
ASTEI02651	-9.45032	6.28222	5.19168e-13	3.06023e-11
ASTEI07353	-10.3454	6.27395	5.35258e-13	3.13938e-11
ASTEI00175	-12.8125	5.80464	5.53624e-13	3.23103e-11
ASTEI05301	-12.8044	5.79651	5.73514e-13	3.33062e-11
ASTEI10325	-12.7983	5.79038	5.85845e-13	3.38555e-11
ASTEI09683	-12.7922	5.78423	6.02769e-13	3.45209e-11
ASTEI07803	-8.67491	7.24409	6.03215e-13	3.45209e-11
ASTEI06307	-12.784	5.77598	6.24727e-13	3.54197e-11
ASTEI07081	-9.40607	6.23788	6.24929e-13	3.54197e-11
ASTEI08829	-9.17137	6.55547	6.58607e-13	3.71498e-11
ASTEI00613	-8.26594	8.86551	7.0785e-13	3.97073e-11
ASTEI11675	-9.15321	6.53729	7.10683e-13	3.97073e-11
ASTEI11530	-9.37273	6.20447	7.24694e-13	4.02991e-11
ASTEI02027	-10.2736	6.20191	7.28585e-13	4.03253e-11
ASTEI08756	-12.7465	5.73829	7.33063e-13	4.03835e-11
ASTEI01867	-12.7359	5.72764	7.66293e-13	4.19406e-11
ASTEI04065	-10.2612	6.18954	7.68861e-13	4.19406e-11
ASTEI08916	-12.7337	5.7255	7.72e-13	4.19406e-11
ASTEI08371	-12.7295	5.72121	7.89418e-13	4.26901e-11
ASTEI08991	-8.17121	9.4026	8.37208e-13	4.50678e-11
ASTEI03484	-10.2378	6.16607	8.48052e-13	4.5444e-11
ASTEI02927	-12.7101	5.70176	8.57304e-13	4.57319e-11
ASTEI10660	-9.32123	6.15287	9.011e-13	4.78517e-11
ASTEI06978	-12.6883	5.67983	9.3922e-13	4.96523e-11
ASTEI04379	-8.85208	6.94692	9.61241e-13	5.05896e-11
ASTEI04711	-9.07691	6.46089	9.90454e-13	5.18954e-11
ASTEI02079	-9.29235	6.12392	1.01919e-12	5.31646e-11
ASTEI06388	-12.6617	5.65307	1.05472e-12	5.47756e-11
ASTEI10500	-8.91783	6.70051	1.0857e-12	5.61375e-11
ASTEI04064	-9.02192	6.40584	1.2504e-12	6.43713e-11
ASTEI10351	-10.1402	6.06817	1.2907e-12	6.61569e-11
ASTEI09412	-12.6046	5.59568	1.34986e-12	6.88897e-11
ASTEI06325	-8.99362	6.37751	1.413e-12	7.18009e-11
ASTEI04321	-8.85098	6.63362	1.44784e-12	7.32555e-11
ASTEI08895	-12.5858	5.57682	1.4648e-12	7.3797e-11
ASTEI07052	-12.5692	5.56011	1.56497e-12	7.85082e-11
ASTEI08532	12.5389	5.56074	1.76005e-12	8.79203e-11
ASTEI01816	-8.00424	9.35868	1.84354e-12	9.17026e-11
ASTEI07459	-7.9636	9.51035	1.88632e-12	9.34364e-11
ASTEI09451	-8.67757	6.7724	2.03223e-12	1.00243e-10
ASTEI04766	-12.5007	5.49128	2.10812e-12	1.03553e-10
ASTEI08691	-12.4932	5.48371	2.18315e-12	1.06793e-10
ASTEI06314	-12.4831	5.47355	2.26129e-12	1.10159e-10
ASTEI07509	-8.15599	7.98991	2.31393e-12	1.1219e-10
ASTEI00381	-12.478	5.46845	2.32203e-12	1.1219e-10
ASTEI01814	-12.4626	5.45302	2.47127e-12	1.18914e-10
ASTEI02077	-8.31979	7.07848	2.5018e-12	1.19408e-10
ASTEI02745	-8.31979	7.07848	2.5018e-12	1.19408e-10
ASTEI07981	9.77394	6.25603	2.55466e-12	1.21439e-10
ASTEI03722	-12.4314	5.42166	2.83017e-12	1.33996e-10
ASTEI06255	-9.93817	5.86549	3.07371e-12	1.44944e-10
ASTEI10357	-12.4103	5.40036	3.10311e-12	1.45747e-10
ASTEI00279	8.48199	7.17349	3.2569e-12	1.52363e-10
ASTEI11185	-12.3861	5.37603	3.4393e-12	1.60261e-10
ASTEI08440	-12.3806	5.37057	3.50488e-12	1.62673e-10
ASTEI08794	-8.7751	6.1587	3.60115e-12	1.66058e-10
ASTEI05444	-12.3752	5.36508	3.60597e-12	1.66058e-10
ASTEI00087	-12.3615	5.35128	3.81849e-12	1.7516e-10
ASTEI04293	-8.2289	6.79841	4.09574e-12	1.8715e-10
ASTEI09313	-8.95211	5.78288	4.37852e-12	1.99299e-10
ASTEI08167	-8.94181	5.77256	4.60378e-12	2.08746e-10
ASTEI00568	-8.71199	6.0955	4.71961e-12	2.12399e-10
ASTEI09609	-12.3109	5.30047	4.73238e-12	2.12399e-10
ASTEI09132	8.61279	6.5893	4.7384e-12	2.12399e-10
ASTEI01689	8.60886	6.58541	4.81762e-12	2.15132e-10
ASTEI11251	-8.9168	5.74748	5.09589e-12	2.267e-10
ASTEI01268	-9.81494	5.74183	5.20913e-12	2.30866e-10
ASTEI11665	-12.2733	5.26262	5.55802e-12	2.45406e-10
ASTEI01130	-7.83215	8.33042	5.58998e-12	2.45896e-10
ASTEI07626	-12.2704	5.25967	5.61495e-12	2.46077e-10
ASTEI06563	-9.77214	5.69887	6.22816e-12	2.7194e-10
ASTEI07501	-8.12215	6.69176	6.4669e-12	2.81322e-10
ASTEI01916	-12.2317	5.22073	6.62444e-12	2.87116e-10
ASTEI10549	-8.49007	6.27249	6.79192e-12	2.9308e-10
ASTEI01777	7.94635	7.47369	6.81177e-12	2.9308e-10
ASTEI04663	-12.2165	5.20547	7.13134e-12	3.05714e-10
ASTEI10113	-8.83237	5.66282	7.31346e-12	3.12386e-10
ASTEI05475	-8.60024	5.98359	7.61617e-12	3.24141e-10
ASTEI09093	-9.72129	5.64783	7.78357e-12	3.30074e-10
ASTEI09106	-7.74566	8.13373	7.84238e-12	3.31376e-10
ASTEI09350	-8.8099	5.64029	8.09518e-12	3.40836e-10
ASTEI098890	8.82976	6.2467	8.18248e-12	3.42583e-10
ASTEI04643	-12.1826	5.17131	8.19711e-12	3.42583e-10
ASTEI10652	-8.80536	5.63574	8.22385e-12	3.42583e-10
ASTEI09684	-12.1732	5.16186	8.56145e-12	3.55391e-10
ASTEI03996	-8.56037	5.94366	9.08671e-12	3.75871e-10
ASTEI03429	-9.68251	5.6089	9.19411e-12	3.78984e-10
ASTEI04280	-8.54745	5.93072	9.56569e-12	3.92927e-10
ASTEI03749	-9.67091	5.59725	9.65016e-12	3.94515e-10
ASTEI09613	-8.0281	6.59781	9.67128e-12	3.94515e-10
ASTEI02209	-7.73976	7.80772	9.98668e-12	4.05976e-10
ASTEI08025	-8.22064	6.57224	1.07621e-11	4.35996e-10
ASTEI01953	-7.49936	9.99413	1.13378e-11	4.57745e-10
ASTEI01583	-9.62594	5.55211	1.16593e-11	4.69119e-10
ASTEI07458	-8.35988	6.14223	1.18852e-11	4.76582e-10
ASTEI02046	-12.0857	5.07385	1.24048e-11	4.95731e-10
ASTEI02355	-12.0757	5.06373	1.2995e-11	5.17561e-10
ASTEI03020	-9.5968	5.52285	1.32316e-11	5.25212e-10
ASTEI09062	-7.92451	6.68371	1.36282e-11	5.39139e-10
ASTEI06189	-9.58942	5.51544	1.36916e-11	5.39834e-10
ASTEI00380	-12.0485	5.03639	1.46187e-11	5.74466e-10
ASTEI00211	-12.0451	5.03294	1.47936e-11	5.79409e-10
ASTEI06038	-8.30433	6.08664	1.50887e-11	5.89009e-10
ASTEI00424	-12.0313	5.01904	1.57057e-11	6.11069e-10
ASTEI11132	-12.0104	4.99794	1.70944e-11	6.62913e-10
ASTEI08650	-12.0068	4.9944	1.73042e-11	6.68848e-10
ASTEI04600	-9.53156	5.45734	1.74853e-11	6.73642e-10
ASTEI05546	-11.9962	4.98371	1.81738e-11	6.97885e-10
ASTEI01055	8.64041	6.05969	1.83213e-11	7.01266e-10
ASTEI01891	-11.9927	4.98012	1.8399e-11	7.01962e-10
ASTEI01823	-7.80179	6.87859	1.98118e-11	7.51335e-10
ASTEI01053	11.9724	5.00443	1.98206e-11	7.51335e-10
ASTEI02744	-9.50043	5.42608	2.0014e-11	7.56234e-10
ASTEI04057	-11.9639	4.95115	2.08392e-11	7.84899e-10
ASTEI10885	-11.9602	4.94748	2.11033e-11	7.92313e-10
ASTEI09913	-7.63157	7.3802	2.2109e-11	8.2744e-10
ASTEI08260	-11.9419	4.92902	2.30643e-11	8.58641e-10
ASTEI07702	-8.20433	5.98658	2.30884e-11	8.58641e-10
ASTEI08183	-8.20255	5.98479	2.32321e-11	8.61266e-10
ASTEI10168	-11.9308	4.91784	2.39689e-11	8.85798e-10
ASTEI09314	-7.4752	7.74466	2.40641e-11	8.86535e-10
ASTEI01056	8.01382	6.39719	2.43934e-11	8.9587e-10
ASTEI02275	-8.54192	5.37153	2.54751e-11	9.32688e-10
ASTEI01694	-9.43333	5.35868	2.67139e-11	9.75017e-10
ASTEI07805	-7.46484	7.96457	2.70025e-11	9.82506e-10
ASTEI09545	-11.8931	4.8799	2.83964e-11	1.03005e-09
ASTEI05238	-11.8893	4.87605	2.87746e-11	1.04056e-09
ASTEI11100	-11.8584	4.84489	3.28966e-11	1.18599e-09
ASTEI10541	-9.37731	5.30241	3.37261e-11	1.21219e-09
ASTEI02832	-8.0144	6.10925	3.49201e-11	1.25129e-09
ASTEI07581	-11.8387	4.82506	3.56979e-11	1.27528e-09
ASTEI08197	-8.00452	6.09937	3.63458e-11	1.29451e-09
ASTEI00036	-8.0911	5.87327	3.74321e-11	1.32801e-09
ASTEI08618	-7.92851	6.28029	3.7512e-11	1.32801e-09
ASTEI08497	-9.34262	5.26756	3.91929e-11	1.38337e-09
ASTEI00287	7.33516	8.43701	3.95435e-11	1.39158e-09
ASTEI06665	-9.32791	5.25279	4.16628e-11	1.46179e-09
ASTEI05472	-7.6573	6.41694	4.27463e-11	1.49536e-09
ASTEI02831	-11.7863	4.77221	4.46296e-11	1.55662e-09
ASTEI05122	-7.88708	6.2389	4.48988e-11	1.56139e-09
ASTEI05941	-9.30707	5.23185	4.57145e-11	1.58508e-09
ASTEI09560	-7.45891	6.79672	4.76172e-11	1.64621e-09
ASTEI09612	-7.23215	8.49918	4.80409e-11	1.65601e-09
ASTEI02738	-11.7614	4.74715	4.93362e-11	1.6957e-09
ASTEI07900	-9.27983	5.20448	5.13031e-11	1.75817e-09
ASTEI01661	-11.7446	4.7302	5.30519e-11	1.81284e-09
ASTEI08392	-7.84597	6.19782	5.34507e-11	1.82051e-09
ASTEI00449	-7.56876	6.64612	5.35853e-11	1.82051e-09
ASTEI01388	-7.21634	8.0057	5.60787e-11	1.89974e-09
ASTEI04573	-9.24268	5.16716	6.0252e-11	2.03527e-09
ASTEI09685	-11.7147	4.70005	6.05906e-11	2.04086e-09
ASTEI06678	-11.706	4.69132	6.24305e-11	2.09685e-09
ASTEI02928	-11.7016	4.68694	6.33747e-11	2.1165e-09
ASTEI08616	-11.7016	4.68694	6.33747e-11	2.1165e-09
ASTEI01636	9.01748	5.50987	6.44587e-11	2.14662e-09
ASTEI06843	-8.31821	5.1471	6.57598e-11	2.18378e-09
ASTEI06431	-7.49861	6.71208	6.83696e-11	2.26407e-09
ASTEI00555	-7.50224	6.4297	7.63194e-11	2.52025e-09
ASTEI06329	-8.06024	5.44271	7.6977e-11	2.53486e-09
ASTEI06589	8.97336	5.46651	7.76735e-11	2.55068e-09
ASTEI01893	-9.1687	5.09281	8.22862e-11	2.69465e-09
ASTEI09550	-11.6393	4.6241	8.3564e-11	2.72626e-09
ASTEI01727	-7.03622	9.37903	8.37141e-11	2.72626e-09
ASTEI09880	-11.6302	4.6149	8.62379e-11	2.80071e-09
ASTEI05597	-11.6164	4.60098	9.18892e-11	2.97605e-09
ASTEI05758	-11.6118	4.59631	9.33684e-11	2.99924e-09
ASTEI10090	-11.6118	4.59631	9.33684e-11	2.99924e-09
ASTEI09527	11.6082	4.64885	9.33684e-11	2.99924e-09
ASTEI01072	-7.07487	8.17728	1.00429e-10	3.21728e-09
ASTEI10752	-9.1149	5.03874	1.03829e-10	3.31717e-09
ASTEI01265	-11.5837	4.56798	1.04532e-10	3.32742e-09
ASTEI04407	-7.44749	6.20757	1.04714e-10	3.32742e-09
ASTEI00920	-7.98557	5.36791	1.05351e-10	3.33866e-09
ASTEI06484	-9.10803	5.03183	1.06323e-10	3.36042e-09
ASTEI09315	-11.5742	4.55842	1.09786e-10	3.45139e-09
ASTEI10470	-11.5742	4.55842	1.09786e-10	3.45139e-09
ASTEI11785	-11.5694	4.55361	1.11605e-10	3.49923e-09
ASTEI06228	-8.18137	5.0098	1.18442e-10	3.70375e-09
ASTEI02899	-11.555	4.53909	1.19239e-10	3.7188e-09
ASTEI06964	-11.5502	4.53421	1.21241e-10	3.77126e-09
ASTEI07703	-9.06966	4.99326	1.25865e-10	3.89454e-09
ASTEI10620	-8.1673	4.99568	1.25865e-10	3.89454e-09
ASTEI02856	-7.35275	6.56668	1.27142e-10	3.92377e-09
ASTEI05935	-6.93995	9.05886	1.34903e-10	4.15241e-09
ASTEI05824	-11.5208	4.50463	1.364e-10	4.18754e-09
ASTEI00195	-11.5109	4.49463	1.43562e-10	4.3846e-09
ASTEI00101	11.5065	4.54989	1.43562e-10	4.3846e-09
ASTEI10349	-11.5059	4.48961	1.46046e-10	4.44893e-09
ASTEI01054	6.95306	8.58617	1.49033e-10	4.52823e-09
ASTEI09781	-9.0266	4.94998	1.49698e-10	4.52889e-09
ASTEI05286	-7.18995	6.52873	1.49823e-10	4.52889e-09
ASTEI02740	-11.4959	4.4795	1.53802e-10	4.63726e-09
ASTEI01834	-9.01563	4.93895	1.57443e-10	4.73494e-09
ASTEI11262	-7.3506	6.1109	1.58179e-10	4.74496e-09
ASTEI09434	-7.29401	6.50814	1.63259e-10	4.87257e-09
ASTEI06995	-7.17011	6.50897	1.63259e-10	4.87257e-09
ASTEI06727	-8.99716	4.92039	1.69949e-10	5.05942e-09
ASTEI07614	-7.0287	7.53074	1.74221e-10	5.17354e-09
ASTEI07392	-11.4552	4.43838	1.80101e-10	5.3347e-09
ASTEI00591	-7.0286	6.86666	2.00824e-10	5.93363e-09
ASTEI02191	-11.4291	4.41206	2.04202e-10	6.01833e-09
ASTEI01986	-8.95185	4.87483	2.06599e-10	6.07382e-09
ASTEI03931	-6.97185	7.30504	2.1097e-10	6.17536e-09
ASTEI00946	-11.4185	4.4014	2.11761e-10	6.17536e-09
ASTEI01918	-11.4185	4.4014	2.11761e-10	6.17536e-09
ASTEI04986	-8.94416	4.86709	2.12149e-10	6.17536e-09
ASTEI08461	-7.68062	5.46255	2.15646e-10	6.24679e-09
ASTEI06682	-11.4132	4.39604	2.15662e-10	6.24679e-09
ASTEI04189	-7.80503	5.18705	2.26214e-10	6.53636e-09
ASTEI11356	-8.92865	4.8515	2.26795e-10	6.53712e-09
ASTEI003527	-11.3971	4.37985	2.32124e-10	6.66111e-09
ASTEI10347	-6.87852	7.98228	2.32226e-10	6.66111e-09
ASTEI06638	-7.66255	5.44447	2.33675e-10	6.68638e-09
ASTEI08830	-8.91691	4.83969	2.3936e-10	6.81599e-09
ASTEI09858	-8.01455	4.84239	2.3936e-10	6.81599e-09
ASTEI01103	-7.26323	5.83413	2.53178e-10	7.1921e-09
ASTEI05884	-11.3755	4.35796	2.54794e-10	7.22061e-09
ASTEI02109	-7.63896	5.42087	2.58135e-10	7.29774e-09
ASTEI04107	-8.89712	4.8198	2.59755e-10	7.32596e-09
ASTEI02870	-7.54081	5.63579	2.63425e-10	7.4115e-09
ASTEI00444	11.3575	4.40518	2.64575e-10	7.4115e-09
ASTEI07335	7.07627	6.89798	2.64674e-10	7.4115e-09
ASTEI018590	-7.46858	5.82082	2.67551e-10	7.4645e-09
ASTEI10886	-6.84928	7.98794	2.67833e-10	7.4645e-09
ASTEI01514	-11.359	4.34133	2.74793e-10	7.62243e-09
ASTEI09112	-11.359	4.34133	2.74793e-10	7.62243e-09
ASTEI02385	-7.52707	5.62206	2.78418e-10	7.70487e-09
ASTEI03387	-8.87706	4.79963	2.82193e-10	7.79105e-09
ASTEI04635	-11.3423	4.3245	2.90991e-10	8.01518e-09
ASTEI05123	-6.89053	7.16311	2.92091e-10	8.02671e-09
ASTEI03660	-11.3367	4.31885	2.96635e-10	8.13263e-09
ASTEI04026	-7.95846	4.78609	3.02623e-10	8.25837e-09
ASTEI06492	-7.95846	4.78609	3.02623e-10	8.25837e-09
ASTEI08040	-8.85672	4.77917	3.11271e-10	8.47477e-09
ASTEI04856	-8.85262	4.77504	3.15703e-10	8.57562e-09
ASTEI02407	-7.72204	5.10391	3.21651e-10	8.7171e-09
ASTEI03846	-6.92935	7.13786	3.24577e-10	8.77542e-09
ASTEI04649	6.82702	7.98603	3.25291e-10	8.77542e-09
ASTEI01275	7.40445	5.79707	3.28209e-10	8.83393e-09
ASTEI01256	-6.91368	6.9119	3.36553e-10	9.03787e-09
ASTEI02616	-8.83609	4.75842	3.38989e-10	9.0826e-09
ASTEI02563	-8.82356	4.74582	3.53916e-10	9.43963e-09
ASTEI04843	-8.82356	4.74582	3.53916e-10	9.43963e-09
ASTEI05511	-6.69007	8.9904	3.816e-10	1.0155e-08
ASTEI03521	-11.2795	4.26108	3.8289e-10	1.01664e-08
ASTEI01321	6.6584	10.0704	3.89687e-10	1.03236e-08
ASTEI00347	-11.2736	4.25518	3.90654e-10	1.0326e-08
ASTEI04274	-11.2677	4.24925	3.986e-10	1.04891e-08
ASTEI11556	-11.2677	4.24925	3.986e-10	1.04891e-08
ASTEI08161	-7.53207	5.31393	4.06456e-10	1.0672e-08
ASTEI11770	-7.43444	5.52948	4.12619e-10	1.08097e-08
ASTEI00726	-11.2559	4.23732	4.23589e-10	1.1048e-08
ASTEI08773	-11.2559	4.23732	4.23589e-10	1.1048e-08
ASTEI02470	-11.244	4.22529	4.41259e-10	1.14582e-08
ASTEI02743	-11.244	4.22529	4.41259e-10	1.14582e-08
ASTEI05101	-7.34944	5.70184	4.43389e-10	1.14882e-08
ASTEI02194	-11.238	4.21923	4.50414e-10	1.16018e-08
ASTEI11668	-11.238	4.21923	4.50414e-10	1.16018e-08
ASTEI00923	-6.75082	7.74622	4.50726e-10	1.16018e-08
ASTEI02703	-11.2259	4.20705	4.79229e-10	1.22818e-08
ASTEI10119	-11.2259	4.20705	4.79229e-10	1.22818e-08
ASTEI04319	-8.75047	4.6723	4.82666e-10	1.23203e-08
ASTEI00979	-7.08825	5.84928	4.83631e-10	1.23203e-08
ASTEI04712	-7.06913	5.99788	4.83865e-10	1.23203e-08
ASTEI06564	-11.2199	4.20092	4.89305e-10	1.24319e-08
ASTEI00168	-7.31415	5.6666	5.16255e-10	1.30885e-08
ASTEI09779	-7.05123	5.98005	5.21086e-10	1.31826e-08
ASTEI02739	-11.1953	4.17614	5.43527e-10	1.37208e-08
ASTEI05292	-7.8169	4.64402	5.53997e-10	1.39553e-08
ASTEI08089	-11.1891	4.16987	5.5519e-10	1.39555e-08
ASTEI03950	-11.1766	4.15727	5.91963e-10	1.48482e-08
ASTEI05069	-7.03812	5.79931	5.9927e-10	1.49996e-08
ASTEI11084	-6.98386	6.06315	6.47245e-10	1.6166e-08
ASTEI00357	-11.1513	4.13172	6.59721e-10	1.64428e-08
ASTEI10655	-11.1385	4.11878	6.89314e-10	1.71441e-08
ASTEI11043	-7.5402	4.92174	6.94464e-10	1.72359e-08
ASTEI05830	-8.65944	4.58074	7.13345e-10	1.76673e-08
ASTEI00085	-11.1256	4.10572	7.36642e-10	1.8206e-08
ASTEI10397	-11.1191	4.09914	7.53248e-10	1.85775e-08
ASTEI10085	-6.79898	6.36017	7.80864e-10	1.92184e-08
ASTEI06417	-8.63098	4.5521	7.99404e-10	1.96337e-08
ASTEI10473	6.50509	9.2463	8.3207e-10	2.03935e-08
ASTEI09899	-6.78006	6.44019	8.38924e-10	2.05188e-08
ASTEI02078	-11.0927	4.07254	8.43083e-10	2.05779e-08
ASTEI01415	-11.0861	4.06581	8.62509e-10	2.09652e-08
ASTEI01984	-11.0861	4.06581	8.62509e-10	2.09652e-08
ASTEI07967	-6.77096	6.33232	8.7676e-10	2.12677e-08
ASTEI04960	-11.0794	4.05906	8.82456e-10	2.1362e-08
ASTEI10131	-7.48318	4.86463	8.89943e-10	2.14991e-08
ASTEI02457	7.3782	5.37378	9.1154e-10	2.19757e-08
ASTEI06872	-6.93671	5.69824	9.20805e-10	2.21538e-08
ASTEI01996	-7.68484	4.51147	9.60214e-10	2.30549e-08
ASTEI02076	-11.0591	4.03859	9.67783e-10	2.31894e-08
ASTEI01511	-11.0523	4.0317	9.90586e-10	2.36877e-08
ASTEI05950	-8.5723	4.49307	1.02779e-09	2.44782e-08
ASTEI04183	-6.43266	9.63154	1.0278e-09	2.44782e-08
ASTEI05917	-11.0386	4.01783	1.06283e-09	2.52615e-08
ASTEI00123	-7.6549	4.48142	1.10094e-09	2.60951e-08
ASTEI03935	-7.29447	5.07626	1.10233e-09	2.60951e-08
ASTEI10680	-8.54713	4.46774	1.13977e-09	2.69086e-08
ASTEI09546	-11.0177	3.99677	1.14126e-09	2.69086e-08
ASTEI08018	-8.54205	4.46263	1.15978e-09	2.72907e-08
ASTEI02037	-11.0107	3.98969	1.16888e-09	2.73954e-08
ASTEI04113	-11.0107	3.98969	1.16888e-09	2.73954e-08
ASTEI00353	-7.40348	4.78479	1.23546e-09	2.88985e-08
ASTEI03115	-10.9894	3.96821	1.2874e-09	3.00537e-08
ASTEI00054	-8.51634	4.43676	1.31184e-09	3.05638e-08
ASTEI00781	-10.9823	3.96098	1.31917e-09	3.06135e-08
ASTEI07193	-10.9823	3.96098	1.31917e-09	3.06135e-08
ASTEI03108	-8.51114	4.43153	1.3354e-09	3.09294e-08
ASTEI03068	-10.9751	3.95372	1.38548e-09	3.20264e-08
ASTEI00715	-7.59308	4.41938	1.40908e-09	3.25082e-08
ASTEI06184	-10.9679	3.94641	1.42008e-09	3.26342e-08
ASTEI06835	-10.9679	3.94641	1.42008e-09	3.26342e-08
ASTEI05959	-8.48487	4.40509	1.48752e-09	3.41175e-08
ASTEI06861	-10.9533	3.9317	1.49234e-09	3.41616e-08
ASTEI00420	-10.946	3.92429	1.5689e-09	3.58445e-08
ASTEI00143	-6.35475	8.54696	1.57369e-09	3.58844e-08
ASTEI05435	-6.63149	6.19373	1.58526e-09	3.60784e-08
ASTEI01757	-10.9386	3.91683	1.60888e-09	3.64574e-08
ASTEI03231	-6.53813	6.37935	1.61081e-09	3.64574e-08
ASTEI00744	-7.20451	4.98629	1.61119e-09	3.64574e-08
ASTEI06167	-7.56115	4.38733	1.6298e-09	3.68079e-08
ASTEI04070	-7.33638	4.71759	1.64643e-09	3.69818e-08
ASTEI02593	-10.9312	3.90934	1.65005e-09	3.69818e-08
ASTEI04112	-10.9312	3.90934	1.65005e-09	3.69818e-08
ASTEI05594	-10.9312	3.90934	1.65005e-09	3.69818e-08
ASTEI00385	-6.60588	6.26715	1.75577e-09	3.92765e-08
ASTEI05569	6.87841	5.8473	1.77661e-09	3.96676e-08
ASTEI05812	-8.44182	4.36177	1.7881e-09	3.97735e-08
ASTEI08862	-7.53946	4.36556	1.7881e-09	3.97735e-08
ASTEI02124	-7.31476	4.69594	1.7993e-09	3.99472e-08
ASTEI03090	-8.43635	4.35626	1.82187e-09	4.03722e-08
ASTEI10481	-10.9087	3.88664	1.82742e-09	4.04193e-08
ASTEI06792	-6.36101	7.96889	1.83489e-09	4.05084e-08
ASTEI09721	-6.58589	6.33981	1.89486e-09	4.17543e-08
ASTEI04468	10.8868	3.95067	1.92435e-09	4.23193e-08
ASTEI03317	-8.42534	4.34518	1.92768e-09	4.23193e-08
ASTEI08565	-6.33443	8.08443	2.00711e-09	4.39811e-08
ASTEI00271	-6.33266	7.72708	2.05689e-09	4.49856e-08
ASTEI06288	-7.28393	4.66506	2.06059e-09	4.49856e-08
ASTEI03489	-6.34827	7.45676	2.20794e-09	4.81136e-08
ASTEI07674	-10.8549	3.83224	2.25298e-09	4.90043e-08
ASTEI08651	-6.4505	6.29242	2.32978e-09	5.05815e-08
ASTEI04803	6.22567	10.2833	2.37361e-09	5.14384e-08
ASTEI10350	-7.24787	4.62895	2.40411e-09	5.20037e-08
ASTEI05543	-6.2483	8.5223	2.42641e-09	5.23451e-08
ASTEI11577	-7.46664	4.29248	2.42877e-09	5.23451e-08
ASTEI07032	-6.94461	5.29777	2.45022e-09	5.27111e-08
ASTEI06360	-6.72438	5.29684	2.4992e-09	5.36668e-08
ASTEI01978	-10.8312	3.80829	2.50832e-09	5.37648e-08
ASTEI05523	-8.35746	4.27687	2.52626e-09	5.4051e-08
ASTEI00354	-6.51417	6.17609	2.58941e-09	5.53018e-08
ASTEI07456	-6.50796	6.07106	2.67939e-09	5.68489e-08
ASTEI003524	-8.34583	4.26516	2.68114e-09	5.68489e-08
ASTEI10495	-8.34583	4.26516	2.68114e-09	5.68489e-08
ASTEI03362	-7.44347	4.26923	2.68114e-09	5.68489e-08
ASTEI08467	-7.0816	4.8634	2.71715e-09	5.75089e-08
ASTEI01835	-8.3341	4.25336	2.79052e-09	5.87949e-08
ASTEI01791	-10.8071	3.78394	2.79786e-09	5.87949e-08
ASTEI04959	-10.8071	3.78394	2.79786e-09	5.87949e-08
ASTEI04119	10.7928	3.86035	2.79786e-09	5.87949e-08
ASTEI00600	-6.65118	5.58171	2.83868e-09	5.95467e-08
ASTEI03105	-10.7989	3.77573	2.87619e-09	6.02262e-08
ASTEI09300	-10.7908	3.76747	2.95707e-09	6.18101e-08
ASTEI04333	-6.30353	7.30311	3.00439e-09	6.2688e-08
ASTEI08114	-6.6414	5.40413	3.20409e-09	6.67368e-08
ASTEI05418	-6.36651	6.20914	3.32277e-09	6.90866e-08
ASTEI06823	-10.7576	3.73398	3.40329e-09	7.06362e-08
ASTEI05342	-7.15844	4.5394	3.47971e-09	7.20954e-08
ASTEI10144	-6.15175	8.93649	3.48741e-09	7.21281e-08
ASTEI09361	-6.43314	5.89064	3.69891e-09	7.63685e-08
ASTEI03983	-10.7408	3.71693	3.70844e-09	7.64314e-08
ASTEI09731	-8.26786	4.18669	3.71925e-09	7.65205e-08
ASTEI07452	-6.58057	5.51147	3.80083e-09	7.80627e-08
ASTEI09665	-8.25548	4.17423	3.87933e-09	7.94835e-08
ASTEI09626	-6.23811	7.20003	3.88349e-09	7.94835e-08
ASTEI00074	-10.7237	3.69969	3.92952e-09	8.01473e-08
ASTEI09270	-10.7237	3.69969	3.92952e-09	8.01473e-08
ASTEI09454	-7.12404	4.50496	4.04634e-09	8.23874e-08
ASTEI08912	6.80235	5.20839	4.14342e-09	8.41188e-08
ASTEI07156	-6.53193	5.7497	4.14565e-09	8.41188e-08
ASTEI10827	-10.7064	3.68224	4.16605e-09	8.43876e-08
ASTEI09782	-6.54776	5.47884	4.36373e-09	8.82403e-08
ASTEI01793	-10.6977	3.67343	4.41925e-09	8.90583e-08
ASTEI09200	6.78771	5.19414	4.42085e-09	8.90583e-08
ASTEI05285	-6.39098	5.73419	4.42685e-09	8.90583e-08
ASTEI03930	-6.38884	5.73207	4.49231e-09	9.02212e-08
ASTEI01977	-10.689	3.66458	4.55252e-09	9.09655e-08
ASTEI03721	-10.689	3.66458	4.55252e-09	9.09655e-08
ASTEI03949	-10.689	3.66458	4.55252e-09	9.09655e-08
ASTEI01587	-8.2177	4.1362	4.60494e-09	9.18573e-08
ASTEI06931	-10.6801	3.65566	4.69047e-09	9.32479e-08
ASTEI11386	-10.6801	3.65566	4.69047e-09	9.32479e-08
ASTEI04543	-6.1985	6.90623	5.01543e-09	9.95402e-08
ASTEI10209	-6.76676	5.1204	5.21408e-09	1.03309e-07
ASTEI09005	-10.6533	3.62859	5.29304e-09	1.04697e-07
ASTEI02890	-6.48001	5.5619	5.45513e-09	1.07723e-07
ASTEI08496	-10.6352	3.61027	5.62775e-09	1.10946e-07
ASTEI08646	-7.03692	4.41774	5.83963e-09	1.14931e-07
ASTEI04433	-7.02631	4.40712	6.05422e-09	1.18955e-07
ASTEI00973	-6.11159	6.91032	6.12543e-09	1.20154e-07
ASTEI07573	-10.6076	3.58233	6.37369e-09	1.24609e-07
ASTEI10682	-10.6076	3.58233	6.37369e-09	1.24609e-07
ASTEI04313	-6.21815	6.22185	6.40904e-09	1.25093e-07
ASTEI04067	6.06982	7.67769	6.55007e-09	1.27634e-07
ASTEI10744	-8.11866	4.03652	6.89671e-09	1.34167e-07
ASTEI05623	-8.11181	4.02962	7.05875e-09	1.37093e-07
ASTEI07237	-6.47235	5.04589	7.18204e-09	1.39258e-07
ASTEI05732	-6.9831	4.36387	7.27461e-09	1.40822e-07
ASTEI08311	-5.93705	12.3912	7.29538e-09	1.40992e-07
ASTEI00490	-6.13792	6.5369	7.35368e-09	1.41886e-07
ASTEI01979	-8.10493	4.02269	7.39627e-09	1.42475e-07
ASTEI00428	-6.18245	6.18652	7.4355e-09	1.42997e-07
ASTEI06945	6.66029	5.0703	7.52851e-09	1.4455e-07
ASTEI10501	-7.19565	4.0206	7.57203e-09	1.45149e-07
ASTEI00956	-6.67585	5.02976	7.61814e-09	1.45796e-07
ASTEI10843	-10.5603	3.53455	7.7188e-09	1.47304e-07
ASTEI00212	-5.93493	10.6888	7.72191e-09	1.47304e-07
ASTEI07351	-6.82717	4.6091	7.925e-09	1.50934e-07
ASTEI02032	-8.08408	4.00171	7.93829e-09	1.50943e-07
ASTEI02704	-6.24874	5.70773	7.99328e-09	1.51744e-07
ASTEI07315	-7.1747	3.99959	8.12911e-09	1.54074e-07
ASTEI10530	-10.5409	3.515	8.51342e-09	1.61099e-07
ASTEI02159	-7.16057	3.98541	8.7343e-09	1.65014e-07
ASTEI10196	-10.5312	3.50512	8.79911e-09	1.65972e-07
ASTEI00456	5.99794	7.7161	8.90039e-09	1.67615e-07
ASTEI00716	-5.92002	9.18228	9.03945e-09	1.69962e-07
ASTEI07334	-10.5213	3.49517	9.09598e-09	1.70752e-07
ASTEI07528	-7.14629	3.97109	9.16682e-09	1.71809e-07
ASTEI06608	-6.78959	4.57155	9.29824e-09	1.73995e-07
ASTEI10237	-6.21329	5.55793	9.33986e-09	1.74497e-07
ASTEI00355	-10.5114	3.48516	9.40452e-09	1.7515e-07
ASTEI01313	-10.5114	3.48516	9.40452e-09	1.7515e-07
ASTEI08865	-5.9871	7.0644	9.93919e-09	1.84816e-07
ASTEI00753	-6.19758	5.65702	9.9605e-09	1.8492e-07
ASTEI09094	-5.85293	12.7824	1.0387e-08	1.91975e-07
ASTEI01260	-10.4914	3.46492	1.04056e-08	1.91975e-07
ASTEI04898	-10.4914	3.46492	1.04056e-08	1.91975e-07
ASTEI11336	-10.4914	3.46492	1.04056e-08	1.91975e-07
ASTEI03557	-6.18621	5.64575	1.04347e-08	1.9221e-07
ASTEI05913	-5.90981	7.91308	1.05699e-08	1.94398e-07
ASTEI02887	6.57818	5.29959	1.06213e-08	1.95039e-07
ASTEI04087	-10.4813	3.4547	1.07665e-08	1.97396e-07
ASTEI11420	5.88191	9.03353	1.08446e-08	1.9852e-07
ASTEI05141	-6.88673	4.26743	1.08974e-08	1.99178e-07
ASTEI10584	-6.08998	6.09503	1.09559e-08	1.99936e-07
ASTEI00349	-10.4711	3.4444	1.11419e-08	2.02703e-07
ASTEI08043	-10.4711	3.4444	1.11419e-08	2.02703e-07
ASTEI11068	-8.00495	3.92206	1.11646e-08	2.02804e-07
ASTEI07801	-6.64433	4.74049	1.14982e-08	2.08542e-07
ASTEI10356	-10.4608	3.43403	1.15325e-08	2.08843e-07
ASTEI09352	-6.73131	4.51334	1.1911e-08	2.15366e-07
ASTEI09216	-7.98259	3.89956	1.2041e-08	2.17383e-07
ASTEI05341	-6.62727	4.72347	1.23621e-08	2.22839e-07
ASTEI08134	-6.85112	4.23181	1.25443e-08	2.25777e-07
ASTEI06768	-10.4401	3.41307	1.28034e-08	2.30091e-07
ASTEI10225	-6.61866	4.71488	1.29165e-08	2.3177e-07
ASTEI00594	-7.05753	3.88209	1.33367e-08	2.38945e-07
ASTEI08310	-5.79124	13.3676	1.3451e-08	2.40628e-07
ASTEI003526	-10.419	3.3918	1.37411e-08	2.45074e-07
ASTEI07636	-10.419	3.3918	1.37411e-08	2.45074e-07
ASTEI10017	-5.98413	6.32625	1.37818e-08	2.45428e-07
ASTEI09165	-5.86739	7.62361	1.43709e-08	2.55533e-07
ASTEI00031	-6.29297	4.86747	1.51583e-08	2.68888e-07
ASTEI06183	-7.92904	3.84566	1.51904e-08	2.68888e-07
ASTEI01709	-7.02668	3.85117	1.51904e-08	2.68888e-07
ASTEI04330	-6.22114	5.44116	1.52384e-08	2.69333e-07
ASTEI02041	-10.3977	3.37022	1.53012e-08	2.70039e-07
ASTEI06863	-7.92122	3.8378	1.55961e-08	2.74831e-07
ASTEI02287	-5.95379	6.29629	1.56629e-08	2.75597e-07
ASTEI00918	-10.3869	3.35931	1.58663e-08	2.78344e-07
ASTEI04610	-10.3869	3.35931	1.58663e-08	2.78344e-07
ASTEI08185	-6.78975	4.17041	1.64338e-08	2.87827e-07
ASTEI09791	-10.376	3.34832	1.64557e-08	2.87827e-07
ASTEI04368	-5.75862	9.82394	1.64919e-08	2.88033e-07
ASTEI02654	-5.94726	6.405	1.66486e-08	2.9034e-07
ASTEI10898	-5.95022	6.46222	1.66921e-08	2.90669e-07
ASTEI06691	-5.89674	6.46179	1.67662e-08	2.9153e-07
ASTEI02587	-5.76009	9.22454	1.68191e-08	2.92018e-07
ASTEI09331	7.01077	4.46721	1.77663e-08	3.08011e-07
ASTEI01317	-7.88953	3.80591	1.78232e-08	3.08542e-07
ASTEI01526	-5.91506	6.19686	1.80377e-08	3.11798e-07
ASTEI04965	-7.8815	3.79782	1.83117e-08	3.16071e-07
ASTEI07750	-6.75806	4.13871	1.8691e-08	3.22147e-07
ASTEI01312	-6.525	4.6215	1.88515e-08	3.24439e-07
ASTEI11105	-10.3429	3.31483	1.90817e-08	3.27707e-07
ASTEI04638	-6.61794	4.40013	1.9097e-08	3.27707e-07
ASTEI05176	-7.87342	3.78969	1.93362e-08	3.31329e-07
ASTEI10242	-10.3316	3.3035	1.98123e-08	3.38994e-07
ASTEI10729	-5.82802	6.63059	2.01305e-08	3.4394e-07
ASTEI08459	-7.85713	3.7733	2.04277e-08	3.48009e-07
ASTEI03629	-6.95477	3.7791	2.04277e-08	3.48009e-07
ASTEI00326	-10.3203	3.29208	2.05755e-08	3.49013e-07
ASTEI04590	-10.3203	3.29208	2.05755e-08	3.49013e-07
ASTEI10736	10.3098	3.3997	2.05755e-08	3.49013e-07
ASTEI05348	-6.94656	3.77086	2.10002e-08	3.55706e-07
ASTEI10383	-5.70507	8.81197	2.21021e-08	3.73834e-07
ASTEI04662	-7.84065	3.75672	2.22019e-08	3.74984e-07
ASTEI02323	-6.41774	4.77265	2.25177e-08	3.79772e-07
ASTEI01982	-10.2975	3.26896	2.30781e-08	3.8756e-07
ASTEI03162	-10.2975	3.26896	2.30781e-08	3.8756e-07
ASTEI03661	-10.2975	3.26896	2.30781e-08	3.8756e-07
ASTEI00303	-7.82398	3.73994	2.34842e-08	3.92702e-07
ASTEI04223	-7.82398	3.73994	2.34842e-08	3.92702e-07
ASTEI07176	-6.92162	3.74588	2.34842e-08	3.92702e-07
ASTEI07056	-10.2859	3.25727	2.39895e-08	4.00584e-07
ASTEI06869	-6.91322	3.73746	2.41574e-08	4.02817e-07
ASTEI04320	-6.68577	4.06644	2.49364e-08	4.14743e-07
ASTEI03535	-10.2742	3.24548	2.4943e-08	4.14743e-07
ASTEI08887	-5.88512	5.81493	2.5431e-08	4.22263e-07
ASTEI02133	-7.79005	3.70581	2.7084e-08	4.49077e-07
ASTEI05140	-10.2506	3.22161	2.80784e-08	4.64911e-07
ASTEI01597	-6.52379	4.30616	2.83052e-08	4.68008e-07
ASTEI08450	6.1183	5.32214	2.85875e-08	4.72014e-07
ASTEI05774	-6.14101	4.71647	2.8746e-08	4.73968e-07
ASTEI05556	-6.51806	4.30044	2.88588e-08	4.75163e-07
ASTEI03063	-10.2386	3.20952	2.92235e-08	4.79828e-07
ASTEI11679	-10.2386	3.20952	2.92235e-08	4.79828e-07
ASTEI01460	5.70598	7.4302	3.02386e-08	4.95804e-07
ASTEI06973	-10.2265	3.19734	3.04232e-08	4.97447e-07
ASTEI10338	-10.2265	3.19734	3.04232e-08	4.97447e-07
ASTEI06327	-5.83999	5.84808	3.12657e-08	5.10514e-07
ASTEI10109	-7.75531	3.67085	3.13399e-08	5.11018e-07
ASTEI04178	-6.33652	4.69181	3.14066e-08	5.11398e-07
ASTEI08961	-10.2144	3.18506	3.16803e-08	5.14435e-07
ASTEI09549	-10.2144	3.18506	3.16803e-08	5.14435e-07
ASTEI01401	-6.05375	5.13887	3.24089e-08	5.25541e-07
ASTEI05962	-6.48904	4.27149	3.24571e-08	5.256e-07
ASTEI07041	-6.10593	4.68165	3.33391e-08	5.39143e-07
ASTEI09526	6.00342	5.39777	3.35715e-08	5.42156e-07
ASTEI03270	-10.2021	3.17267	3.438e-08	5.54454e-07
ASTEI03299	-6.60968	3.99038	3.45505e-08	5.56442e-07
ASTEI07460	-6.04961	4.98417	3.50459e-08	5.63651e-07
ASTEI03158	-6.82633	3.65044	3.53095e-08	5.67117e-07
ASTEI05777	-10.1897	3.16018	3.58294e-08	5.74684e-07
ASTEI01956	-5.80571	5.81427	3.60903e-08	5.78082e-07
ASTEI03057	-6.02428	5.10967	3.66072e-08	5.85567e-07
ASTEI11619	-10.1773	3.14757	3.73502e-08	5.95834e-07
ASTEI11645	-10.1773	3.14757	3.73502e-08	5.95834e-07
ASTEI03761	-7.71067	3.62594	3.75115e-08	5.96793e-07
ASTEI06019	-7.71067	3.62594	3.75115e-08	5.96793e-07
ASTEI10709	-6.35916	4.45624	3.76477e-08	5.98152e-07
ASTEI00179	-10.1647	3.13486	3.89463e-08	6.16584e-07
ASTEI02262	-10.1647	3.13486	3.89463e-08	6.16584e-07
ASTEI04630	-5.73969	6.14393	3.89647e-08	6.16584e-07
ASTEI09734	-7.69242	3.60758	3.98744e-08	6.30133e-07
ASTEI08774	-5.76851	5.77759	4.20971e-08	6.64368e-07
ASTEI08484	-10.152	3.12204	4.23822e-08	6.67973e-07
ASTEI00392	-7.67393	3.58899	4.37503e-08	6.88614e-07
ASTEI10121	-6.41692	4.19956	4.39793e-08	6.91296e-07
ASTEI01710	-5.59302	7.33125	4.45865e-08	6.99906e-07
ASTEI10959	-6.0074	4.77417	4.54923e-08	7.13176e-07
ASTEI003525	-10.1262	3.09606	4.61748e-08	7.20999e-07
ASTEI01919	-10.1262	3.09606	4.61748e-08	7.20999e-07
ASTEI07538	-10.1262	3.09606	4.61748e-08	7.20999e-07
ASTEI06451	-6.52935	3.91012	4.75247e-08	7.41096e-07
ASTEI01708	-10.1132	3.08289	4.82179e-08	7.49922e-07
ASTEI02975	-10.1132	3.08289	4.82179e-08	7.49922e-07
ASTEI09641	5.69842	6.16605	4.953e-08	7.69313e-07
ASTEI05562	-6.7434	3.56742	4.96185e-08	7.69674e-07
ASTEI01047	-5.80741	5.3773	5.03611e-08	7.80167e-07
ASTEI04194	-5.80465	5.37458	5.08326e-08	7.86438e-07
ASTEI08009	-5.80731	5.27088	5.0935e-08	7.86989e-07
ASTEI00810	-5.8072	5.15598	5.10199e-08	7.8727e-07
ASTEI07529	-6.51425	3.89504	5.12745e-08	7.90163e-07
ASTEI05702	6.05921	5.04996	5.48397e-08	8.4217e-07
ASTEI05361	-10.0867	3.0562	5.50064e-08	8.4217e-07
ASTEI05567	-10.0867	3.0562	5.50064e-08	8.4217e-07
ASTEI08555	-10.0867	3.0562	5.50064e-08	8.4217e-07
ASTEI10547	-10.0867	3.0562	5.50064e-08	8.4217e-07
ASTEI00331	-5.696	5.62839	5.58645e-08	8.54198e-07
ASTEI09003	-6.35394	4.13676	5.67047e-08	8.65921e-07
ASTEI09991	-6.4913	3.87213	5.68211e-08	8.66577e-07
ASTEI09852	-6.18847	4.54456	5.76911e-08	8.78708e-07
ASTEI08723	-5.46599	8.67184	5.96282e-08	9.06227e-07
ASTEI03532	-5.47056	8.24469	5.96515e-08	9.06227e-07
ASTEI01790	-6.47579	3.85665	5.98538e-08	9.08129e-07
ASTEI04789	-10.0598	3.02901	6.01494e-08	9.11441e-07
ASTEI04074	-10.0461	3.01523	6.29289e-08	9.49897e-07
ASTEI05096	-10.0461	3.01523	6.29289e-08	9.49897e-07
ASTEI08353	-10.0461	3.01523	6.29289e-08	9.49897e-07
ASTEI10074	-6.46012	3.841	6.30759e-08	9.50897e-07
ASTEI10314	-5.45871	8.19916	6.44503e-08	9.70376e-07
ASTEI10956	6.35803	4.385	6.49627e-08	9.75599e-07
ASTEI01176	-6.22944	4.3271	6.49627e-08	9.75599e-07
ASTEI02575	-5.74162	5.41142	6.56554e-08	9.84748e-07
ASTEI02883	-5.46062	7.85321	6.67065e-08	9.99241e-07
ASTEI08702	-5.65904	5.74349	6.71969e-08	1.00531e-06
ASTEI03220	-10.0323	3.00132	6.89477e-08	1.02889e-06
ASTEI10989	-10.0323	3.00132	6.89477e-08	1.02889e-06
ASTEI03167	-5.46194	7.37512	7.04287e-08	1.04966e-06
ASTEI10475	-5.72456	5.07437	7.2064e-08	1.07074e-06
ASTEI03236	-10.0184	2.98727	7.22061e-08	1.07074e-06
ASTEI05293	-10.0184	2.98727	7.22061e-08	1.07074e-06
ASTEI03098	9.99946	3.10665	7.22061e-08	1.07074e-06
ASTEI08886	-5.91145	4.48871	7.41201e-08	1.09774e-06
ASTEI00434	-10.0044	2.97309	7.56444e-08	1.11751e-06
ASTEI03426	-10.0044	2.97309	7.56444e-08	1.11751e-06
ASTEI07064	-6.1893	4.28716	7.57701e-08	1.11797e-06
ASTEI04322	-7.53745	3.45176	7.60859e-08	1.11982e-06
ASTEI08327	-6.63509	3.45908	7.60859e-08	1.11982e-06
ASTEI01888	-6.17762	4.27554	8.0351e-08	1.17965e-06
ASTEI10132	-6.17762	4.27554	8.0351e-08	1.17965e-06
ASTEI09910	-6.10317	4.45979	8.21709e-08	1.20487e-06
ASTEI04114	-5.82979	4.91716	8.23526e-08	1.20603e-06
ASTEI02814	9.97111	3.08001	8.31076e-08	1.21407e-06
ASTEI03913	9.97111	3.08001	8.31076e-08	1.21407e-06
ASTEI08233	-5.49912	6.47205	8.59172e-08	1.25356e-06
ASTEI02699	-7.50645	3.4206	8.73138e-08	1.2661e-06
ASTEI02925	-7.50645	3.4206	8.73138e-08	1.2661e-06
ASTEI05028	-7.50645	3.4206	8.73138e-08	1.2661e-06
ASTEI06304	-7.50645	3.4206	8.73138e-08	1.2661e-06
ASTEI02198	-6.60409	3.42809	8.73138e-08	1.2661e-06
ASTEI01782	-5.42838	7.16989	8.8396e-08	1.28022e-06
ASTEI02126	-6.5936	3.41761	9.04139e-08	1.30784e-06
ASTEI04972	-9.96133	2.9297	9.14385e-08	1.31781e-06
ASTEI11203	-9.96133	2.9297	9.14385e-08	1.31781e-06
ASTEI00531	9.94218	3.05285	9.14385e-08	1.31781e-06
ASTEI10799	-5.3941	7.53391	9.16937e-08	1.31869e-06
ASTEI10045	-5.66389	5.12933	9.17234e-08	1.31869e-06
ASTEI02229	-5.65838	5.32934	9.27527e-08	1.33186e-06
ASTEI01917	-7.4854	3.39945	9.36425e-08	1.34137e-06
ASTEI08177	-7.4854	3.39945	9.36425e-08	1.34137e-06
ASTEI08042	-6.35387	3.73497	9.75562e-08	1.39574e-06
ASTEI07666	-5.64403	5.3152	9.82789e-08	1.40438e-06
ASTEI10749	-5.33827	8.90489	9.91603e-08	1.41526e-06
ASTEI02105	-9.93191	2.90005	1.00754e-07	1.42591e-06
ASTEI04103	-9.93191	2.90005	1.00754e-07	1.42591e-06
ASTEI05184	-9.93191	2.90005	1.00754e-07	1.42591e-06
ASTEI05664	-9.93191	2.90005	1.00754e-07	1.42591e-06
ASTEI07262	-9.93191	2.90005	1.00754e-07	1.42591e-06
ASTEI07937	-9.93191	2.90005	1.00754e-07	1.42591e-06
ASTEI09547	-9.93191	2.90005	1.00754e-07	1.42591e-06
ASTEI00668	-5.7758	4.86377	1.02643e-07	1.45044e-06
ASTEI07584	-5.35154	8.04783	1.02733e-07	1.45044e-06
ASTEI02036	-5.43567	6.24498	1.03008e-07	1.45259e-06
ASTEI07031	-5.7572	4.98188	1.05134e-07	1.4808e-06
ASTEI10265	-5.43691	6.33098	1.07113e-07	1.50583e-06
ASTEI04151	-6.19771	3.98112	1.07167e-07	1.50583e-06
ASTEI04378	-9.91698	2.885	1.11188e-07	1.56047e-06
ASTEI04047	-7.44236	3.35621	1.11936e-07	1.5691e-06
ASTEI00356	-9.90189	2.86979	1.16873e-07	1.63441e-06
ASTEI06718	-9.90189	2.86979	1.16873e-07	1.63441e-06
ASTEI01584	-5.51824	5.45343	1.17042e-07	1.63485e-06
ASTEI09531	-6.018	4.3752	1.17371e-07	1.6375e-06
ASTEI07782	5.45401	6.22924	1.1786e-07	1.64238e-06
ASTEI058543	-7.42035	3.3341	1.24897e-07	1.73429e-06
ASTEI08941	-7.42035	3.3341	1.24897e-07	1.73429e-06
ASTEI06840	-6.518	3.34208	1.24897e-07	1.73429e-06
ASTEI05914	-9.87122	2.83889	1.29285e-07	1.78679e-06
ASTEI10531	-9.87122	2.83889	1.29285e-07	1.78679e-06
ASTEI11131	-9.87122	2.83889	1.29285e-07	1.78679e-06
ASTEI03973	9.8621	2.97778	1.29285e-07	1.78679e-06
ASTEI07185	-6.50686	3.33096	1.29599e-07	1.78904e-06
ASTEI07380	-6.49565	3.31976	1.34507e-07	1.85246e-06
ASTEI09623	-6.49565	3.31976	1.34507e-07	1.85246e-06
ASTEI04375	-9.85564	2.8232	1.3606e-07	1.86948e-06
ASTEI08798	-9.85564	2.8232	1.3606e-07	1.86948e-06
ASTEI02976	-5.70739	4.79618	1.36251e-07	1.86993e-06
ASTEI10469	-6.27544	3.65677	1.38199e-07	1.89445e-06
ASTEI05866	-5.56091	5.23333	1.39284e-07	1.9071e-06
ASTEI06683	-7.3867	3.3003	1.39632e-07	1.90966e-06
ASTEI10392	-5.55478	5.2273	1.42172e-07	1.94214e-06
ASTEI00905	-5.47015	5.40616	1.42548e-07	1.94503e-06
ASTEI06903	9.83088	2.94856	1.43252e-07	1.95237e-06
ASTEI08403	-5.96778	4.32536	1.44093e-07	1.96156e-06
ASTEI10004	-5.74476	4.32362	1.46855e-07	1.99685e-06
ASTEI04037	-7.3753	3.28886	1.50578e-07	2.04511e-06
ASTEI09916	-9.83989	2.80734	1.50888e-07	2.04697e-06
ASTEI07682	-5.33962	6.1509	1.53162e-07	2.07544e-06
ASTEI02557	-6.46146	3.28564	1.56422e-07	2.11717e-06
ASTEI10990	-5.36517	5.98974	1.56854e-07	2.12058e-06
ASTEI10798	-5.30415	6.77169	1.5811e-07	2.13512e-06
ASTEI00922	-9.82397	2.7913	1.59e-07	2.13979e-06
ASTEI06812	-9.82397	2.7913	1.59e-07	2.13979e-06
ASTEI11690	-9.82397	2.7913	1.59e-07	2.13979e-06
ASTEI09274	-5.53197	4.88446	1.59204e-07	2.14009e-06
ASTEI00150	-5.20603	10.1094	1.59959e-07	2.14779e-06
ASTEI05977	-7.35223	3.2657	1.62531e-07	2.17984e-06
ASTEI06230	-6.22996	3.61145	1.65734e-07	2.21775e-06
ASTEI06359	-6.22996	3.61145	1.65734e-07	2.21775e-06
ASTEI10563	-9.80787	2.77509	1.67623e-07	2.24048e-06
ASTEI04828	5.55069	5.12577	1.68613e-07	2.25116e-06
ASTEI07607	-7.34056	3.25398	1.68918e-07	2.25269e-06
ASTEI04105	5.48889	5.47038	1.72157e-07	2.29329e-06
ASTEI06841	-9.79158	2.75871	1.76792e-07	2.34972e-06
ASTEI10632	-9.79158	2.75871	1.76792e-07	2.34972e-06
ASTEI06940	-5.37112	5.78178	1.79377e-07	2.3814e-06
ASTEI07652	-7.32879	3.24217	1.82587e-07	2.41857e-06
ASTEI10687	-6.42644	3.2507	1.82587e-07	2.41857e-06
ASTEI02304	-5.33521	6.05649	1.83991e-07	2.43442e-06
ASTEI01985	-9.77511	2.74213	1.96936e-07	2.59932e-06
ASTEI08896	-9.77511	2.74213	1.96936e-07	2.59932e-06
ASTEI02534	-7.30497	3.21826	1.97557e-07	2.59932e-06
ASTEI09435	-6.40261	3.22693	1.97557e-07	2.59932e-06
ASTEI10503	-6.40261	3.22693	1.97557e-07	2.59932e-06
ASTEI04526	-5.19134	7.67508	2.02758e-07	2.66478e-06
ASTEI08800	-7.2929	3.20615	2.05572e-07	2.69877e-06
ASTEI01802	7.08516	3.63897	2.06283e-07	2.70044e-06
ASTEI05958	-6.17341	3.55513	2.06283e-07	2.70044e-06
ASTEI01040	-6.03859	3.82282	2.06387e-07	2.70044e-06
ASTEI05131	-9.75846	2.72537	2.08e-07	2.70951e-06
ASTEI05930	-9.75846	2.72537	2.08e-07	2.70951e-06
ASTEI09994	-9.75846	2.72537	2.08e-07	2.70951e-06
ASTEI01590	9.73296	2.8571	2.08e-07	2.70951e-06
ASTEI05966	-5.37282	5.22837	2.08898e-07	2.7182e-06
ASTEI08748	-5.33364	5.80155	2.12936e-07	2.7677e-06
ASTEI01555	-7.28074	3.19395	2.13968e-07	2.77499e-06
ASTEI00869	-6.37838	3.20278	2.13968e-07	2.77499e-06
ASTEI02652	-9.7416	2.70842	2.19791e-07	2.83182e-06
ASTEI05297	-9.7416	2.70842	2.19791e-07	2.83182e-06
ASTEI06315	-9.7416	2.70842	2.19791e-07	2.83182e-06
ASTEI08863	-9.7416	2.70842	2.19791e-07	2.83182e-06
ASTEI09113	-9.7416	2.70842	2.19791e-07	2.83182e-06
ASTEI01914	9.72166	2.84656	2.19791e-07	2.83182e-06
ASTEI09210	-5.60556	4.54487	2.21111e-07	2.84572e-06
ASTEI03070	-6.02248	3.80681	2.2363e-07	2.87499e-06
ASTEI03237	-9.72455	2.69127	2.32365e-07	2.9763e-06
ASTEI07619	-9.72455	2.69127	2.32365e-07	2.9763e-06
ASTEI09473	-9.72455	2.69127	2.32365e-07	2.9763e-06
ASTEI00387	-5.27405	5.94939	2.32519e-07	2.9763e-06
ASTEI01233	-5.57363	4.66417	2.35592e-07	3.01235e-06
ASTEI00680	-5.43333	4.90228	2.371e-07	3.02835e-06
ASTEI00189	-5.5691	4.65971	2.39171e-07	3.0515e-06
ASTEI10310	-7.2561	3.16923	2.41646e-07	3.07974e-06
ASTEI03380	-6.13444	3.51634	2.42356e-07	3.08545e-06
ASTEI02816	-5.90765	4.0073	2.45328e-07	3.11993e-06
ASTEI04648	5.81303	4.25514	2.50918e-07	3.18757e-06
ASTEI07570	-7.24362	3.15671	2.51779e-07	3.19507e-06
ASTEI07749	-5.58972	4.36088	2.544e-07	3.22486e-06
ASTEI05443	-5.32891	5.34532	2.57648e-07	3.26253e-06
ASTEI01556	-7.23103	3.14409	2.62409e-07	3.31925e-06
ASTEI02028	-5.20669	6.02091	2.64802e-07	3.34432e-06
ASTEI05524	-5.07618	11.0261	2.64959e-07	3.34432e-06
ASTEI08998	-5.81205	4.17095	2.72744e-07	3.43891e-06
ASTEI10437	-9.68982	2.65636	2.75404e-07	3.46504e-06
ASTEI11557	-9.68982	2.65636	2.75404e-07	3.46504e-06
ASTEI04799	-6.10451	3.48656	2.7655e-07	3.47575e-06
ASTEI03083	-5.80571	4.16467	2.7854e-07	3.49703e-06
ASTEI02839	-5.31511	5.54282	2.81991e-07	3.53658e-06
ASTEI04344	-5.38786	4.96403	2.83021e-07	3.54573e-06
ASTEI04974	5.07653	9.52171	2.84e-07	3.55422e-06
ASTEI07569	-9.67214	2.63859	2.91758e-07	3.64745e-06
ASTEI00312	-5.30516	5.53308	2.93922e-07	3.6706e-06
ASTEI01077	-7.20552	3.1185	2.97563e-07	3.70822e-06
ASTEI04277	-7.20552	3.1185	2.97563e-07	3.70822e-06
ASTEI06577	-5.94767	3.73248	3.02876e-07	3.77044e-06
ASTEI05241	-5.84996	3.95008	3.04221e-07	3.78319e-06
ASTEI02698	-5.16233	6.25493	3.07079e-07	3.8147e-06
ASTEI00743	-9.65424	2.62061	3.0925e-07	3.82957e-06
ASTEI07886	-9.65424	2.62061	3.0925e-07	3.82957e-06
ASTEI08617	-9.65424	2.62061	3.0925e-07	3.82957e-06
ASTEI05921	-7.19259	3.10555	3.10475e-07	3.83667e-06
ASTEI09832	-6.29023	3.11496	3.10475e-07	3.83667e-06
ASTEI09428	5.12261	7.14717	3.11289e-07	3.84223e-06
ASTEI04652	-5.93911	3.72399	3.11576e-07	3.84223e-06
ASTEI03701	-5.51966	4.46014	3.14763e-07	3.87747e-06
ASTEI00587	-5.35756	5.12621	3.19448e-07	3.93108e-06
ASTEI07275	-5.93051	3.71544	3.20567e-07	3.9394e-06
ASTEI01264	5.6286	4.63607	3.20792e-07	3.9394e-06
ASTEI06565	-7.17954	3.09247	3.24041e-07	3.97101e-06
ASTEI08381	-6.27719	3.10198	3.24041e-07	3.97101e-06
ASTEI05559	-5.52713	4.29912	3.25191e-07	3.98098e-06
ASTEI05476	6.9655	3.52566	3.27468e-07	4.00252e-06
ASTEI03683	-9.63612	2.6024	3.2797e-07	4.00252e-06
ASTEI04973	-9.63612	2.6024	3.2797e-07	4.00252e-06
ASTEI03885	-5.15025	5.96581	3.33506e-07	4.06588e-06
ASTEI03203	-5.35022	4.8206	3.33955e-07	4.06714e-06
ASTEI07445	-5.22163	5.69194	3.37321e-07	4.10389e-06
ASTEI05740	-6.0532	3.43553	3.38914e-07	4.11902e-06
ASTEI04572	-5.26397	5.35551	3.4257e-07	4.15918e-06
ASTEI052402	-6.26402	3.08888	3.5329e-07	4.28491e-06
ASTEI10951	-5.4605	4.6893	3.55563e-07	4.30804e-06
ASTEI07356	-5.33383	4.80451	3.57481e-07	4.32684e-06
ASTEI099500	-5.32937	5.00575	3.6005e-07	4.35347e-06
ASTEI06614	-5.19727	5.61163	3.66356e-07	4.42518e-06
ASTEI03053	-5.32375	4.90108	3.68223e-07	4.44317e-06
ASTEI09795	-7.1531	3.06597	3.69057e-07	4.44493e-06
ASTEI10298	-9.61776	2.58397	3.69499e-07	4.44493e-06
ASTEI11455	-9.61776	2.58397	3.69499e-07	4.44493e-06
ASTEI06685	-5.49776	4.27016	3.72677e-07	4.47858e-06
ASTEI07610	-5.47739	4.41848	3.75126e-07	4.50338e-06
ASTEI07042	-5.12213	5.93838	3.75505e-07	4.50338e-06
ASTEI07478	5.15871	6.13385	3.84645e-07	4.60626e-06
ASTEI02458	-6.23733	3.06232	3.85646e-07	4.60626e-06
ASTEI03668	-6.23733	3.06232	3.85646e-07	4.60626e-06
ASTEI03884	-6.23733	3.06232	3.85646e-07	4.60626e-06
ASTEI07783	5.16419	5.94935	3.87557e-07	4.6244e-06
ASTEI04661	-9.59917	2.56531	3.92535e-07	4.67907e-06
ASTEI04798	-5.22289	5.24146	4.005e-07	4.76919e-06
ASTEI05705	-4.97539	10.8672	4.01146e-07	4.77206e-06
ASTEI05219	-7.12615	3.03898	4.03107e-07	4.79055e-06
ASTEI00092	-5.12646	5.70577	4.08902e-07	4.85453e-06
ASTEI01306	-5.2965	4.87434	4.13622e-07	4.90562e-06
ASTEI01771	-5.86877	3.65417	4.16598e-07	4.93596e-06
ASTEI08074	-5.29256	4.87048	4.19056e-07	4.95738e-06
ASTEI06790	-5.29597	4.65241	4.19247e-07	4.95738e-06
ASTEI06256	-5.48979	4.07175	4.21213e-07	4.97393e-06
ASTEI00391	-7.11249	3.02529	4.21491e-07	4.97393e-06
ASTEI02576	-5.10059	6.0022	4.27303e-07	5.03748e-06
ASTEI02152	-5.85973	3.6452	4.29201e-07	5.0548e-06
ASTEI01032	-4.98626	8.04678	4.31849e-07	5.08091e-06
ASTEI00139	-5.47613	4.05827	4.40674e-07	5.17957e-06
ASTEI05893	5.67667	4.43061	4.41193e-07	5.1805e-06
ASTEI01391	-9.56125	2.52727	4.43797e-07	5.1904e-06
ASTEI02479	-9.56125	2.52727	4.43797e-07	5.1904e-06
ASTEI04046	-9.56125	2.52727	4.43797e-07	5.1904e-06
ASTEI08768	-9.56125	2.52727	4.43797e-07	5.1904e-06
ASTEI08604	6.88717	3.4517	4.49258e-07	5.24386e-06
ASTEI07038	-5.97815	3.36097	4.49258e-07	5.24386e-06
ASTEI05294	-7.0987	3.01148	4.61257e-07	5.36798e-06
ASTEI06299	-7.0987	3.01148	4.61257e-07	5.36798e-06
ASTEI00809	-6.19634	3.02157	4.61257e-07	5.36798e-06
ASTEI05481	-4.9392	12.1457	4.63579e-07	5.38968e-06
ASTEI08640	5.53405	4.5458	4.74628e-07	5.50959e-06
ASTEI01498	5.6583	4.4131	4.74827e-07	5.50959e-06
ASTEI03238	-7.08477	2.99754	4.82764e-07	5.59617e-06
ASTEI11615	-9.54191	2.50788	5.02989e-07	5.81917e-06
ASTEI11701	-9.54191	2.50788	5.02989e-07	5.81917e-06
ASTEI00592	-6.16836	2.99376	5.05442e-07	5.83039e-06
ASTEI02868	-6.16836	2.99376	5.05442e-07	5.83039e-06
ASTEI10311	-6.16836	2.99376	5.05442e-07	5.83039e-06
ASTEI02392	-5.71914	3.82046	5.18318e-07	5.97307e-06
ASTEI00775	-9.52231	2.48823	5.35993e-07	6.14672e-06
ASTEI01892	-9.52231	2.48823	5.35993e-07	6.14672e-06
ASTEI02741	-9.52231	2.48823	5.35993e-07	6.14672e-06
ASTEI02943	-9.52231	2.48823	5.35993e-07	6.14672e-06
ASTEI08625	-9.52231	2.48823	5.35993e-07	6.14672e-06
ASTEI07755	-5.42724	4.01009	5.42234e-07	6.21224e-06
ASTEI03420	-5.37003	4.46367	5.43896e-07	6.22523e-06
ASTEI06763	-4.96594	6.93148	5.59216e-07	6.39437e-06
ASTEI00451	-5.02918	5.89084	5.61169e-07	6.41049e-06
ASTEI01864	-9.50244	2.46832	5.71537e-07	6.51e-06
ASTEI05478	-9.50244	2.46832	5.71537e-07	6.51e-06
ASTEI07060	-9.50244	2.46832	5.71537e-07	6.51e-06
ASTEI09118	-4.91797	7.97129	5.9272e-07	6.74477e-06
ASTEI04329	-5.40577	3.98894	5.95931e-07	6.77477e-06
ASTEI03825	6.81976	3.38818	6.03504e-07	6.85424e-06
ASTEI04343	-7.02769	2.94041	6.09419e-07	6.91476e-06
ASTEI07925	-5.20007	4.67331	6.15348e-07	6.97533e-06
ASTEI03820	-5.19405	4.87311	6.22842e-07	7.05349e-06
ASTEI01466	-4.86799	10.5553	6.31283e-07	7.14222e-06
ASTEI06811	-7.01305	2.92577	6.39164e-07	7.22445e-06
ASTEI01486	-5.10416	5.04753	6.4258e-07	7.25611e-06
ASTEI02691	-5.11041	5.34261	6.52222e-07	7.35793e-06
ASTEI10919	-5.75636	3.54275	6.61701e-07	7.45774e-06
ASTEI00560	-6.09592	2.92184	6.70607e-07	7.54369e-06
ASTEI01209	-6.09592	2.92184	6.70607e-07	7.54369e-06
ASTEI08779	-4.997	5.98146	6.7691e-07	7.60733e-06
ASTEI09687	-9.46185	2.42768	6.95761e-07	7.7935e-06
ASTEI11641	-9.46185	2.42768	6.95761e-07	7.7935e-06
ASTEI04338	-4.84065	10.8577	6.961e-07	7.7935e-06
ASTEI10474	-4.84857	9.61676	6.9612e-07	7.7935e-06
ASTEI06734	-6.98334	2.89606	7.39036e-07	8.26613e-06
ASTEI01663	-5.34691	3.931	7.40961e-07	8.2798e-06
ASTEI06622	-5.02517	5.50019	7.52765e-07	8.40374e-06
ASTEI04224	-4.87429	6.99264	7.57468e-07	8.44824e-06
ASTEI07238	4.89352	7.13872	7.67093e-07	8.54751e-06
ASTEI03016	-6.06589	2.89207	7.76271e-07	8.6416e-06
ASTEI00991	5.1696	4.76133	7.88331e-07	8.76758e-06
ASTEI00374	-4.98287	5.75836	7.94088e-07	8.80349e-06
ASTEI01513	-9.42009	2.38589	7.96041e-07	8.80349e-06
ASTEI01938	-9.42009	2.38589	7.96041e-07	8.80349e-06
ASTEI02320	-9.42009	2.38589	7.96041e-07	8.80349e-06
ASTEI02913	-9.42009	2.38589	7.96041e-07	8.80349e-06
ASTEI05108	-9.42009	2.38589	7.96041e-07	8.80349e-06
ASTEI10634	-4.9319	5.79622	8.33611e-07	9.21035e-06
ASTEI02862	-9.39875	2.36456	8.52417e-07	9.40932e-06
ASTEI03663	-6.93758	2.85034	8.57468e-07	9.44738e-06
ASTEI11596	-6.93758	2.85034	8.57468e-07	9.44738e-06
ASTEI07181	-5.03171	5.12853	8.78106e-07	9.66572e-06
ASTEI01567	-5.2804	4.05622	8.84304e-07	9.72487e-06
ASTEI09642	4.82509	7.70318	8.89493e-07	9.77282e-06
ASTEI04835	-5.02131	4.96666	8.96478e-07	9.84039e-06
ASTEI09644	-6.922	2.83478	9.01739e-07	9.87057e-06
ASTEI11277	-6.922	2.83478	9.01739e-07	9.87057e-06
ASTEI09630	-6.01965	2.84625	9.01739e-07	9.87057e-06
ASTEI02190	-9.37709	2.34291	9.13479e-07	9.9713e-06
ASTEI02232	-9.37709	2.34291	9.13479e-07	9.9713e-06
ASTEI10230	-9.37709	2.34291	9.13479e-07	9.9713e-06
ASTEI01266	-5.57526	3.67817	9.2803e-07	1.01208e-05
ASTEI06859	-5.27768	3.86294	9.77406e-07	1.06494e-05
ASTEI01189	-6.90625	2.81905	9.98487e-07	1.0849e-05
ASTEI08334	-6.90625	2.81905	9.98487e-07	1.0849e-05
ASTEI10868	-6.90625	2.81905	9.98487e-07	1.0849e-05
ASTEI06215	-4.94604	5.42316	1.03862e-06	1.12747e-05
ASTEI00093	-9.3551	2.32094	1.0515e-06	1.1383e-05
ASTEI02433	-9.3551	2.32094	1.0515e-06	1.1383e-05
ASTEI11378	9.31849	2.47316	1.0515e-06	1.1383e-05
ASTEI00263	-5.53921	3.64258	1.07505e-06	1.16273e-05
ASTEI03187	-5.21339	4.15891	1.08728e-06	1.17488e-05
ASTEI11429	-5.97187	2.79896	1.10748e-06	1.19561e-05
ASTEI04229	-4.96966	4.99417	1.11505e-06	1.20268e-05
ASTEI00902	-9.33276	2.29865	1.1295e-06	1.21604e-05
ASTEI07696	-9.33276	2.29865	1.1295e-06	1.21604e-05
ASTEI05704	-5.75227	3.13709	1.13962e-06	1.2247e-05
ASTEI10452	-5.75227	3.13709	1.13962e-06	1.2247e-05
ASTEI08301	-6.85794	2.77084	1.16712e-06	1.25312e-05
ASTEI02400	-5.52084	3.62445	1.1762e-06	1.26172e-05
ASTEI01076	-5.22961	3.81573	1.20509e-06	1.29153e-05
ASTEI03332	-4.82025	5.88579	1.21101e-06	1.29317e-05
ASTEI02192	-9.31008	2.27602	1.2143e-06	1.29317e-05
ASTEI03310	-9.31008	2.27602	1.2143e-06	1.29317e-05
ASTEI03363	-9.31008	2.27602	1.2143e-06	1.29317e-05
ASTEI05103	-9.31008	2.27602	1.2143e-06	1.29317e-05
ASTEI09107	-9.31008	2.27602	1.2143e-06	1.29317e-05
ASTEI11589	-9.31008	2.27602	1.2143e-06	1.29317e-05
ASTEI07357	-5.20244	3.97968	1.22351e-06	1.3018e-05
ASTEI02702	-5.50224	3.60609	1.24978e-06	1.32855e-05
ASTEI02478	-4.77493	6.48731	1.25478e-06	1.33266e-05
ASTEI10391	-4.84153	5.83048	1.26858e-06	1.34611e-05
ASTEI10497	-4.7776	6.68848	1.27474e-06	1.35089e-05
ASTEI04056	-4.80675	6.14191	1.27538e-06	1.35089e-05
ASTEI00777	-5.93912	2.76658	1.29795e-06	1.37357e-05
ASTEI01728	4.89947	5.39655	1.30364e-06	1.37835e-05
ASTEI06930	-9.28703	2.25304	1.30657e-06	1.37898e-05
ASTEI10665	-9.28703	2.25304	1.30657e-06	1.37898e-05
ASTEI08852	-5.00402	4.78024	1.34697e-06	1.42034e-05
ASTEI01153	4.80213	6.10908	1.35776e-06	1.43044e-05
ASTEI03975	-4.88374	5.41702	1.36058e-06	1.43213e-05
ASTEI02267	-4.75437	6.514	1.40344e-06	1.47593e-05
ASTEI06301	-4.99129	4.67496	1.41331e-06	1.48499e-05
ASTEI02401	-4.75178	6.14885	1.4341e-06	1.50549e-05
ASTEI01465	-4.66573	10.319	1.43725e-06	1.50745e-05
ASTEI01819	-5.9056	2.73347	1.44609e-06	1.51538e-05
ASTEI06784	-5.68644	3.07203	1.47224e-06	1.5414e-05
ASTEI06205	-9.26361	2.2297	1.51666e-06	1.58369e-05
ASTEI06848	-9.26361	2.2297	1.51666e-06	1.58369e-05
ASTEI08312	-9.26361	2.2297	1.51666e-06	1.58369e-05
ASTEI07853	-6.79091	2.70401	1.52747e-06	1.59217e-05
ASTEI05138	-5.88855	2.71663	1.52747e-06	1.59217e-05
ASTEI03439	-5.10814	4.20671	1.54949e-06	1.61368e-05
ASTEI10233	4.77879	6.03852	1.56625e-06	1.62971e-05
ASTEI08351	-4.96266	4.32621	1.61694e-06	1.68096e-05
ASTEI08761	4.70077	7.13873	1.63278e-06	1.69593e-05
ASTEI00719	-9.2398	2.20599	1.63627e-06	1.69657e-05
ASTEI11781	-9.2398	2.20599	1.63627e-06	1.69657e-05
ASTEI03291	-4.87421	4.97517	1.67136e-06	1.73143e-05
ASTEI01874	-4.66837	7.39648	1.70344e-06	1.76311e-05
ASTEI04439	-6.77365	2.68683	1.70672e-06	1.76496e-05
ASTEI10339	-5.42533	3.53027	1.70829e-06	1.76503e-05
ASTEI04729	-5.1371	3.725	1.72037e-06	1.77596e-05
ASTEI02487	-5.51287	3.30209	1.74123e-06	1.79592e-05
ASTEI01981	-9.2156	2.1819	1.76696e-06	1.81452e-05
ASTEI052404	-9.2156	2.1819	1.76696e-06	1.81452e-05
ASTEI07499	-9.2156	2.1819	1.76696e-06	1.81452e-05
ASTEI08415	-9.2156	2.1819	1.76696e-06	1.81452e-05
ASTEI11618	-9.2156	2.1819	1.76696e-06	1.81452e-05
ASTEI07101	4.91279	4.91935	1.78746e-06	1.83398e-05
ASTEI09947	4.64776	7.82106	1.7948e-06	1.8399e-05
ASTEI05043	-4.62608	8.44689	1.82095e-06	1.86509e-05
ASTEI02443	-4.84809	4.94979	1.84271e-06	1.88574e-05
ASTEI07317	-9.19098	2.15742	1.90992e-06	1.94531e-05
ASTEI09436	-9.19098	2.15742	1.90992e-06	1.94531e-05
ASTEI11295	-9.19098	2.15742	1.90992e-06	1.94531e-05
ASTEI06131	-6.7385	2.65184	1.91082e-06	1.94531e-05
ASTEI07861	-6.7385	2.65184	1.91082e-06	1.94531e-05
ASTEI10185	-6.7385	2.65184	1.91082e-06	1.94531e-05
ASTEI06100	-4.74244	5.77299	1.92842e-06	1.96153e-05
ASTEI09934	-4.91653	4.50283	1.93917e-06	1.97077e-05
ASTEI11077	-4.82288	4.77351	1.98178e-06	2.01233e-05
ASTEI03286	-4.78257	5.26443	2.00622e-06	2.0354e-05
ASTEI02199	-5.38528	3.49083	2.00934e-06	2.03681e-05
ASTEI05843	-6.7206	2.63403	2.02342e-06	2.04756e-05
ASTEI05571	-5.81825	2.64731	2.02342e-06	2.04756e-05
ASTEI00142	-5.47786	3.26758	2.02563e-06	2.04804e-05
ASTEI10995	-4.58419	9.44211	2.04274e-06	2.06357e-05
ASTEI09058	-4.59024	8.92598	2.04658e-06	2.06568e-05
ASTEI06182	-5.37509	3.4808	2.0767e-06	2.09429e-05
ASTEI07024	-4.72404	5.31463	2.08347e-06	2.09932e-05
ASTEI01404	-5.04997	3.99884	2.11852e-06	2.13282e-05
ASTEI10008	4.96284	4.71198	2.13139e-06	2.14394e-05
ASTEI05288	-5.80012	2.62946	2.14378e-06	2.15273e-05
ASTEI07292	-5.80012	2.62946	2.14378e-06	2.15273e-05
ASTEI048280	-5.08402	3.67302	2.16433e-06	2.17152e-05
ASTEI03453	-5.45403	3.24411	2.18785e-06	2.19325e-05
ASTEI03050	-5.29232	3.65788	2.22868e-06	2.23039e-05
ASTEI09850	-5.07498	3.66418	2.22868e-06	2.23039e-05
ASTEI03232	-9.16593	2.13253	2.23811e-06	2.23224e-05
ASTEI051271	-9.16593	2.13253	2.23811e-06	2.23224e-05
ASTEI06818	-9.16593	2.13253	2.23811e-06	2.23224e-05
ASTEI10527	-9.16593	2.13253	2.23811e-06	2.23224e-05
ASTEI07774	-5.04889	3.82928	2.28649e-06	2.27857e-05
ASTEI04247	-5.35449	3.46053	2.29506e-06	2.28345e-05
ASTEI03750	-5.06589	3.65528	2.29526e-06	2.28345e-05
ASTEI02100	-4.74654	5.28395	2.36295e-06	2.34881e-05
ASTEI07063	-6.68412	2.59776	2.41034e-06	2.39188e-05
ASTEI08331	-5.78177	2.6114	2.41034e-06	2.39188e-05
ASTEI00533	-9.14044	2.10723	2.4265e-06	2.39381e-05
ASTEI01520	-9.14044	2.10723	2.4265e-06	2.39381e-05
ASTEI03170	-9.14044	2.10723	2.4265e-06	2.39381e-05
ASTEI03282	-9.14044	2.10723	2.4265e-06	2.39381e-05
ASTEI03385	-9.14044	2.10723	2.4265e-06	2.39381e-05
ASTEI06943	-9.14044	2.10723	2.4265e-06	2.39381e-05
ASTEI07441	-9.14044	2.10723	2.4265e-06	2.39381e-05
ASTEI08379	-4.59883	6.40908	2.43438e-06	2.39957e-05
ASTEI08211	4.58857	7.28913	2.44791e-06	2.4109e-05
ASTEI07978	-4.68124	5.71384	2.4759e-06	2.43643e-05
ASTEI10901	-4.97258	4.21094	2.53284e-06	2.49038e-05
ASTEI01894	-4.84847	4.43659	2.54762e-06	2.50283e-05
ASTEI00454	-4.84336	4.5309	2.55182e-06	2.50486e-05
ASTEI05471	-4.66727	5.66186	2.5694e-06	2.52002e-05
ASTEI00556	-4.58352	6.39435	2.59418e-06	2.54221e-05
ASTEI05976	-9.11449	2.08149	2.63354e-06	2.57145e-05
ASTEI07904	-9.11449	2.08149	2.63354e-06	2.57145e-05
ASTEI09466	-9.11449	2.08149	2.63354e-06	2.57145e-05
ASTEI10396	-9.11449	2.08149	2.63354e-06	2.57145e-05
ASTEI01531	-4.83833	4.526	2.63664e-06	2.57145e-05
ASTEI08529	-4.5305	8.51646	2.63711e-06	2.57145e-05
ASTEI05187	-4.70606	5.0749	2.64608e-06	2.57807e-05
ASTEI00906	-4.83229	4.42086	2.685e-06	2.61383e-05
ASTEI06392	-4.83614	4.20297	2.69211e-06	2.61859e-05
ASTEI01787	-6.64669	2.56058	2.71611e-06	2.63324e-05
ASTEI06866	-6.64669	2.56058	2.71611e-06	2.63324e-05
ASTEI11425	-6.64669	2.56058	2.71611e-06	2.63324e-05
ASTEI03751	-5.74434	2.57459	2.71611e-06	2.63324e-05
ASTEI09427	4.86297	4.47113	2.73269e-06	2.64714e-05
ASTEI10317	-4.58724	6.50489	2.74384e-06	2.65576e-05
ASTEI01700	-5.01952	3.60995	2.74677e-06	2.65641e-05
ASTEI02062	-5.39268	3.18374	2.77291e-06	2.6795e-05
ASTEI10648	-5.53009	2.91791	2.79698e-06	2.70054e-05
ASTEI11451	-4.81984	4.60093	2.80248e-06	2.70363e-05
ASTEI07769	-5.30168	3.40861	2.81691e-06	2.71533e-05
ASTEI02231	-9.08806	2.0553	2.86135e-06	2.75367e-05
ASTEI06752	-9.08806	2.0553	2.86135e-06	2.75367e-05
ASTEI00030	-4.9684	3.91915	2.89623e-06	2.78497e-05
ASTEI08309	-5.22741	3.59412	2.91961e-06	2.80516e-05
ASTEI09937	-4.94103	4.18016	2.92289e-06	2.80602e-05
ASTEI01057	-4.69153	5.23072	2.94136e-06	2.82145e-05
ASTEI09203	-4.51175	7.96895	2.96169e-06	2.83864e-05
ASTEI00327	-4.73398	4.97648	2.98637e-06	2.85998e-05
ASTEI01640	4.62944	5.68543	3.06945e-06	2.93716e-05
ASTEI02352	-9.06115	2.02864	3.11235e-06	2.96206e-05
ASTEI03685	-9.06115	2.02864	3.11235e-06	2.96206e-05
ASTEI06173	-9.06115	2.02864	3.11235e-06	2.96206e-05
ASTEI06705	-9.06115	2.02864	3.11235e-06	2.96206e-05
ASTEI02153	9.03779	2.2163	3.11235e-06	2.96206e-05
ASTEI04694	9.03779	2.2163	3.11235e-06	2.96206e-05
ASTEI02132	-4.79742	4.48625	3.11306e-06	2.96206e-05
ASTEI08726	4.65747	5.59384	3.13235e-06	2.97801e-05
ASTEI05663	-5.70592	2.53686	3.26329e-06	3.1e-05
ASTEI02012	-4.77651	4.46595	3.33109e-06	3.16186e-05
ASTEI05916	-4.45127	10.8854	3.36069e-06	3.18738e-05
ASTEI08412	-4.77703	4.36717	3.38887e-06	3.21153e-05
ASTEI04382	-5.34165	3.13359	3.40236e-06	3.22172e-05
ASTEI01080	-5.18896	3.5564	3.40982e-06	3.22361e-05
ASTEI08193	-4.97162	3.56318	3.40982e-06	3.22361e-05
ASTEI02325	-6.58867	2.50301	3.4734e-06	3.28108e-05
ASTEI06102	-4.61277	5.35397	3.47817e-06	3.28295e-05
ASTEI10195	-4.48053	7.32879	3.5473e-06	3.34535e-05
ASTEI03946	4.65171	5.16135	3.54995e-06	3.34535e-05
ASTEI05756	4.52492	6.3579	3.56062e-06	3.35273e-05
ASTEI09119	-4.90034	4.00376	3.62027e-06	3.40617e-05
ASTEI04860	-4.7553	4.44537	3.62901e-06	3.41167e-05
ASTEI00204	-9.03372	2.00151	3.69514e-06	3.45182e-05
ASTEI02742	-9.03372	2.00151	3.69514e-06	3.45182e-05
ASTEI02984	-9.03372	2.00151	3.69514e-06	3.45182e-05
ASTEI03089	-9.03372	2.00151	3.69514e-06	3.45182e-05
ASTEI03692	-9.03372	2.00151	3.69514e-06	3.45182e-05
ASTEI07118	-9.03372	2.00151	3.69514e-06	3.45182e-05
ASTEI10243	-9.03372	2.00151	3.69514e-06	3.45182e-05
ASTEI10681	-9.03372	2.00151	3.69514e-06	3.45182e-05
ASTEI10875	-4.61952	5.05013	3.81348e-06	3.55955e-05
ASTEI08938	-4.4963	6.41751	3.93641e-06	3.67129e-05
ASTEI00294	-5.64629	2.4784	3.94253e-06	3.67129e-05
ASTEI00604	-5.64629	2.4784	3.94253e-06	3.67129e-05
ASTEI06385	4.56147	5.78176	3.95913e-06	3.68384e-05
ASTEI10134	-4.52567	5.90111	4.01166e-06	3.72977e-05
ASTEI02010	-9.00576	1.97388	4.03352e-06	3.73536e-05
ASTEI03184	-9.00576	1.97388	4.03352e-06	3.73536e-05
ASTEI04271	-9.00576	1.97388	4.03352e-06	3.73536e-05
ASTEI09421	-9.00576	1.97388	4.03352e-06	3.73536e-05
ASTEI08988	8.98205	2.16562	4.03352e-06	3.73536e-05
ASTEI04163	-4.51556	5.59167	4.11537e-06	3.80817e-05
ASTEI07092	4.58718	5.52719	4.14071e-06	3.82862e-05
ASTEI02915	-5.42098	2.81073	4.16682e-06	3.84974e-05
ASTEI00274	-4.88614	3.67044	4.32e-06	3.98814e-05
ASTEI06216	-4.55273	5.24878	4.32615e-06	3.98856e-05
ASTEI00296	-4.62371	4.49817	4.32722e-06	3.98856e-05
ASTEI08034	5.3168	3.40107	4.33481e-06	3.98931e-05
ASTEI08145	5.3168	3.40107	4.33481e-06	3.98931e-05
ASTEI07506	-5.4047	2.79477	4.38774e-06	4.03487e-05
ASTEI10112	-8.97725	1.94573	4.40838e-06	4.04125e-05
ASTEI10662	-8.97725	1.94573	4.40838e-06	4.04125e-05
ASTEI10738	-8.97725	1.94573	4.40838e-06	4.04125e-05
ASTEI09252	8.94365	2.13077	4.40838e-06	4.04125e-05
ASTEI02030	-6.52821	2.44313	4.48677e-06	4.10035e-05
ASTEI03634	-6.52821	2.44313	4.48677e-06	4.10035e-05
ASTEI06645	-6.52821	2.44313	4.48677e-06	4.10035e-05
ASTEI09671	-5.62586	2.45839	4.48677e-06	4.10035e-05
ASTEI10002	-4.4772	5.72894	4.532e-06	4.13848e-05
ASTEI02763	-4.54526	5.28891	4.53906e-06	4.14171e-05
ASTEI01667	-4.40966	7.28249	4.54586e-06	4.14472e-05
ASTEI01509	-4.47604	5.96897	4.57091e-06	4.16433e-05
ASTEI10162	-4.4633	6.2565	4.57891e-06	4.16643e-05
ASTEI10164	-4.86789	3.65267	4.58028e-06	4.16643e-05
ASTEI07390	-4.44833	6.32966	4.64849e-06	4.22522e-05
ASTEI10496	-4.68974	4.38181	4.72655e-06	4.29286e-05
ASTEI02666	-6.50748	2.42262	4.79131e-06	4.34498e-05
ASTEI05384	-5.60513	2.43811	4.79131e-06	4.34498e-05
ASTEI01173	-8.94816	1.91705	4.82427e-06	4.34811e-05
ASTEI03061	-8.94816	1.91705	4.82427e-06	4.34811e-05
ASTEI07633	-8.94816	1.91705	4.82427e-06	4.34811e-05
ASTEI07934	-8.94816	1.91705	4.82427e-06	4.34811e-05
ASTEI08182	-8.94816	1.91705	4.82427e-06	4.34811e-05
ASTEI10535	-8.94816	1.91705	4.82427e-06	4.34811e-05
ASTEI11244	-8.94816	1.91705	4.82427e-06	4.34811e-05
ASTEI09409	8.92406	2.11302	4.82427e-06	4.34811e-05
ASTEI00311	-5.16643	3.27594	4.85125e-06	4.36909e-05
ASTEI10629	-4.85868	3.6437	4.85893e-06	4.37266e-05
ASTEI08927	-5.38823	2.77863	4.87164e-06	4.38076e-05
ASTEI03923	-4.5612	5.10491	4.93295e-06	4.43251e-05
ASTEI06824	-4.81877	3.92436	4.93846e-06	4.43408e-05
ASTEI01967	-4.8494	3.63468	5.00559e-06	4.49094e-05
ASTEI00535	-4.80039	4.04325	5.01603e-06	4.49688e-05
ASTEI07450	-5.0881	3.45761	5.03119e-06	4.50704e-05
ASTEI00352	-6.48645	2.40182	5.12008e-06	4.58319e-05
ASTEI10264	-4.598	4.84499	5.1273e-06	4.58617e-05
ASTEI06485	-4.53704	4.91171	5.152e-06	4.60477e-05
ASTEI03461	-4.84007	3.6256	5.15742e-06	4.60612e-05
ASTEI09809	-4.66422	4.1512	5.29684e-06	4.72706e-05
ASTEI10044	-4.36645	7.67235	5.3716e-06	4.79015e-05
ASTEI10220	-4.44231	5.99111	5.37719e-06	4.79151e-05
ASTEI00520	-5.35471	2.74581	5.41853e-06	4.82471e-05
ASTEI02092	-4.33194	9.69429	5.54551e-06	4.93404e-05
ASTEI03114	-4.57748	4.82519	5.55028e-06	4.93456e-05
ASTEI09405	-4.36668	7.00999	5.61159e-06	4.98318e-05
ASTEI06192	-4.57074	4.68126	5.61342e-06	4.98318e-05
ASTEI04863	6.24302	2.85035	5.71851e-06	5.07265e-05
ASTEI00725	-8.91847	1.88782	5.8006e-06	5.11851e-05
ASTEI02426	-8.91847	1.88782	5.8006e-06	5.11851e-05
ASTEI02709	-8.91847	1.88782	5.8006e-06	5.11851e-05
ASTEI04626	-8.91847	1.88782	5.8006e-06	5.11851e-05
ASTEI06328	-8.91847	1.88782	5.8006e-06	5.11851e-05
ASTEI08801	-8.91847	1.88782	5.8006e-06	5.11851e-05
ASTEI11474	-8.91847	1.88782	5.8006e-06	5.11851e-05
ASTEI04570	-4.44281	5.62878	5.82015e-06	5.13192e-05
ASTEI05731	-4.37105	6.52595	5.82464e-06	5.13204e-05
ASTEI04489	-6.44345	2.35934	5.85945e-06	5.15886e-05
ASTEI10312	-4.77225	3.87915	5.87584e-06	5.16942e-05
ASTEI03233	-5.04569	3.41615	5.96047e-06	5.23996e-05
ASTEI02486	4.33889	7.74398	6.00332e-06	5.27371e-05
ASTEI02081	5.02282	3.81351	6.02018e-06	5.28065e-05
ASTEI08072	-4.7813	3.73696	6.02018e-06	5.28065e-05
ASTEI08545	-5.09374	3.20482	6.35995e-06	5.57396e-05
ASTEI02701	-8.88816	1.85801	6.37378e-06	5.57396e-05
ASTEI04941	-8.88816	1.85801	6.37378e-06	5.57396e-05
ASTEI09634	-8.88816	1.85801	6.37378e-06	5.57396e-05
ASTEI10439	-5.3204	2.71225	6.37821e-06	5.57396e-05
ASTEI01286	-5.02402	3.39498	6.38691e-06	5.57743e-05
ASTEI08807	-4.53376	4.6456	6.51292e-06	5.68325e-05
ASTEI09389	-4.48332	4.97549	6.6516e-06	5.79998e-05
ASTEI08081	-6.42145	2.33764	6.72556e-06	5.8558e-05
ASTEI03628	-5.5191	2.35413	6.72556e-06	5.8558e-05
ASTEI09199	4.61885	4.52073	6.83181e-06	5.94393e-05
ASTEI03279	-8.8572	1.8276	7.01372e-06	6.08423e-05
ASTEI05922	-8.8572	1.8276	7.01372e-06	6.08423e-05
ASTEI08252	-8.8572	1.8276	7.01372e-06	6.08423e-05
ASTEI09375	-8.8572	1.8276	7.01372e-06	6.08423e-05
ASTEI03545	-4.78467	3.38122	7.09474e-06	6.14999e-05
ASTEI09548	-5.28526	2.67792	7.1278e-06	6.17411e-05
ASTEI02690	-4.45277	4.83063	7.20369e-06	6.2212e-05
ASTEI01887	-4.27946	7.9335	7.20438e-06	6.2212e-05
ASTEI06914	-5.14733	2.94327	7.20453e-06	6.2212e-05
ASTEI03590	-6.39912	2.31562	7.21383e-06	6.2212e-05
ASTEI08173	-6.39912	2.31562	7.21383e-06	6.2212e-05
ASTEI09645	-6.39912	2.31562	7.21383e-06	6.2212e-05
ASTEI03953	-4.27507	8.25757	7.22076e-06	6.22263e-05
ASTEI01131	-4.75325	3.54126	7.23464e-06	6.23004e-05
ASTEI07839	-4.41715	5.06952	7.26767e-06	6.25391e-05
ASTEI01931	-4.99087	3.36262	7.35061e-06	6.32067e-05
ASTEI07563	-4.74328	3.53158	7.46761e-06	6.41659e-05
ASTEI06094	-4.4902	4.52969	7.57644e-06	6.50536e-05
ASTEI02639	-8.82556	1.79656	7.72941e-06	6.58661e-05
ASTEI04812	-8.82556	1.79656	7.72941e-06	6.58661e-05
ASTEI05185	-8.82556	1.79656	7.72941e-06	6.58661e-05
ASTEI05486	-8.82556	1.79656	7.72941e-06	6.58661e-05
ASTEI05844	-8.82556	1.79656	7.72941e-06	6.58661e-05
ASTEI09732	-8.82556	1.79656	7.72941e-06	6.58661e-05
ASTEI00907	-4.30217	6.68775	7.73703e-06	6.58661e-05
ASTEI01890	-6.37644	2.29327	7.74369e-06	6.58661e-05
ASTEI07030	-6.37644	2.29327	7.74369e-06	6.58661e-05
ASTEI07923	-6.37644	2.29327	7.74369e-06	6.58661e-05
ASTEI01971	-5.47408	2.3103	7.74369e-06	6.58661e-05
ASTEI05135	-5.47408	2.3103	7.74369e-06	6.58661e-05
ASTEI07124	-5.47408	2.3103	7.74369e-06	6.58661e-05
ASTEI07026	-4.73323	3.52184	7.96014e-06	6.76584e-05
ASTEI05548	-4.69954	3.80861	8.0083e-06	6.80187e-05
ASTEI07470	-4.70093	3.65899	8.2293e-06	6.98183e-05
ASTEI09177	-4.3606	5.24494	8.23203e-06	6.98183e-05
ASTEI00169	-5.45103	2.28789	8.31923e-06	7.05071e-05
ASTEI10663	-4.26978	7.01466	8.37415e-06	7.09216e-05
ASTEI07161	-5.01718	3.13008	8.44048e-06	7.1432e-05
ASTEI00632	-4.54276	4.23975	8.47705e-06	7.16901e-05
ASTEI04821	-4.73962	3.33753	8.48705e-06	7.17231e-05
ASTEI05634	-8.79321	1.76488	8.53121e-06	7.17876e-05
ASTEI05885	-8.79321	1.76488	8.53121e-06	7.17876e-05
ASTEI06559	-8.79321	1.76488	8.53121e-06	7.17876e-05
ASTEI07059	-8.79321	1.76488	8.53121e-06	7.17876e-05
ASTEI08338	-8.79321	1.76488	8.53121e-06	7.17876e-05
ASTEI08404	-8.79321	1.76488	8.53121e-06	7.17876e-05
ASTEI02903	-4.45678	4.4196	8.54313e-06	7.18366e-05
ASTEI01324	-5.10206	2.89909	8.71555e-06	7.32343e-05
ASTEI01333	-4.35434	5.32148	8.74837e-06	7.34577e-05
ASTEI05162	-5.23088	2.62489	8.95607e-06	7.51481e-05
ASTEI10958	-4.52846	3.90496	9.05828e-06	7.59517e-05
ASTEI05340	4.23312	7.51463	9.07263e-06	7.60179e-05
ASTEI06849	-5.08664	2.88407	9.14884e-06	7.65477e-05
ASTEI11428	-5.08664	2.88407	9.14884e-06	7.65477e-05
ASTEI07901	-4.64455	3.89212	9.28612e-06	7.76412e-05
ASTEI09568	-4.36293	5.11382	9.32195e-06	7.78855e-05
ASTEI07637	-4.51779	4.21567	9.36425e-06	7.81835e-05
ASTEI00705	-5.21228	2.60678	9.49475e-06	7.9217e-05
ASTEI04212	-4.99074	3.1043	9.56737e-06	7.97664e-05
ASTEI02039	-5.07106	2.86889	9.60731e-06	8.00428e-05
ASTEI04999	-6.32997	2.24755	9.62597e-06	8.00851e-05
ASTEI05587	-6.32997	2.24755	9.62597e-06	8.00851e-05
ASTEI01242	-4.30463	5.68933	9.63489e-06	8.01028e-05
ASTEI07426	-4.31541	5.5408	9.80562e-06	8.14647e-05
ASTEI05014	-4.43422	4.68728	9.81718e-06	8.15033e-05
ASTEI07350	-4.62879	3.87687	1.00106e-05	8.30503e-05
ASTEI00317	-4.69311	3.29249	1.02063e-05	8.4555e-05
ASTEI11359	-4.69311	3.29249	1.02063e-05	8.4555e-05
ASTEI01554	-6.30616	2.22415	1.03678e-05	8.57128e-05
ASTEI10440	-6.30616	2.22415	1.03678e-05	8.57128e-05
ASTEI02369	-5.4038	2.24205	1.03678e-05	8.57128e-05
ASTEI08531	-4.41628	4.60295	1.04064e-05	8.59716e-05
ASTEI02809	-8.76012	1.73252	1.04431e-05	8.60329e-05
ASTEI08431	-8.76012	1.73252	1.04431e-05	8.60329e-05
ASTEI09945	-8.76012	1.73252	1.04431e-05	8.60329e-05
ASTEI04157	8.73465	1.94207	1.04431e-05	8.60329e-05
ASTEI03669	4.30128	5.58591	1.04638e-05	8.61439e-05
ASTEI10223	-5.17437	2.56989	1.0689e-05	8.7936e-05
ASTEI04596	-4.1746	8.19657	1.07942e-05	8.87394e-05
ASTEI02647	-4.29038	5.1778	1.08423e-05	8.90734e-05
ASTEI02825	-4.38842	4.27155	1.09937e-05	9.02538e-05
ASTEI08265	4.56855	4.03314	1.1063e-05	9.0728e-05
ASTEI03276	-4.65023	3.44147	1.10668e-05	9.0728e-05
ASTEI09388	-4.35033	4.84786	1.11073e-05	9.09964e-05
ASTEI09831	-6.28195	2.20038	1.11768e-05	9.15025e-05
ASTEI02879	-4.31734	5.11603	1.13403e-05	9.27084e-05
ASTEI10038	-4.31734	5.11603	1.13403e-05	9.27084e-05
ASTEI10252	-4.19545	6.63061	1.13477e-05	9.27084e-05
ASTEI02638	-8.72625	1.69946	1.15831e-05	9.4024e-05
ASTEI04592	-8.72625	1.69946	1.15831e-05	9.4024e-05
ASTEI04800	-8.72625	1.69946	1.15831e-05	9.4024e-05
ASTEI05377	-8.72625	1.69946	1.15831e-05	9.4024e-05
ASTEI06316	-8.72625	1.69946	1.15831e-05	9.4024e-05
ASTEI06508	-8.72625	1.69946	1.15831e-05	9.4024e-05
ASTEI08595	-8.72625	1.69946	1.15831e-05	9.4024e-05
ASTEI11134	-8.72625	1.69946	1.15831e-05	9.4024e-05
ASTEI11430	-8.72625	1.69946	1.15831e-05	9.4024e-05
ASTEI07279	-4.37789	4.34383	1.15885e-05	9.4024e-05
ASTEI01609	-5.02329	2.82239	1.17285e-05	9.50941e-05
ASTEI03305	-4.21205	5.9472	1.18371e-05	9.59089e-05
ASTEI10588	-4.45655	3.83571	1.19712e-05	9.69286e-05
ASTEI09864	-6.25733	2.17623	1.206e-05	9.75136e-05
ASTEI04213	-5.35498	2.19477	1.206e-05	9.75136e-05
ASTEI10983	4.14438	8.18692	1.23007e-05	9.93916e-05
ASTEI03459	-4.44434	4.23792	1.23592e-05	9.97964e-05
ASTEI03035	-4.92241	3.03781	1.23886e-05	9.9965e-05
ASTEI08181	-4.32459	4.8777	1.25709e-05	0.000101367
ASTEI10231	4.24915	5.80393	1.26935e-05	0.000102262
ASTEI10820	-4.14425	7.48461	1.26992e-05	0.000102262
ASTEI08328	-4.26838	4.87648	1.27326e-05	0.000102461
ASTEI03708	-8.69157	1.66566	1.28701e-05	0.000102935
ASTEI04299	-8.69157	1.66566	1.28701e-05	0.000102935
ASTEI06292	-8.69157	1.66566	1.28701e-05	0.000102935
ASTEI06810	-8.69157	1.66566	1.28701e-05	0.000102935
ASTEI09498	-8.69157	1.66566	1.28701e-05	0.000102935
ASTEI10169	-8.69157	1.66566	1.28701e-05	0.000102935
ASTEI11601	-8.69157	1.66566	1.28701e-05	0.000102935
ASTEI11624	-8.69157	1.66566	1.28701e-05	0.000102935
ASTEI11762	-8.69157	1.66566	1.28701e-05	0.000102935
ASTEI00130	-5.32993	2.17056	1.3025e-05	0.000104103
ASTEI10258	-4.22434	5.61278	1.32209e-05	0.000105597
ASTEI08296	-4.34613	4.39133	1.32679e-05	0.0001059
ASTEI03936	-4.14921	6.82792	1.34805e-05	0.000107525
ASTEI09658	-4.56046	3.6741	1.35221e-05	0.000107783
ASTEI02897	-5.11555	2.51279	1.36413e-05	0.000108406
ASTEI06786	-5.11555	2.51279	1.36413e-05	0.000108406
ASTEI07995	-5.11555	2.51279	1.36413e-05	0.000108406
ASTEI09415	-5.11555	2.51279	1.36413e-05	0.000108406
ASTEI04380	-4.54731	3.79816	1.36461e-05	0.000108406
ASTEI08271	-4.15091	6.61722	1.38003e-05	0.000109557
ASTEI04389	-4.60793	3.21021	1.38726e-05	0.000110057
ASTEI06771	4.68173	3.74441	1.39175e-05	0.000110338
ASTEI05041	-4.10213	8.4451	1.40652e-05	0.00011134
ASTEI00196	-6.23229	2.15169	1.40809e-05	0.00011134
ASTEI00549	-6.23229	2.15169	1.40809e-05	0.00011134
ASTEI05826	-4.28186	4.66685	1.40816e-05	0.00011134
ASTEI02448	4.18582	6.19423	1.41839e-05	0.000112074
ASTEI06381	4.79961	3.60615	1.42308e-05	0.000112303
ASTEI09020	4.42877	4.34333	1.4232e-05	0.000112303
ASTEI03792	-4.08669	10.8896	1.42527e-05	0.000112391
ASTEI07830	-4.33313	4.45285	1.42648e-05	0.000112411
ASTEI02020	-8.65603	1.6311	1.4326e-05	0.000112593
ASTEI05879	-8.65603	1.6311	1.4326e-05	0.000112593
ASTEI07323	-8.65603	1.6311	1.4326e-05	0.000112593
ASTEI07701	-8.65603	1.6311	1.4326e-05	0.000112593
ASTEI10727	-4.53045	3.7819	1.43911e-05	0.000113029
ASTEI05139	-4.97387	2.77439	1.44122e-05	0.000113119
ASTEI00709	-4.59534	3.19807	1.44307e-05	0.00011315
ASTEI03096	-4.40655	3.90272	1.44352e-05	0.00011315
ASTEI03763	-4.28384	4.83874	1.46806e-05	0.000114996
ASTEI10016	-4.39869	3.89517	1.47971e-05	0.000115796
ASTEI09618	-4.39925	4.00232	1.48023e-05	0.000115796
ASTEI08432	-4.15625	5.74464	1.50017e-05	0.000117278
ASTEI07301	-4.2148	5.18825	1.50577e-05	0.000117637
ASTEI11543	-6.2068	2.12674	1.52372e-05	0.000118961
ASTEI05972	-4.52349	3.63845	1.56391e-05	0.000122018
ASTEI00121	-4.06001	10.715	1.58306e-05	0.00012343
ASTEI06361	-4.78717	3.16448	1.6268e-05	0.000126757
ASTEI08877	-4.28763	4.17499	1.63856e-05	0.000127589
ASTEI08767	-6.18085	2.10137	1.65052e-05	0.000128351
ASTEI02983	-5.27849	2.12094	1.65052e-05	0.000128351
ASTEI08608	4.40059	4.03971	1.66311e-05	0.000129244
ASTEI02687	4.21528	5.23748	1.67984e-05	0.000130459
ASTEI07919	-4.53929	3.3344	1.68386e-05	0.000130685
ASTEI03865	5.29828	2.85413	1.68978e-05	0.000131058
ASTEI09555	-4.77424	3.15195	1.69397e-05	0.000131296
ASTEI00536	-4.50464	3.6203	1.70933e-05	0.000132329
ASTEI02415	-4.05568	8.23174	1.70954e-05	0.000132329
ASTEI02797	-4.52771	3.32325	1.74607e-05	0.000135068
ASTEI11078	-5.05424	2.45342	1.7582e-05	0.000135918
ASTEI00820	-4.7612	3.13931	1.76438e-05	0.000136306
ASTEI00524	-8.6196	1.59573	1.78517e-05	0.000137282
ASTEI03544	-8.6196	1.59573	1.78517e-05	0.000137282
ASTEI04644	-8.6196	1.59573	1.78517e-05	0.000137282
ASTEI06785	-8.6196	1.59573	1.78517e-05	0.000137282
ASTEI07434	-8.6196	1.59573	1.78517e-05	0.000137282
ASTEI00192	8.56796	1.79278	1.78517e-05	0.000137282
ASTEI10275	8.56796	1.79278	1.78517e-05	0.000137282
ASTEI06787	4.52229	3.80728	1.78832e-05	0.000137435
ASTEI08875	-6.15442	2.07556	1.78971e-05	0.000137452
ASTEI09019	-4.51604	3.31201	1.81096e-05	0.000138993
ASTEI06486	4.0423	8.17535	1.83388e-05	0.000140661
ASTEI00108	-4.5307	3.13582	1.8382e-05	0.000140901
ASTEI02940	-4.82098	2.93939	1.86443e-05	0.000142819
ASTEI02987	-5.03321	2.43309	1.87643e-05	0.000143551
ASTEI08428	-5.03321	2.43309	1.87643e-05	0.000143551
ASTEI00453	-4.01731	9.50455	1.91197e-05	0.000146175
ASTEI07582	-4.19608	4.52358	1.92975e-05	0.000147439
ASTEI06692	-4.24121	4.13065	1.93641e-05	0.000147797
ASTEI05186	-6.12751	2.0493	1.94271e-05	0.000147797
ASTEI05854	-6.12751	2.0493	1.94271e-05	0.000147797
ASTEI07683	-6.12751	2.0493	1.94271e-05	0.000147797
ASTEI08007	-6.12751	2.0493	1.94271e-05	0.000147797
ASTEI10171	-6.12751	2.0493	1.94271e-05	0.000147797
ASTEI04457	-4.2445	4.21617	1.94321e-05	0.000147797
ASTEI07477	4.13333	5.69537	1.9876e-05	0.000151076
ASTEI05596	-4.73475	3.11371	1.99686e-05	0.000151431
ASTEI03034	-8.58222	1.55952	1.9987e-05	0.000151431
ASTEI07832	-8.58222	1.55952	1.9987e-05	0.000151431
ASTEI11156	-8.58222	1.55952	1.9987e-05	0.000151431
ASTEI11775	-8.58222	1.55952	1.9987e-05	0.000151431
ASTEI10005	-4.11771	5.24812	2.0024e-05	0.000151614
ASTEI03309	5.91004	2.54491	2.00399e-05	0.000151637
ASTEI02778	-4.47255	3.43852	2.03953e-05	0.000154227
ASTEI07044	-4.504	3.11017	2.08212e-05	0.000157272
ASTEI02221	-3.98916	11.5089	2.08246e-05	0.000157272
ASTEI03933	-4.86966	2.67346	2.10272e-05	0.000158701
ASTEI02627	-4.00098	8.17577	2.10661e-05	0.000158892
ASTEI08772	-4.30863	3.91546	2.11355e-05	0.000159314
ASTEI085594	-4.9902	2.39158	2.1417e-05	0.000161333
ASTEI06732	-4.77522	2.89511	2.14976e-05	0.000161836
ASTEI05529	-4.04779	6.16486	2.164e-05	0.000162804
ASTEI10909	-4.49047	3.09717	2.17162e-05	0.000163273
ASTEI08766	-4.02854	6.47257	2.176e-05	0.000163435
ASTEI05181	-4.30099	3.68651	2.17655e-05	0.000163435
ASTEI09060	-4.29379	4.09353	2.20138e-05	0.000165195
ASTEI02007	-8.54385	1.52244	2.24245e-05	0.000167318
ASTEI03662	-8.54385	1.52244	2.24245e-05	0.000167318
ASTEI04110	-8.54385	1.52244	2.24245e-05	0.000167318
ASTEI07263	-8.54385	1.52244	2.24245e-05	0.000167318
ASTEI07307	-8.54385	1.52244	2.24245e-05	0.000167318
ASTEI07466	-8.54385	1.52244	2.24245e-05	0.000167318
ASTEI09543	-8.54385	1.52244	2.24245e-05	0.000167318
ASTEI01635	8.51657	1.74699	2.24245e-05	0.000167318
ASTEI06896	8.51657	1.74699	2.24245e-05	0.000167318
ASTEI01443	-4.45621	3.25452	2.26452e-05	0.000168858
ASTEI07874	-4.01057	6.67193	2.27288e-05	0.000169374
ASTEI07624	-5.19772	2.0433	2.29661e-05	0.000171035
ASTEI01693	-4.15553	4.5464	2.29914e-05	0.000171115
ASTEI03526	-4.11083	5.1675	2.33655e-05	0.000173789
ASTEI03767	4.15154	4.92116	2.38239e-05	0.000177087
ASTEI01461	-4.08323	4.98068	2.41227e-05	0.000179195
ASTEI04816	-4.14835	4.65512	2.44876e-05	0.000181791
ASTEI09163	-4.46302	3.07083	2.46814e-05	0.000183114
ASTEI04239	-4.74389	2.86484	2.48696e-05	0.000184395
ASTEI11266	-6.07212	1.99538	2.50132e-05	0.000185343
ASTEI01991	-8.50443	1.48443	2.52136e-05	0.000185454
ASTEI02011	-8.50443	1.48443	2.52136e-05	0.000185454
ASTEI02085	-8.50443	1.48443	2.52136e-05	0.000185454
ASTEI05561	-8.50443	1.48443	2.52136e-05	0.000185454
ASTEI06436	-8.50443	1.48443	2.52136e-05	0.000185454
ASTEI06583	-8.50443	1.48443	2.52136e-05	0.000185454
ASTEI06606	-8.50443	1.48443	2.52136e-05	0.000185454
ASTEI07542	-8.50443	1.48443	2.52136e-05	0.000185454
ASTEI09463	-8.50443	1.48443	2.52136e-05	0.000185454
ASTEI09587	-8.50443	1.48443	2.52136e-05	0.000185454
ASTEI11459	-8.50443	1.48443	2.52136e-05	0.000185454
ASTEI05975	-4.08188	5.06196	2.5217e-05	0.000185454
ASTEI01403	-4.44909	3.05748	2.57723e-05	0.00018942
ASTEI08451	-3.97018	7.06483	2.59763e-05	0.0001908
ASTEI05693	5.83616	2.4777	2.62564e-05	0.000192618
ASTEI05715	-4.94588	2.3489	2.62564e-05	0.000192618
ASTEI07457	-4.38608	3.50636	2.63415e-05	0.000193122
ASTEI04367	-3.96587	6.60448	2.64738e-05	0.000193971
ASTEI02944	-6.0436	1.96767	2.7275e-05	0.000199593
ASTEI08424	-5.14125	1.98924	2.7275e-05	0.000199593
ASTEI10122	-4.24518	3.63319	2.7458e-05	0.000200808
ASTEI01061	3.97872	6.55938	2.76026e-05	0.00020174
ASTEI10671	-4.23672	3.84674	2.78163e-05	0.000203176
ASTEI02771	-4.79576	2.60216	2.79463e-05	0.000204
ASTEI02700	-4.42083	3.03042	2.81262e-05	0.000205186
ASTEI10176	3.96093	6.5019	2.87486e-05	0.000209596
ASTEI05949	-4.00705	5.54987	2.90782e-05	0.000211868
ASTEI04352	-4.22294	3.72701	2.92236e-05	0.000212796
ASTEI07665	-4.77667	2.58379	2.96292e-05	0.000215617
ASTEI04701	-4.3938	3.19468	2.97011e-05	0.000215762
ASTEI04483	-6.01452	1.93945	2.97774e-05	0.000215762
ASTEI08044	-6.01452	1.93945	2.97774e-05	0.000215762
ASTEI08757	-6.01452	1.93945	2.97774e-05	0.000215762
ASTEI03001	-5.11216	1.96146	2.97774e-05	0.000215762
ASTEI07634	-5.11216	1.96146	2.97774e-05	0.000215762
ASTEI08621	-5.11216	1.96146	2.97774e-05	0.000215762
ASTEI02450	4.15753	4.32428	2.99224e-05	0.00021668
ASTEI02073	-4.35485	3.47644	2.99755e-05	0.000216932
ASTEI10571	-4.12915	4.02392	3.00096e-05	0.000217045
ASTEI00452	-4.90014	2.30496	3.01897e-05	0.00021808
ASTEI03466	-4.90014	2.30496	3.01897e-05	0.00021808
ASTEI09154	4.80383	2.92968	3.03665e-05	0.000219222
ASTEI01316	-3.95064	6.26152	3.06566e-05	0.000221181
ASTEI04222	-4.0868	4.54005	3.07602e-05	0.000221793
ASTEI05104	-4.20357	3.81514	3.16443e-05	0.000228029
ASTEI02376	-4.12511	4.2544	3.17028e-05	0.000228284
ASTEI01462	-3.93794	6.11512	3.17185e-05	0.000228284
ASTEI00160	-4.20503	3.70994	3.17682e-05	0.000228503
ASTEI02918	-3.89855	7.70481	3.18079e-05	0.000228648
ASTEI00547	-4.12195	4.17742	3.18362e-05	0.000228713
ASTEI00229	-8.4639	1.44545	3.20938e-05	0.000229583
ASTEI01467	-8.4639	1.44545	3.20938e-05	0.000229583
ASTEI02327	-8.4639	1.44545	3.20938e-05	0.000229583
ASTEI06926	-8.4639	1.44545	3.20938e-05	0.000229583
ASTEI07391	-8.4639	1.44545	3.20938e-05	0.000229583
ASTEI08426	-8.4639	1.44545	3.20938e-05	0.000229583
ASTEI01187	8.40794	1.65056	3.20938e-05	0.000229583
ASTEI02329	-4.60934	2.99265	3.2141e-05	0.000229782
ASTEI03056	-3.90732	6.8588	3.23497e-05	0.000231134
ASTEI06936	3.90489	7.4326	3.24616e-05	0.000231793
ASTEI07812	-4.11539	4.17118	3.2494e-05	0.000231884
ASTEI10027	3.88157	8.57108	3.31193e-05	0.000236126
ASTEI09367	-3.90253	7.23308	3.31285e-05	0.000236126
ASTEI09923	-3.98108	5.08225	3.32778e-05	0.000237046
ASTEI00554	-4.75733	2.56518	3.33605e-05	0.000237492
ASTEI04736	-4.07044	4.63566	3.34685e-05	0.000238117
ASTEI07168	-4.6456	2.77014	3.54241e-05	0.000251458
ASTEI04527	-4.73773	2.54635	3.54289e-05	0.000251458
ASTEI09033	-4.73773	2.54635	3.54289e-05	0.000251458
ASTEI09310	-4.73773	2.54635	3.54289e-05	0.000251458
ASTEI02551	-5.98483	1.9107	3.56264e-05	0.000251949
ASTEI03195	-5.98483	1.9107	3.56264e-05	0.000251949
ASTEI08891	-5.98483	1.9107	3.56264e-05	0.000251949
ASTEI04770	-5.08247	1.93317	3.56264e-05	0.000251949
ASTEI06677	-5.08247	1.93317	3.56264e-05	0.000251949
ASTEI10068	-5.08247	1.93317	3.56264e-05	0.000251949
ASTEI00597	-8.4222	1.40546	3.6339e-05	0.000255761
ASTEI02837	-8.4222	1.40546	3.6339e-05	0.000255761
ASTEI02909	-8.4222	1.40546	3.6339e-05	0.000255761
ASTEI02931	-8.4222	1.40546	3.6339e-05	0.000255761
ASTEI03686	-8.4222	1.40546	3.6339e-05	0.000255761
ASTEI05743	-8.4222	1.40546	3.6339e-05	0.000255761
ASTEI09564	-8.4222	1.40546	3.6339e-05	0.000255761
ASTEI11135	-8.4222	1.40546	3.6339e-05	0.000255761
ASTEI11093	-4.30125	3.42517	3.65749e-05	0.000257268
ASTEI05437	-4.56499	2.94999	3.68355e-05	0.000258947
ASTEI02451	-3.848	8.88189	3.72247e-05	0.000261527
ASTEI08466	-4.07988	4.28185	3.80618e-05	0.000267249
ASTEI00012	-5.95452	1.88138	3.90451e-05	0.000273086
ASTEI02090	-5.95452	1.88138	3.90451e-05	0.000273086
ASTEI02838	-5.95452	1.88138	3.90451e-05	0.000273086
ASTEI11392	-5.95452	1.88138	3.90451e-05	0.000273086
ASTEI03586	-5.05216	1.90433	3.90451e-05	0.000273086
ASTEI03902	-5.05216	1.90433	3.90451e-05	0.000273086
ASTEI08997	-3.98221	4.65538	3.90553e-05	0.000273086
ASTEI02435	-4.61129	2.73718	3.93398e-05	0.000274749
ASTEI06616	-4.61129	2.73718	3.93398e-05	0.000274749
ASTEI10777	-4.31516	3.11952	3.94355e-05	0.000275171
ASTEI08703	-3.8409	7.7659	3.94469e-05	0.000275171
ASTEI08422	-4.27097	3.53289	3.95714e-05	0.000275876
ASTEI07368	-4.14366	3.75812	4.01863e-05	0.000279998
ASTEI06357	3.83375	8.18998	4.09084e-05	0.00028486
ASTEI05019	-4.30163	3.10662	4.1109e-05	0.000286054
ASTEI02808	-8.37926	1.36439	4.12497e-05	0.000286054
ASTEI07265	-8.37926	1.36439	4.12497e-05	0.000286054
ASTEI07291	-8.37926	1.36439	4.12497e-05	0.000286054
ASTEI09586	-8.37926	1.36439	4.12497e-05	0.000286054
ASTEI10997	-8.37926	1.36439	4.12497e-05	0.000286054
ASTEI11114	-8.37926	1.36439	4.12497e-05	0.000286054
ASTEI05372	-3.91679	5.26016	4.17342e-05	0.000289244
ASTEI00602	-4.12661	3.52036	4.21458e-05	0.000291925
ASTEI08041	-4.13108	3.63959	4.23118e-05	0.000292903
ASTEI01569	-4.53465	2.92085	4.23435e-05	0.00029295
ASTEI09663	-4.67727	2.48837	4.25866e-05	0.000294287
ASTEI10153	-4.67727	2.48837	4.25866e-05	0.000294287
ASTEI01604	-5.92356	1.85149	4.28502e-05	0.000295416
ASTEI08482	-5.92356	1.85149	4.28502e-05	0.000295416
ASTEI10011	-5.92356	1.85149	4.28502e-05	0.000295416
ASTEI06059	-5.0212	1.87494	4.28502e-05	0.000295416
ASTEI09669	-4.80409	2.21303	4.34109e-05	0.000299107
ASTEI08307	-3.96045	4.73117	4.44932e-05	0.000306385
ASTEI05739	-4.03412	4.09413	4.45263e-05	0.000306433
ASTEI09582	-3.94454	4.56916	4.47361e-05	0.000307698
ASTEI08166	-4.26461	3.23945	4.4863e-05	0.00030839
ASTEI06743	-3.93949	4.5644	4.54417e-05	0.000312187
ASTEI03322	-3.83506	6.18476	4.54701e-05	0.0003122
ASTEI05992	-4.57614	2.70348	4.61944e-05	0.000316988
ASTEI02779	-4.50365	2.89113	4.65471e-05	0.000319223
ASTEI00378	-8.335	1.3222	4.69471e-05	0.000320846
ASTEI02863	-8.335	1.3222	4.69471e-05	0.000320846
ASTEI05650	-8.335	1.3222	4.69471e-05	0.000320846
ASTEI09059	-8.335	1.3222	4.69471e-05	0.000320846
ASTEI10224	-8.335	1.3222	4.69471e-05	0.000320846
ASTEI11212	-8.335	1.3222	4.69471e-05	0.000320846
ASTEI00570	-5.89192	1.821	4.70921e-05	0.000320907
ASTEI02546	-5.89192	1.821	4.70921e-05	0.000320907
ASTEI02657	-5.89192	1.821	4.70921e-05	0.000320907
ASTEI08460	-5.89192	1.821	4.70921e-05	0.000320907
ASTEI02359	-4.98956	1.84497	4.70921e-05	0.000320907
ASTEI08641	3.89776	5.5162	4.72809e-05	0.000322007
ASTEI08909	-4.09929	3.71599	4.73725e-05	0.000322445
ASTEI03801	-3.92343	4.9904	4.78428e-05	0.000325458
ASTEI02361	-3.97641	4.54671	4.83962e-05	0.000329033
ASTEI09385	-3.82656	6.22316	4.86186e-05	0.000330265
ASTEI07751	-3.95563	4.29561	4.86334e-05	0.000330265
ASTEI03143	3.8796	5.64898	4.89282e-05	0.000332075
ASTEI01294	4.25358	3.56087	4.94782e-05	0.000335615
ASTEI02872	-3.7809	7.68326	4.97913e-05	0.000337544
ASTEI07025	-3.86447	5.17925	5.00661e-05	0.000339145
ASTEI01180	-3.79276	7.16946	5.0085e-05	0.000339145
ASTEI04411	3.8494	5.90968	5.07575e-05	0.000343502
ASTEI07510	-3.94837	4.3502	5.10387e-05	0.000345206
ASTEI00607	-5.85957	1.78988	5.18287e-05	0.000350148
ASTEI06574	-5.85957	1.78988	5.18287e-05	0.000350148
ASTEI00544	-3.99171	4.05403	5.18665e-05	0.000350203
ASTEI06132	-3.87702	5.05654	5.19299e-05	0.000350269
ASTEI03582	-3.99818	4.2045	5.19358e-05	0.000350269
ASTEI04270	-3.77131	7.74245	5.20486e-05	0.000350829
ASTEI00177	-4.23199	3.04033	5.30666e-05	0.000357487
ASTEI05314	-3.77686	7.1155	5.35453e-05	0.000359699
ASTEI00342	-8.28934	1.27881	5.35781e-05	0.000359699
ASTEI01660	-8.28934	1.27881	5.35781e-05	0.000359699
ASTEI02549	-8.28934	1.27881	5.35781e-05	0.000359699
ASTEI04634	-8.28934	1.27881	5.35781e-05	0.000359699
ASTEI05640	-8.28934	1.27881	5.35781e-05	0.000359699
ASTEI07564	-3.98032	3.96531	5.36631e-05	0.000360065
ASTEI02227	-4.06252	3.78041	5.37337e-05	0.000360334
ASTEI03728	-3.96749	3.87083	5.57523e-05	0.000373658
ASTEI06697	-4.23854	2.85674	5.6495e-05	0.00037842
ASTEI04792	-3.95932	3.86313	5.71687e-05	0.000382715
ASTEI09992	-3.7589	6.60178	5.75176e-05	0.000384833
ASTEI07826	3.80271	5.89527	5.88503e-05	0.000393526
ASTEI09639	-3.80996	5.4697	5.89695e-05	0.0003941
ASTEI04546	-3.84338	4.71135	5.93656e-05	0.000396522
ASTEI01955	-4.03479	3.65489	5.94011e-05	0.000396534
ASTEI00250	-3.81083	5.33787	6.07927e-05	0.000405594
ASTEI08964	-3.90151	4.365	6.14432e-05	0.000409702
ASTEI00713	-3.87217	4.64807	6.18817e-05	0.000412393
ASTEI09184	-3.89462	4.29958	6.24768e-05	0.000416124
ASTEI04365	-3.71013	8.5178	6.28494e-05	0.000418369
ASTEI07231	-5.82648	1.75812	6.30631e-05	0.000419082
ASTEI07333	-5.82648	1.75812	6.30631e-05	0.000419082
ASTEI08598	-5.82648	1.75812	6.30631e-05	0.000419082
ASTEI11206	-4.70118	2.11513	6.38319e-05	0.000423952
ASTEI08257	-4.15179	3.28285	6.42645e-05	0.000426584
ASTEI08630	-4.17375	2.98508	6.61903e-05	0.000439121
ASTEI02008	-4.46525	2.59753	6.83356e-05	0.000453098
ASTEI02469	-3.84047	4.57094	6.88416e-05	0.000456196
ASTEI10238	-4.00218	3.51754	6.89011e-05	0.000456334
ASTEI05197	-3.99743	3.39813	6.90718e-05	0.000457208
ASTEI01866	-5.79261	1.72567	6.97268e-05	0.000459479
ASTEI03533	-5.79261	1.72567	6.97268e-05	0.000459479
ASTEI06319	-5.79261	1.72567	6.97268e-05	0.000459479
ASTEI09228	-5.79261	1.72567	6.97268e-05	0.000459479
ASTEI02637	-4.89025	1.75135	6.97268e-05	0.000459479
ASTEI06456	-4.89025	1.75135	6.97268e-05	0.000459479
ASTEI06999	-4.89025	1.75135	6.97268e-05	0.000459479
ASTEI10776	-4.89025	1.75135	6.97268e-05	0.000459479
ASTEI08688	-3.67515	10.43	6.98141e-05	0.000459798
ASTEI02747	-8.24219	1.23416	7.03917e-05	0.000462053
ASTEI07938	-8.24219	1.23416	7.03917e-05	0.000462053
ASTEI08254	-8.24219	1.23416	7.03917e-05	0.000462053
ASTEI08439	-8.24219	1.23416	7.03917e-05	0.000462053
ASTEI11019	-8.24219	1.23416	7.03917e-05	0.000462053
ASTEI11457	-8.24219	1.23416	7.03917e-05	0.000462053
ASTEI05831	-4.11003	3.37978	7.14861e-05	0.000468976
ASTEI05445	-3.70657	6.36179	7.16441e-05	0.000469751
ASTEI02697	-4.13467	3.11599	7.21897e-05	0.000473066
ASTEI01596	-3.81262	4.44519	7.28272e-05	0.000476714
ASTEI07267	-3.663	12.2086	7.28273e-05	0.000476714
ASTEI10365	3.71761	6.27611	7.29729e-05	0.000477401
ASTEI06826	3.95887	4.24494	7.30963e-05	0.000477943
ASTEI01276	-3.98128	3.49783	7.34327e-05	0.000479877
ASTEI01820	-3.85685	4.37965	7.4515e-05	0.00048668
ASTEI10402	-4.11499	3.24796	7.46031e-05	0.000486986
ASTEI03785	-4.37256	2.76589	7.64286e-05	0.00049835
ASTEI09719	-4.15522	2.77791	7.64286e-05	0.00049835
ASTEI09124	3.74505	5.59413	7.65357e-05	0.000498773
ASTEI10222	-4.5255	2.34367	7.65793e-05	0.000498781
ASTEI04498	-3.72191	5.87722	7.66371e-05	0.000498882
ASTEI05948	-5.75793	1.69252	7.72208e-05	0.000501298
ASTEI09212	-5.75793	1.69252	7.72208e-05	0.000501298
ASTEI06207	-4.85557	1.71882	7.72208e-05	0.000501298
ASTEI09811	-4.85557	1.71882	7.72208e-05	0.000501298
ASTEI11218	-4.85557	1.71882	7.72208e-05	0.000501298
ASTEI06627	-3.8922	4.17172	7.92393e-05	0.000514118
ASTEI02559	-4.08714	3.35811	7.93374e-05	0.000514471
ASTEI09730	-4.08992	3.22423	8.04887e-05	0.00052165
ASTEI00009	-8.19344	1.18819	8.10571e-05	0.000521891
ASTEI00711	-8.19344	1.18819	8.10571e-05	0.000521891
ASTEI00724	-8.19344	1.18819	8.10571e-05	0.000521891
ASTEI01980	-8.19344	1.18819	8.10571e-05	0.000521891
ASTEI02565	-8.19344	1.18819	8.10571e-05	0.000521891
ASTEI05163	-8.19344	1.18819	8.10571e-05	0.000521891
ASTEI05927	-8.19344	1.18819	8.10571e-05	0.000521891
ASTEI06925	-8.19344	1.18819	8.10571e-05	0.000521891
ASTEI07117	-8.19344	1.18819	8.10571e-05	0.000521891
ASTEI07306	-8.19344	1.18819	8.10571e-05	0.000521891
ASTEI09197	-8.19344	1.18819	8.10571e-05	0.000521891
ASTEI10299	-8.19344	1.18819	8.10571e-05	0.000521891
ASTEI04510	-4.64683	2.06368	8.14089e-05	0.000523806
ASTEI10775	-4.42631	2.56047	8.14522e-05	0.000523806
ASTEI01862	-3.67213	6.32978	8.14879e-05	0.000523806
ASTEI00375	-4.10721	3.09002	8.17823e-05	0.000525126
ASTEI11398	-4.10721	3.09002	8.17823e-05	0.000525126
ASTEI07762	4.11337	3.43359	8.21734e-05	0.000527337
ASTEI03655	-3.94739	3.57241	8.22161e-05	0.000527337
ASTEI06803	3.63963	8.79395	8.24219e-05	0.000528369
ASTEI00210	-3.74334	4.8591	8.28235e-05	0.000530655
ASTEI09348	-3.71517	5.16267	8.288e-05	0.000530729
ASTEI02650	-3.65131	6.77615	8.49554e-05	0.000543724
ASTEI01068	-5.72239	1.65863	8.5665e-05	0.000547671
ASTEI03312	-5.72239	1.65863	8.5665e-05	0.000547671
ASTEI03118	-3.71407	5.21945	8.60244e-05	0.00054967
ASTEI10492	-3.66912	6.38952	8.63358e-05	0.000551361
ASTEI04416	-4.40644	2.54159	8.64573e-05	0.000551838
ASTEI04719	-4.07722	3.21222	8.69192e-05	0.000554486
ASTEI05822	-3.64812	6.6272	8.76408e-05	0.000558787
ASTEI04833	-3.85556	4.07017	8.9147e-05	0.000568083
ASTEI09342	4.3096	2.86169	8.93968e-05	0.000569367
ASTEI01341	-3.84441	3.83743	8.96292e-05	0.000570539
ASTEI10607	-4.38629	2.52247	9.18225e-05	0.000584185
ASTEI00483	-8.14299	1.14079	9.36436e-05	0.000593529
ASTEI02035	-8.14299	1.14079	9.36436e-05	0.000593529
ASTEI02653	-8.14299	1.14079	9.36436e-05	0.000593529
ASTEI02967	-8.14299	1.14079	9.36436e-05	0.000593529
ASTEI03559	-8.14299	1.14079	9.36436e-05	0.000593529
ASTEI07313	-8.14299	1.14079	9.36436e-05	0.000593529
ASTEI09464	-8.14299	1.14079	9.36436e-05	0.000593529
ASTEI07798	-4.47903	2.29962	9.43271e-05	0.00059754
ASTEI04942	-3.75117	4.43839	9.44899e-05	0.00059825
ASTEI08900	-4.04026	3.31377	9.4757e-05	0.000599619
ASTEI00621	-3.90857	3.72801	9.65392e-05	0.000610569
ASTEI04971	-3.73837	4.81693	9.66901e-05	0.000611196
ASTEI03755	-3.71393	4.93876	9.68218e-05	0.0006117
ASTEI05540	-3.82456	3.89676	9.69862e-05	0.00061241
ASTEI04264	4.0661	3.3909	9.82432e-05	0.000620015
ASTEI08904	-3.62963	6.1843	9.94594e-05	0.000627355
ASTEI08421	3.67229	5.42221	9.97633e-05	0.000628935
ASTEI01134	-4.0658	2.88314	0.000100584	0.000633773
ASTEI07677	-4.02527	3.16318	0.000101654	0.000639831
ASTEI08681	-4.02527	3.16318	0.000101654	0.000639831
ASTEI04982	-3.81049	3.80565	0.000101924	0.000641187
ASTEI10780	-3.64614	5.39113	0.000102437	0.000644067
ASTEI07172	-3.75348	4.10586	0.000103763	0.00065206
ASTEI07976	-4.56127	1.98309	0.000104849	0.000657831
ASTEI11485	-4.56127	1.98309	0.000104849	0.000657831
ASTEI11502	-4.56127	1.98309	0.000104849	0.000657831
ASTEI04706	-4.28413	2.6819	0.000104985	0.000657984
ASTEI09603	-4.06679	2.69468	0.000104985	0.000657984
ASTEI00605	-3.88016	3.28789	0.000105671	0.000661934
ASTEI01257	-5.68596	1.62398	0.000105985	0.00066249
ASTEI03092	-5.68596	1.62398	0.000105985	0.00066249
ASTEI07437	-5.68596	1.62398	0.000105985	0.00066249
ASTEI04298	-4.7836	1.6516	0.000105985	0.00066249
ASTEI00329	-3.75474	4.22739	0.00010749	0.00067154
ASTEI04086	-8.09071	1.0919	0.000108555	0.00067391
ASTEI04811	-8.09071	1.0919	0.000108555	0.00067391
ASTEI06600	-8.09071	1.0919	0.000108555	0.00067391
ASTEI06693	-8.09071	1.0919	0.000108555	0.00067391
ASTEI06839	-8.09071	1.0919	0.000108555	0.00067391
ASTEI07266	-8.09071	1.0919	0.000108555	0.00067391
ASTEI07438	-8.09071	1.0919	0.000108555	0.00067391
ASTEI09646	-8.09071	1.0919	0.000108555	0.00067391
ASTEI09875	-8.09071	1.0919	0.000108555	0.00067391
ASTEI11246	-8.09071	1.0919	0.000108555	0.00067391
ASTEI11387	-8.09071	1.0919	0.000108555	0.00067391
ASTEI11503	-8.09071	1.0919	0.000108555	0.00067391
ASTEI02553	-4.43101	2.25425	0.000108817	0.000675183
ASTEI08960	-3.5614	8.74628	0.000109683	0.000680196
ASTEI00850	-3.56133	8.67771	0.000110298	0.000683649
ASTEI02047	-4.34512	2.48348	0.000110389	0.000683856
ASTEI01797	3.84598	4.1421	0.00011061	0.000684863
ASTEI09514	-3.87207	3.69372	0.000110835	0.000685896
ASTEI09150	-3.57465	6.8957	0.000112138	0.000693595
ASTEI03513	-3.78451	3.78134	0.000113181	0.000699683
ASTEI03058	-3.74286	4.27293	0.000113346	0.000700333
ASTEI09610	-3.99858	3.13804	0.000114622	0.000707844
ASTEI02640	-4.00679	2.99532	0.000115513	0.000712976
ASTEI05665	3.60118	6.20986	0.000116113	0.000716305
ASTEI08901	-3.6045	5.46818	0.000116569	0.000718742
ASTEI01204	-4.32409	2.4636	0.000117521	0.00072423
ASTEI04053	-3.66256	4.54249	0.000117909	0.000725846
ASTEI08308	-3.64859	4.77089	0.00011798	0.000725846
ASTEI09943	-3.85552	3.26482	0.000118069	0.000725846
ASTEI02434	-5.64858	1.58851	0.000118214	0.000725846
ASTEI05915	-5.64858	1.58851	0.000118214	0.000725846
ASTEI07992	-5.64858	1.58851	0.000118214	0.000725846
ASTEI09218	-5.64858	1.58851	0.000118214	0.000725846
ASTEI00273	3.64537	5.43349	0.000118365	0.000726396
ASTEI04336	3.55454	7.44305	0.000118856	0.000729028
ASTEI07958	-3.59251	5.81029	0.00011912	0.000730268
ASTEI08172	-3.66884	4.63334	0.000120057	0.000735632
ASTEI08635	-3.57835	6.13685	0.00012055	0.000738258
ASTEI04186	-3.69389	4.48132	0.000120611	0.000738258
ASTEI06644	-3.53259	9.20877	0.000121099	0.000740862
ASTEI04516	-3.97138	3.11246	0.000124333	0.000760251
ASTEI01784	-4.53158	1.95524	0.000124843	0.000762973
ASTEI07430	4.41477	2.57959	0.000125192	0.000764707
ASTEI09643	3.92325	3.44337	0.000125281	0.000764859
ASTEI02425	-4.38135	2.20746	0.000125951	0.000768551
ASTEI06897	-3.60458	5.44585	0.000126813	0.00077341
ASTEI11198	-3.83462	3.6586	0.000127642	0.000778061
ASTEI08663	-3.56222	6.03695	0.000128442	0.000782534
ASTEI01416	3.54831	6.74808	0.000128994	0.000785489
ASTEI07233	-3.82588	3.35192	0.000129736	0.000789256
ASTEI00323	-3.62163	4.74587	0.000129746	0.000789256
ASTEI11465	-5.61021	1.55221	0.000132109	0.000802624
ASTEI01825	-4.70785	1.58129	0.000132109	0.000802624
ASTEI01880	-3.97676	2.96712	0.000132148	0.000802624
ASTEI08135	-3.51781	8.04778	0.000132297	0.000803114
ASTEI02736	-4.28109	2.42302	0.000133449	0.000808858
ASTEI07735	-4.28109	2.42302	0.000133449	0.000808858
ASTEI11196	-4.28109	2.42302	0.000133449	0.000808858
ASTEI02688	3.5275	7.21341	0.000134324	0.000813744
ASTEI03929	-3.55379	6.05806	0.000135625	0.000821202
ASTEI00661	-4.50127	1.92687	0.00013648	0.000825532
ASTEI02660	-4.50127	1.92687	0.00013648	0.000825532
ASTEI04094	-3.51252	7.17673	0.000137841	0.000833335
ASTEI01928	-3.55275	5.77354	0.000138004	0.000833896
ASTEI01492	-3.51836	6.79428	0.000138248	0.000834943
ASTEI05669	-4.20926	2.61112	0.000138542	0.00083629
ASTEI03396	-3.73493	3.88693	0.000138806	0.000837451
ASTEI04188	-3.6515	4.39453	0.000139395	0.000840574
ASTEI07464	-3.68555	4.21952	0.000139961	0.000843559
ASTEI02219	-3.52602	6.49372	0.000142531	0.000858609
ASTEI07498	-3.61447	4.54098	0.000143329	0.000862978
ASTEI04066	-3.9461	2.93837	0.000144783	0.000871286
ASTEI00532	-8.03647	1.04141	0.000147483	0.000881254
ASTEI02075	-8.03647	1.04141	0.000147483	0.000881254
ASTEI03002	-8.03647	1.04141	0.000147483	0.000881254
ASTEI04211	-8.03647	1.04141	0.000147483	0.000881254
ASTEI04528	-8.03647	1.04141	0.000147483	0.000881254
ASTEI05177	-8.03647	1.04141	0.000147483	0.000881254
ASTEI09417	-8.03647	1.04141	0.000147483	0.000881254
ASTEI10477	-8.03647	1.04141	0.000147483	0.000881254
ASTEI10561	-8.03647	1.04141	0.000147483	0.000881254
ASTEI10874	-8.03647	1.04141	0.000147483	0.000881254
ASTEI11139	-8.03647	1.04141	0.000147483	0.000881254
ASTEI11366	-8.03647	1.04141	0.000147483	0.000881254
ASTEI01746	7.9849	1.28024	0.000147483	0.000881254
ASTEI01088	-5.57078	1.51502	0.000147935	0.000881254
ASTEI01327	-5.57078	1.51502	0.000147935	0.000881254
ASTEI02823	-5.57078	1.51502	0.000147935	0.000881254
ASTEI05558	-5.57078	1.51502	0.000147935	0.000881254
ASTEI07647	-5.57078	1.51502	0.000147935	0.000881254
ASTEI09453	-4.66843	1.54489	0.000147935	0.000881254
ASTEI10170	-4.66843	1.54489	0.000147935	0.000881254
ASTEI05502	-3.56812	5.29457	0.000150145	0.000893968
ASTEI07651	-3.78881	3.42372	0.000150446	0.000895312
ASTEI00575	-3.66593	4.20127	0.000151388	0.00090046
ASTEI08055	4.3709	2.54056	0.000151933	0.000902834
ASTEI07814	-3.48858	7.08908	0.00015194	0.000902834
ASTEI06326	3.53719	5.95792	0.000152382	0.000905
ASTEI03180	-3.9154	3.05994	0.000153086	0.000908728
ASTEI10186	-3.59022	4.82386	0.000153549	0.000911015
ASTEI07588	3.5651	5.28762	0.000154398	0.000915595
ASTEI09821	3.51518	6.17087	0.000154514	0.000915822
ASTEI09570	-3.68988	3.61082	0.00015639	0.000926475
ASTEI03186	-4.32991	2.15918	0.000157876	0.000934808
ASTEI08667	-3.47834	7.15808	0.000158199	0.000936248
ASTEI09619	-3.56323	4.93036	0.00015945	0.000943179
ASTEI05714	-3.88971	3.17218	0.000160297	0.000947237
ASTEI02843	-3.76581	3.18111	0.000160297	0.000947237
ASTEI06855	3.61253	4.84814	0.000161734	0.000955252
ASTEI03013	-4.43867	1.8685	0.000163744	0.000966637
ASTEI03197	-4.17032	2.57444	0.000164621	0.000970845
ASTEI02732	-3.95299	2.58825	0.000164621	0.000970845
[truncated: 9,790 more rows]

## Sheet: Pupae vs 1-2do Ov
Gene ID	logFC	logCPM	PValue	FDR
ASTEI03074	-19.3582	12.588	3.41e-25	4.02e-21
ASTEI10118	-18.1007	11.3302	7.92e-23	4.67e-19
ASTEI11597	-17.5824	10.8118	7.48e-22	2.94e-18
ASTEI02593	-17.511	10.7403	1.02e-21	3e-18
ASTEI07089	17.8544	11.0852	1.67e-21	3.93e-18
ASTEI01043	17.4923	10.7234	8e-21	1.57e-17
ASTEI05035	-16.9782	10.2073	1.02e-20	1.72e-17
ASTEI10165	-12.3902	12.4875	1.88e-20	2.77e-17
ASTEI08647	-13.3804	10.3304	4.35e-20	5.7e-17
ASTEI07576	-16.5985	9.82728	5.3e-20	6.25e-17
ASTEI07580	-16.3763	9.60489	1.39e-19	1.49e-16
ASTEI09440	-16.202	9.43045	2.95e-19	2.68e-16
ASTEI03754	-13.3592	9.41396	3.17e-19	2.68e-16
ASTEI09319	16.6417	9.87359	3.18e-19	2.68e-16
ASTEI07575	-16.114	9.34235	4.32e-19	3.39e-16
ASTEI08197	-11.8613	10.0661	1.74e-18	1.28e-15
ASTEI05474	-15.7003	8.92812	2.59e-18	1.79e-15
ASTEI02745	-11.4091	10.275	4.06e-18	2.66e-15
ASTEI03162	-15.3357	8.56282	1.25e-17	7.68e-15
ASTEI02026	-15.3263	8.55343	1.3e-17	7.68e-15
ASTEI07577	-15.2016	8.42851	2.24e-17	1.24e-14
ASTEI06161	-15.1818	8.40871	2.44e-17	1.24e-14
ASTEI06717	-15.1728	8.39962	2.53e-17	1.24e-14
ASTEI07803	-11.1723	9.84942	2.55e-17	1.24e-14
ASTEI07574	-15.1646	8.39139	2.62e-17	1.24e-14
ASTEI02805	-12.3083	8.36152	2.99e-17	1.31e-14
ASTEI01070	-15.1331	8.35987	3e-17	1.31e-14
ASTEI04955	-15.1024	8.32908	3.43e-17	1.44e-14
ASTEI02744	-12.2589	8.31199	3.7e-17	1.5e-14
ASTEI094959	-15.0399	8.26646	4.5e-17	1.77e-14
ASTEI07900	-12.2027	8.25568	4.72e-17	1.8e-14
ASTEI07500	-12.0602	8.11282	8.74e-17	3.22e-14
ASTEI07572	-14.8707	8.09687	9.35e-17	3.26e-14
ASTEI07052	-14.8696	8.09574	9.4e-17	3.26e-14
ASTEI01707	-14.7953	8.02125	1.3e-16	4.36e-14
ASTEI02746	-14.7715	7.99735	1.44e-16	4.7e-14
ASTEI05473	-11.9332	7.98556	1.51e-16	4.82e-14
ASTEI02027	-11.8	7.852	2.69e-16	8.34e-14
ASTEI03317	-11.7657	7.81761	3.12e-16	9.34e-14
ASTEI01662	-11.7623	7.81419	3.17e-16	9.34e-14
ASTEI10166	-9.94997	11.3166	4.27e-16	1.23e-13
ASTEI10844	-11.6642	7.71583	4.84e-16	1.36e-13
ASTEI03225	-14.3647	7.58921	8.33e-16	2.28e-13
ASTEI08691	-14.3502	7.57474	8.86e-16	2.37e-13
ASTEI10375	14.7178	7.95521	1.3e-15	3.41e-13
ASTEI07892	-14.1994	7.42332	1.7e-15	4.36e-13
ASTEI09270	-14.1841	7.40799	1.82e-15	4.56e-13
ASTEI09323	-9.69876	9.86994	2.26e-15	5.54e-13
ASTEI06683	-11.2867	7.33695	2.47e-15	5.94e-13
ASTEI01747	-14.0986	7.32208	2.63e-15	6.07e-13
ASTEI10119	-14.0957	7.3192	2.66e-15	6.07e-13
ASTEI08424	-10.8312	7.77784	2.68e-15	6.07e-13
ASTEI10660	-10.8256	7.77222	2.74e-15	6.1e-13
ASTEI08878	10.3433	8.74639	3.08e-15	6.72e-13
ASTEI07581	-14.0479	7.27117	3.27e-15	6.97e-13
ASTEI09324	-9.45382	10.8821	3.31e-15	6.97e-13
ASTEI08651	-9.63205	9.57066	3.84e-15	7.95e-13
ASTEI07090	14.3834	7.62276	5.51e-15	1.12e-12
ASTEI07571	-13.9182	7.14087	5.73e-15	1.13e-12
ASTEI04711	-10.4332	7.9286	5.77e-15	1.13e-12
ASTEI04631	-10.6455	7.59165	5.97e-15	1.13e-12
ASTEI00195	-13.9084	7.13102	5.97e-15	1.13e-12
ASTEI02547	-13.8864	7.10889	6.57e-15	1.23e-12
ASTEI04644	-13.8629	7.08527	7.27e-15	1.34e-12
ASTEI09858	-10.592	7.53798	7.53e-15	1.37e-12
ASTEI04600	-11.022	7.07107	7.75e-15	1.38e-12
ASTEI02616	-11.0105	7.05957	8.15e-15	1.43e-12
ASTEI04639	-13.803	7.02508	9.42e-15	1.63e-12
ASTEI04064	-10.2811	7.77611	1.11e-14	1.9e-12
ASTEI09350	-10.4929	7.43854	1.15e-14	1.94e-12
ASTEI10168	-13.7332	6.95485	1.27e-14	2.11e-12
ASTEI08895	-13.7258	6.94738	1.31e-14	2.15e-12
ASTEI06291	-13.7183	6.93988	1.35e-14	2.17e-12
ASTEI07967	-9.41558	9.07677	1.36e-14	2.17e-12
ASTEI01984	-13.6957	6.91713	1.49e-14	2.33e-12
ASTEI00073	-10.8682	6.91653	1.5e-14	2.33e-12
ASTEI10080	-13.6881	6.90947	1.55e-14	2.37e-12
ASTEI08829	-10.1674	7.66215	1.81e-14	2.74e-12
ASTEI01511	-13.6441	6.86526	1.87e-14	2.78e-12
ASTEI08441	-13.6415	6.86261	1.88e-14	2.78e-12
ASTEI11101	-13.6336	6.85465	1.96e-14	2.85e-12
ASTEI09347	-9.13848	9.44654	1.99e-14	2.86e-12
ASTEI09545	-13.6015	6.82237	2.24e-14	3.19e-12
ASTEI01777	10.6775	7.57874	2.75e-14	3.86e-12
ASTEI10109	-10.7046	6.75204	3.04e-14	4.21e-12
ASTEI04483	-10.6496	6.69672	3.86e-14	5.28e-12
ASTEI03385	-13.4684	6.68849	3.98e-14	5.4e-12
ASTEI03105	-13.4655	6.6855	4.04e-14	5.4e-12
ASTEI02192	-13.4625	6.68251	4.07e-14	5.4e-12
ASTEI00036	-9.56539	7.45623	4.41e-14	5.78e-12
ASTEI06189	-10.6001	6.6469	4.78e-14	6.19e-12
ASTEI01514	-13.4094	6.62908	5.14e-14	6.58e-12
ASTEI00280	13.8597	7.10301	5.26e-14	6.67e-12
ASTEI00715	-10.1354	7.07966	5.39e-14	6.76e-12
ASTEI00719	-13.3798	6.59922	5.83e-14	7.23e-12
ASTEI06461	-10.5473	6.59371	6e-14	7.37e-12
ASTEI11100	-13.3431	6.56223	6.83e-14	8.3e-12
ASTEI00380	-13.3382	6.55734	6.97e-14	8.39e-12
ASTEI10113	-10.0357	6.97953	8.3e-14	9.82e-12
ASTEI07528	-10.0345	6.97831	8.33e-14	9.82e-12
ASTEI03363	-13.292	6.51084	8.52e-14	9.9e-12
ASTEI06558	-13.2904	6.50915	8.56e-14	9.9e-12
ASTEI01978	-13.2786	6.49727	9.02e-14	1.03e-11
ASTEI06484	-10.4439	6.48964	9.36e-14	1.06e-11
ASTEI03062	-9.07676	8.10848	9.59e-14	1.08e-11
ASTEI05551	-13.2409	6.45929	1.06e-13	1.18e-11
ASTEI04956	-13.2164	6.43459	1.18e-13	1.3e-11
ASTEI03063	-13.2128	6.43102	1.19e-13	1.3e-11
ASTEI11015	-13.2022	6.42028	1.25e-13	1.36e-11
ASTEI06577	-9.26625	7.1562	1.6e-13	1.71e-11
ASTEI08407	10.2625	7.16712	1.64e-13	1.74e-11
ASTEI03161	-13.1328	6.35032	1.69e-13	1.78e-11
ASTEI02529	-13.1271	6.34465	1.73e-13	1.8e-11
ASTEI10495	-10.2896	6.33426	1.82e-13	1.88e-11
ASTEI07703	-10.2858	6.33044	1.84e-13	1.89e-11
ASTEI03817	-8.90657	8.22372	1.96e-13	1.99e-11
ASTEI09721	-8.69766	8.5499	2.07e-13	2.09e-11
ASTEI08027	-9.20359	7.09333	2.1e-13	2.09e-11
ASTEI03020	-10.2435	6.28774	2.22e-13	2.2e-11
ASTEI11411	-13.0199	6.23654	2.74e-13	2.69e-11
ASTEI06559	-13.0037	6.22012	2.93e-13	2.86e-11
ASTEI00279	9.43586	7.28227	3.07e-13	2.97e-11
ASTEI11346	-12.9872	6.20351	3.15e-13	3.02e-11
ASTEI09063	-8.97471	7.65003	3.38e-13	3.21e-11
ASTEI01979	-10.0801	6.12307	4.47e-13	4.21e-11
ASTEI01982	-12.8909	6.10633	4.78e-13	4.48e-11
ASTEI09453	-9.6077	6.54926	5.22e-13	4.84e-11
ASTEI04379	-8.89084	7.09167	6.49e-13	5.98e-11
ASTEI04957	-12.8137	6.02832	6.67e-13	6.05e-11
ASTEI05959	-9.98748	6.02959	6.67e-13	6.05e-11
ASTEI06869	-9.54595	6.48713	6.8e-13	6.12e-11
ASTEI07901	-8.61358	7.93063	6.93e-13	6.19e-11
ASTEI10729	-8.21308	9.10443	8.22e-13	7.28e-11
ASTEI04274	-12.7614	5.97549	8.32e-13	7.32e-11
ASTEI05123	-8.26161	8.63435	9.2e-13	8.03e-11
ASTEI09550	-12.7296	5.94335	9.54e-13	8.27e-11
ASTEI10733	8.29282	8.88943	1e-12	8.64e-11
ASTEI04859	-8.39651	7.95196	1.07e-12	9.14e-11
ASTEI08459	-9.86578	5.90673	1.12e-12	9.52e-11
ASTEI11098	-12.6894	5.90277	1.13e-12	9.53e-11
ASTEI01596	-8.18777	8.84307	1.2e-12	1e-10
ASTEI03158	-9.40077	6.34099	1.27e-12	1.05e-10
ASTEI06684	-8.69499	7.15194	1.28e-12	1.05e-10
ASTEI01256	-8.20374	8.3025	1.35e-12	1.11e-10
ASTEI10033	-8.76594	6.65395	1.37e-12	1.12e-10
ASTEI07937	-12.6403	5.85306	1.41e-12	1.14e-10
ASTEI02975	-12.5563	5.7681	2e-12	1.6e-10
ASTEI06317	-9.07269	6.56322	2.02e-12	1.61e-10
ASTEI05176	-9.72448	5.76398	2.05e-12	1.62e-10
ASTEI05122	-8.5769	7.03355	2.12e-12	1.67e-10
ASTEI03068	-12.5195	5.73092	2.34e-12	1.83e-10
ASTEI09451	-8.59043	6.79027	2.36e-12	1.83e-10
ASTEI04972	-12.4994	5.7105	2.56e-12	1.96e-10
ASTEI09093	-9.67317	5.7121	2.56e-12	1.96e-10
ASTEI02198	-9.22874	6.16772	2.65e-12	2.02e-10
ASTEI10358	-12.476	5.68681	2.83e-12	2.14e-10
ASTEI10769	-12.473	5.68382	2.86e-12	2.14e-10
ASTEI02913	-12.4492	5.65968	3.19e-12	2.38e-10
ASTEI02073	-8.23	7.41097	3.63e-12	2.69e-10
ASTEI01587	-9.57095	5.60871	3.97e-12	2.92e-10
ASTEI04799	-8.89548	6.385	4.33e-12	3.17e-10
ASTEI08986	-12.3752	5.58474	4.37e-12	3.17e-10
ASTEI03814	-8.44627	6.64557	4.38e-12	3.17e-10
ASTEI05546	-12.3688	5.57831	4.5e-12	3.24e-10
ASTEI08853	-8.88261	6.37205	4.56e-12	3.26e-10
ASTEI07570	-9.52666	5.5639	4.78e-12	3.39e-10
ASTEI09644	-9.52345	5.56064	4.88e-12	3.43e-10
ASTEI08519	-8.04316	7.59866	4.88e-12	3.43e-10
ASTEI01463	-12.3432	5.55232	5.02e-12	3.5e-10
ASTEI03709	-12.3335	5.54246	5.23e-12	3.61e-10
ASTEI07981	9.45602	6.37059	5.24e-12	3.61e-10
ASTEI098890	9.4451	6.35984	5.49e-12	3.76e-10
ASTEI01308	-7.91264	7.85229	6.33e-12	4.31e-10
ASTEI07769	-8.35949	6.55843	6.36e-12	4.31e-10
ASTEI03663	-9.43721	5.47333	7.06e-12	4.75e-10
ASTEI01619	7.84692	8.2265	7.55e-12	5.06e-10
ASTEI04800	-12.2462	5.45401	7.6e-12	5.06e-10
ASTEI04860	-7.83514	7.59553	8.04e-12	5.32e-10
ASTEI06745	-8.96871	5.90555	8.1e-12	5.33e-10
ASTEI10328	-8.34892	6.2348	8.26e-12	5.41e-10
ASTEI07750	-8.73697	6.2255	8.53e-12	5.55e-10
ASTEI09546	-12.2183	5.42566	8.56e-12	5.55e-10
ASTEI10530	-12.157	5.36353	1.11e-11	7.13e-10
ASTEI07315	-8.8903	5.82642	1.14e-11	7.29e-10
ASTEI09730	-7.95609	7.13684	1.18e-11	7.5e-10
ASTEI10744	-9.31232	5.3468	1.2e-11	7.59e-10
ASTEI02079	-8.86865	5.80457	1.25e-11	7.86e-10
ASTEI03729	-12.1235	5.32952	1.28e-11	8.05e-10
ASTEI01986	-9.27839	5.3124	1.39e-11	8.7e-10
ASTEI01771	-8.21933	6.10444	1.44e-11	8.91e-10
ASTEI01187	-7.49048	9.01037	1.48e-11	9.08e-10
ASTEI00729	-12.0892	5.29469	1.48e-11	9.08e-10
ASTEI10043	-12.0815	5.28683	1.53e-11	9.37e-10
ASTEI03489	-7.49773	8.70336	1.65e-11	9.97e-10
ASTEI03711	-7.87748	7.05816	1.65e-11	9.97e-10
ASTEI08830	-9.21998	5.25317	1.77e-11	1.07e-09
ASTEI06453	-8.55887	6.04616	1.82e-11	1.09e-09
ASTEI01321	7.41049	10.1717	1.86e-11	1.11e-09
ASTEI07185	-8.76991	5.70487	1.9e-11	1.12e-09
ASTEI08482	-9.204	5.23695	1.91e-11	1.13e-09
ASTEI06563	-9.18784	5.22056	2.03e-11	1.19e-09
ASTEI01705	-7.62825	7.56825	2.14e-11	1.25e-09
ASTEI09132	8.28329	6.70287	2.17e-11	1.26e-09
ASTEI09731	-9.16738	5.1998	2.22e-11	1.28e-09
ASTEI00287	7.50509	8.54431	2.26e-11	1.3e-09
ASTEI09706	-7.66266	7.10371	2.41e-11	1.38e-09
ASTEI02028	-7.41057	8.30414	2.58e-11	1.47e-09
ASTEI08114	-7.76546	6.62794	2.71e-11	1.54e-09
ASTEI03270	-11.939	5.14199	2.8e-11	1.58e-09
ASTEI03311	-11.9261	5.12887	2.95e-11	1.66e-09
ASTEI00592	-8.66077	5.5946	3.03e-11	1.69e-09
ASTEI10131	-8.40792	5.89406	3.48e-11	1.94e-09
ASTEI00951	-7.31608	8.55715	3.73e-11	2.06e-09
ASTEI06589	12.3163	5.58321	3.92e-11	2.16e-09
ASTEI07380	-8.59306	5.52616	4.04e-11	2.22e-09
ASTEI03386	-11.8462	5.04757	4.16e-11	2.27e-09
ASTEI11436	-7.45034	7.21108	4.17e-11	2.27e-09
ASTEI04415	-7.37721	7.81292	4.3e-11	2.32e-09
ASTEI10209	-7.8621	6.31638	4.54e-11	2.44e-09
ASTEI08467	-7.92987	5.81303	4.94e-11	2.65e-09
ASTEI01056	8.08775	6.51038	4.99e-11	2.66e-09
ASTEI10351	-8.97831	5.00779	5.01e-11	2.66e-09
ASTEI06327	-7.35431	7.45442	5.18e-11	2.74e-09
ASTEI09671	-8.53239	5.46481	5.24e-11	2.76e-09
ASTEI00326	-11.7904	4.99072	5.31e-11	2.78e-09
ASTEI06665	-8.9594	4.98856	5.38e-11	2.81e-09
ASTEI04293	-7.78793	6.46059	5.49e-11	2.85e-09
ASTEI10262	-7.33482	7.43498	5.62e-11	2.9e-09
ASTEI11698	-8.94985	4.97885	5.63e-11	2.9e-09
ASTEI03856	-7.4705	7.02615	5.68e-11	2.91e-09
ASTEI02322	-11.7664	4.96635	5.88e-11	3e-09
ASTEI01981	-11.7616	4.96143	5.97e-11	3.03e-09
ASTEI09911	-7.57212	6.60208	6.13e-11	3.1e-09
ASTEI04268	-11.7568	4.95649	6.15e-11	3.1e-09
ASTEI04832	-7.77897	6.2329	6.47e-11	3.24e-09
ASTEI10868	-8.91591	4.94435	6.53e-11	3.26e-09
ASTEI09544	-11.7372	4.93657	6.63e-11	3.3e-09
ASTEI10450	-7.27338	7.76809	7e-11	3.47e-09
ASTEI06565	-8.88617	4.9141	7.38e-11	3.64e-09
ASTEI08450	12.1522	5.4232	7.86e-11	3.86e-09
ASTEI02990	-7.13524	8.37715	8.08e-11	3.95e-09
ASTEI09274	-7.37777	6.81881	8.15e-11	3.97e-09
ASTEI02887	12.1347	5.40617	8.42e-11	4.08e-09
ASTEI10357	-11.6769	4.87509	8.62e-11	4.17e-09
ASTEI02563	-8.83	4.85696	9.34e-11	4.49e-09
ASTEI02077	-7.46246	6.32422	9.87e-11	4.73e-09
ASTEI07755	-7.64136	6.31355	1.03e-10	4.91e-09
ASTEI02190	-11.6246	4.82179	1.08e-10	5.13e-09
ASTEI03761	-8.79309	4.81939	1.1e-10	5.2e-09
ASTEI05599	-7.2135	6.97453	1.15e-10	5.42e-09
ASTEI00888	-11.6086	4.80541	1.15e-10	5.42e-09
ASTEI07301	-7.0687	8.08895	1.26e-10	5.9e-09
ASTEI09977	-7.27342	6.93541	1.36e-10	6.32e-09
ASTEI02209	-7.13867	7.313	1.36e-10	6.33e-09
ASTEI10652	-8.30545	5.23512	1.37e-10	6.34e-09
ASTEI04037	-8.73866	4.76397	1.39e-10	6.39e-09
ASTEI08185	-8.06797	5.55113	1.48e-10	6.79e-09
ASTEI02388	-11.5481	4.74372	1.49e-10	6.79e-09
ASTEI02035	-11.5255	4.72062	1.62e-10	7.35e-09
ASTEI09669	-8.04834	5.53131	1.62e-10	7.35e-09
ASTEI10164	-7.33642	6.19785	1.69e-10	7.62e-09
ASTEI03291	-7.08527	7.25976	1.71e-10	7.72e-09
ASTEI04026	-8.24792	5.17683	1.77e-10	7.92e-09
ASTEI05341	-7.57803	5.77291	1.8e-10	8.02e-09
ASTEI04974	6.85651	9.59942	1.91e-10	8.5e-09
ASTEI03520	-11.485	4.67928	1.93e-10	8.54e-09
ASTEI04643	-11.485	4.67928	1.93e-10	8.54e-09
ASTEI01694	-8.65296	4.67665	1.97e-10	8.66e-09
ASTEI07839	-7.00198	7.71127	2.01e-10	8.82e-09
ASTEI08371	-11.4614	4.65513	2.16e-10	9.38e-09
ASTEI00012	-8.63519	4.65854	2.16e-10	9.38e-09
ASTEI10503	-8.1967	5.12493	2.18e-10	9.44e-09
ASTEI04294	-11.4554	4.64902	2.2e-10	9.45e-09
ASTEI07566	-11.4554	4.64902	2.2e-10	9.45e-09
ASTEI09548	-7.97054	5.45274	2.24e-10	9.59e-09
ASTEI08896	-11.4434	4.63674	2.32e-10	9.91e-09
ASTEI10237	-7.13157	6.57263	2.33e-10	9.93e-09
ASTEI00950	-8.60508	4.62785	2.45e-10	1.04e-08
ASTEI05472	-7.24805	6.10924	2.46e-10	1.04e-08
ASTEI00555	-7.23911	6.26849	2.54e-10	1.07e-08
ASTEI01053	11.8481	5.12774	2.86e-10	1.2e-08
ASTEI07231	-8.56184	4.58375	2.91e-10	1.22e-08
ASTEI08565	-6.78746	8.63843	2.97e-10	1.24e-08
ASTEI06451	-7.90294	5.38444	3.01e-10	1.25e-08
ASTEI04430	-6.99863	6.85267	3.03e-10	1.25e-08
ASTEI05475	-7.89197	5.37336	3.14e-10	1.3e-08
ASTEI07585	-7.18602	6.366	3.16e-10	1.3e-08
ASTEI07936	-8.53654	4.55794	3.27e-10	1.34e-08
ASTEI10901	-7.03941	6.35577	3.31e-10	1.35e-08
ASTEI02479	-11.3499	4.54115	3.47e-10	1.41e-08
ASTEI10727	-7.02241	6.33876	3.56e-10	1.44e-08
ASTEI10672	-11.337	4.52791	3.61e-10	1.46e-08
ASTEI07335	7.02923	7.0098	3.75e-10	1.51e-08
ASTEI09216	-8.49774	4.51834	3.83e-10	1.53e-08
ASTEI09104	-7.39972	5.59343	3.83e-10	1.53e-08
ASTEI01636	7.75776	5.6323	3.99e-10	1.59e-08
ASTEI09019	-7.13	5.99085	4.05e-10	1.61e-08
ASTEI04208	-8.48457	4.5049	4.07e-10	1.61e-08
ASTEI00810	-6.99424	6.43534	4.19e-10	1.65e-08
ASTEI10264	-6.81154	7.12405	4.34e-10	1.7e-08
ASTEI04069	-11.2908	4.48062	4.41e-10	1.72e-08
ASTEI01727	-6.66508	9.11658	4.42e-10	1.72e-08
ASTEI04321	-7.41268	5.29153	4.45e-10	1.73e-08
ASTEI07237	-7.29663	5.96759	4.47e-10	1.73e-08
ASTEI00660	-11.2841	4.47373	4.5e-10	1.74e-08
ASTEI08296	-6.84479	6.94626	4.54e-10	1.75e-08
ASTEI00449	-7.08969	6.26956	4.75e-10	1.82e-08
ASTEI03167	-6.66469	8.66624	4.78e-10	1.83e-08
ASTEI08182	-11.2637	4.45289	4.89e-10	1.86e-08
ASTEI08093	-7.08358	6.11267	4.9e-10	1.86e-08
ASTEI02159	-8.00163	4.92706	4.98e-10	1.89e-08
ASTEI08912	8.38314	5.32156	5.02e-10	1.89e-08
ASTEI08461	-7.3852	5.2638	5.02e-10	1.89e-08
ASTEI04630	-6.81131	7.30781	5.03e-10	1.89e-08
ASTEI06697	-7.24933	5.92011	5.45e-10	2.04e-08
ASTEI07429	-7.31504	5.50815	5.49e-10	2.05e-08
ASTEI07569	-11.2361	4.42461	5.55e-10	2.06e-08
ASTEI06823	-11.2291	4.41746	5.67e-10	2.1e-08
ASTEI11114	-11.2291	4.41746	5.67e-10	2.1e-08
ASTEI04108	-6.7069	7.4665	5.74e-10	2.11e-08
ASTEI05854	-8.38885	4.40716	6.05e-10	2.22e-08
ASTEI10473	6.58404	9.35299	6.32e-10	2.32e-08
ASTEI01980	-11.2008	4.38848	6.45e-10	2.35e-08
ASTEI08527	-6.58751	8.56924	6.47e-10	2.35e-08
ASTEI00424	-11.1865	4.37378	6.89e-10	2.49e-08
ASTEI06678	-11.1865	4.37378	6.89e-10	2.49e-08
ASTEI10749	-6.51765	10.1712	7.03e-10	2.53e-08
ASTEI03233	-7.21834	5.66956	7.07e-10	2.54e-08
ASTEI07193	-11.172	4.35892	7.2e-10	2.58e-08
ASTEI02457	7.61376	5.49234	7.3e-10	2.61e-08
ASTEI03364	-11.1574	4.34391	7.7e-10	2.74e-08
ASTEI07919	-6.9748	5.83519	7.87e-10	2.8e-08
ASTEI01388	-6.60642	7.50395	7.96e-10	2.82e-08
ASTEI00196	-8.32378	4.34067	8.06e-10	2.84e-08
ASTEI06492	-7.88784	4.81153	8.13e-10	2.86e-08
ASTEI01054	6.54574	8.69801	8.18e-10	2.87e-08
ASTEI08901	-6.55253	8.4277	8.29e-10	2.9e-08
ASTEI07607	-8.30891	4.32547	8.43e-10	2.94e-08
ASTEI08254	-11.1201	4.30569	9.03e-10	3.14e-08
ASTEI10885	-11.1125	4.29793	9.46e-10	3.28e-08
ASTEI00484	-7.6312	5.10966	9.52e-10	3.28e-08
ASTEI04971	-6.56442	7.66556	9.52e-10	3.28e-08
ASTEI07702	-7.23059	5.10767	9.64e-10	3.31e-08
ASTEI07619	-11.1049	4.29012	9.68e-10	3.31e-08
ASTEI09300	-11.1049	4.29012	9.68e-10	3.31e-08
ASTEI09560	-6.79627	6.23744	9.71e-10	3.31e-08
ASTEI07307	-11.0896	4.27438	1.04e-09	3.53e-08
ASTEI02469	-6.56054	7.32101	1.07e-09	3.62e-08
ASTEI08193	-7.08889	5.75902	1.08e-09	3.64e-08
ASTEI06872	-6.89187	5.75202	1.11e-09	3.75e-08
ASTEI07705	-11.0663	4.25045	1.14e-09	3.83e-08
ASTEI05481	-6.37285	13.657	1.15e-09	3.86e-08
ASTEI11311	-11.0584	4.24238	1.17e-09	3.9e-08
ASTEI05700	-11.0425	4.22611	1.26e-09	4.17e-08
ASTEI02699	-8.21635	4.2308	1.26e-09	4.17e-08
ASTEI10339	-7.10992	5.3015	1.3e-09	4.3e-08
ASTEI10739	-8.20032	4.21441	1.35e-09	4.46e-08
ASTEI06748	6.55381	7.44612	1.36e-09	4.49e-08
ASTEI09420	-11.0184	4.20137	1.39e-09	4.55e-08
ASTEI03820	-6.61999	6.3821	1.44e-09	4.7e-08
ASTEI02229	-6.61814	6.38025	1.44e-09	4.72e-08
ASTEI09791	-11.0022	4.18463	1.49e-09	4.85e-08
ASTEI06255	-8.17595	4.18946	1.49e-09	4.85e-08
ASTEI09165	-6.39752	8.25173	1.55e-09	5.03e-08
ASTEI09626	-6.42668	7.49041	1.64e-09	5.29e-08
ASTEI02534	-8.15116	4.16409	1.65e-09	5.3e-08
ASTEI08393	-8.15116	4.16409	1.65e-09	5.3e-08
ASTEI09363	-6.79479	5.65464	1.69e-09	5.4e-08
ASTEI07584	-6.33139	9.11689	1.71e-09	5.47e-08
ASTEI10791	-7.04264	5.23368	1.73e-09	5.53e-08
ASTEI05915	-8.13439	4.14693	1.78e-09	5.66e-08
ASTEI04786	-7.02224	5.21312	1.89e-09	6e-08
ASTEI00108	-6.95254	5.62209	1.92e-09	6.08e-08
ASTEI00101	11.3823	4.6783	2e-09	6.29e-08
ASTEI03628	-7.67358	4.59372	2e-09	6.29e-08
ASTEI04329	-6.94005	5.60954	2.02e-09	6.32e-08
ASTEI06585	-10.9265	4.10686	2.03e-09	6.34e-08
ASTEI05732	-7.44363	4.91975	2.09e-09	6.53e-08
ASTEI03387	-8.08289	4.09419	2.19e-09	6.82e-08
ASTEI04209	-7.64838	4.56809	2.2e-09	6.84e-08
ASTEI07460	-6.72233	5.75071	2.28e-09	7.06e-08
ASTEI00370	-6.34003	7.5525	2.29e-09	7.07e-08
ASTEI01055	6.76911	6.18402	2.35e-09	7.23e-08
ASTEI00189	-6.70624	5.88571	2.42e-09	7.42e-08
ASTEI06682	-10.8826	4.06179	2.44e-09	7.46e-08
ASTEI09685	-10.8826	4.06179	2.44e-09	7.46e-08
ASTEI02325	-8.0475	4.05794	2.58e-09	7.83e-08
ASTEI06547	-8.0475	4.05794	2.58e-09	7.83e-08
ASTEI02897	-7.39266	4.86812	2.6e-09	7.88e-08
ASTEI04344	-6.57462	6.23759	2.63e-09	7.96e-08
ASTEI09549	-10.8647	4.04337	2.65e-09	7.97e-08
ASTEI04856	-8.03852	4.04873	2.65e-09	7.97e-08
ASTEI02654	-6.35882	6.91435	2.69e-09	8.07e-08
ASTEI05950	-8.02948	4.03947	2.72e-09	8.14e-08
ASTEI09484	-6.19739	9.59289	2.77e-09	8.23e-08
ASTEI04313	-6.41805	6.52118	2.77e-09	8.23e-08
ASTEI05141	-7.37701	4.85226	2.77e-09	8.23e-08
ASTEI00271	-6.27454	7.77386	2.97e-09	8.8e-08
ASTEI10144	-6.18066	9.0706	3.09e-09	9.14e-08
ASTEI04171	-7.3452	4.82002	3.15e-09	9.29e-08
ASTEI08422	-6.50709	5.82335	3.16e-09	9.29e-08
ASTEI00071	-7.98341	3.99226	3.31e-09	9.68e-08
ASTEI10541	-7.98341	3.99226	3.31e-09	9.68e-08
ASTEI01706	-6.29868	7.10827	3.39e-09	9.88e-08
ASTEI09184	-6.34884	6.78904	3.41e-09	9.93e-08
ASTEI00387	-6.27899	7.04145	3.51e-09	1.02e-07
ASTEI04920	-6.12069	10.2448	3.61e-09	1.05e-07
ASTEI09005	-10.7812	3.95746	3.71e-09	1.07e-07
ASTEI10531	-10.7812	3.95746	3.71e-09	1.07e-07
ASTEI07356	-6.47414	6.03068	3.91e-09	1.13e-07
ASTEI09112	-10.7717	3.9476	3.93e-09	1.13e-07
ASTEI02275	-7.50839	4.42558	3.96e-09	1.13e-07
ASTEI00434	-10.762	3.93767	4.05e-09	1.15e-07
ASTEI08081	-7.93581	3.94347	4.05e-09	1.15e-07
ASTEI09670	-10.7523	3.92767	4.29e-09	1.22e-07
ASTEI06941	-6.79132	5.24	4.3e-09	1.22e-07
ASTEI01275	6.75756	5.91831	4.38e-09	1.24e-07
ASTEI10269	-10.7425	3.9176	4.42e-09	1.24e-07
ASTEI11049	-10.7425	3.9176	4.42e-09	1.24e-07
ASTEI00668	-6.56146	5.7408	4.44e-09	1.25e-07
ASTEI02100	-6.24705	6.8578	4.53e-09	1.27e-07
ASTEI11615	-10.7327	3.90746	4.55e-09	1.27e-07
ASTEI04986	-7.90649	3.9134	4.55e-09	1.27e-07
ASTEI07749	-6.55356	5.41263	4.67e-09	1.3e-07
ASTEI07450	-6.76275	5.21125	4.81e-09	1.33e-07
ASTEI052402	-7.45854	4.3748	4.92e-09	1.36e-07
ASTEI01415	-10.7128	3.88698	4.98e-09	1.37e-07
ASTEI03282	-10.7128	3.88698	4.98e-09	1.37e-07
ASTEI10356	-10.7128	3.88698	4.98e-09	1.37e-07
ASTEI02839	-6.23491	6.55038	4.98e-09	1.37e-07
ASTEI07233	-6.41152	5.96817	5.1e-09	1.39e-07
ASTEI00560	-7.44397	4.35996	5.25e-09	1.43e-07
ASTEI02267	-6.09622	7.9309	5.4e-09	1.47e-07
ASTEI06914	-6.82009	4.69266	5.44e-09	1.48e-07
ASTEI01567	-6.51713	5.37609	5.45e-09	1.48e-07
ASTEI11351	-6.23373	6.67469	5.54e-09	1.5e-07
ASTEI08959	-7.42926	4.34497	5.62e-09	1.51e-07
ASTEI07272	-10.6824	3.8557	5.63e-09	1.51e-07
ASTEI01816	-6.11085	7.58271	5.73e-09	1.54e-07
ASTEI08310	-5.99027	13.6698	5.82e-09	1.56e-07
ASTEI01117	-6.49857	5.35747	5.83e-09	1.56e-07
ASTEI10313	-10.6722	3.84512	5.99e-09	1.59e-07
ASTEI09831	-7.84598	3.85134	5.99e-09	1.59e-07
ASTEI10532	-7.84598	3.85134	5.99e-09	1.59e-07
ASTEI08043	-10.6618	3.83447	6.18e-09	1.63e-07
ASTEI11445	-10.6618	3.83447	6.18e-09	1.63e-07
ASTEI07466	-10.6514	3.82374	6.37e-09	1.68e-07
ASTEI06987	-6.15742	6.76886	6.61e-09	1.74e-07
ASTEI06794	-7.38419	4.29904	6.74e-09	1.77e-07
ASTEI02700	-6.65304	5.32123	6.77e-09	1.77e-07
ASTEI04596	-5.97162	10.0454	6.78e-09	1.77e-07
ASTEI03523	-7.81475	3.81929	6.79e-09	1.77e-07
ASTEI04652	-6.76633	4.63827	6.88e-09	1.79e-07
ASTEI07529	-7.15032	4.62241	7.14e-09	1.85e-07
ASTEI08072	-6.44675	5.4746	7.23e-09	1.87e-07
ASTEI02012	-6.22945	5.99272	7.48e-09	1.93e-07
ASTEI07311	-10.609	3.78001	7.72e-09	1.99e-07
ASTEI11266	-7.78283	3.78653	7.72e-09	1.99e-07
ASTEI06642	-5.98236	8.26759	8.2e-09	2.11e-07
ASTEI05523	-7.76115	3.76428	8.51e-09	2.18e-07
ASTEI00568	-7.10671	4.57816	8.62e-09	2.2e-07
ASTEI05548	-6.40373	5.58295	8.63e-09	2.2e-07
ASTEI11420	5.94799	9.14013	8.65e-09	2.2e-07
ASTEI09200	6.86165	5.31478	8.9e-09	2.26e-07
ASTEI01133	-6.14049	6.24508	8.95e-09	2.27e-07
ASTEI04067	6.02751	7.78774	9.15e-09	2.32e-07
ASTEI03309	-5.9422	8.44566	9.21e-09	2.32e-07
ASTEI04638	-6.6914	4.56244	9.31e-09	2.35e-07
ASTEI00594	-7.3058	4.21913	9.39e-09	2.36e-07
ASTEI10579	-6.02192	6.92417	9.42e-09	2.36e-07
ASTEI03996	-7.08118	4.55226	9.5e-09	2.37e-07
ASTEI08042	-7.08118	4.55226	9.5e-09	2.37e-07
ASTEI05524	-5.87799	11.9165	9.53e-09	2.38e-07
ASTEI11084	-6.37786	5.55706	9.61e-09	2.39e-07
ASTEI04590	-10.5542	3.72345	9.73e-09	2.41e-07
ASTEI10026	-10.5542	3.72345	9.73e-09	2.41e-07
ASTEI05731	-5.93938	8.15646	9.86e-09	2.44e-07
ASTEI07735	-6.62772	4.81521	9.92e-09	2.45e-07
ASTEI08025	-6.58771	5.03507	1.01e-08	2.49e-07
ASTEI06325	-7.0552	4.52589	1.07e-08	2.62e-07
ASTEI08367	-10.5317	3.7002	1.08e-08	2.64e-07
ASTEI08066	-7.04863	4.51922	1.09e-08	2.67e-07
ASTEI04482	-6.60046	4.7877	1.11e-08	2.71e-07
ASTEI08616	-10.5203	3.68844	1.11e-08	2.71e-07
ASTEI03332	-5.99135	7.13507	1.12e-08	2.71e-07
ASTEI00208	-7.04203	4.51252	1.13e-08	2.75e-07
ASTEI05197	-6.20424	5.64598	1.18e-08	2.86e-07
ASTEI10402	-6.31789	5.49705	1.24e-08	2.99e-07
ASTEI08567	-7.23141	4.14326	1.27e-08	3.05e-07
ASTEI00595	-7.65934	3.65976	1.28e-08	3.08e-07
ASTEI05756	6.14805	6.43132	1.28e-08	3.08e-07
ASTEI10995	-5.81342	10.7443	1.28e-08	3.08e-07
ASTEI07452	-6.30927	5.33688	1.29e-08	3.09e-07
ASTEI09641	6.12422	6.2737	1.3e-08	3.09e-07
ASTEI09809	-6.18258	5.73973	1.33e-08	3.18e-07
ASTEI01460	5.91943	7.53645	1.36e-08	3.23e-07
ASTEI05131	-10.4738	3.64043	1.37e-08	3.25e-07
ASTEI09913	-6.0955	5.95241	1.37e-08	3.25e-07
ASTEI01820	-5.96718	6.52577	1.4e-08	3.32e-07
ASTEI01317	-7.6357	3.63548	1.42e-08	3.36e-07
ASTEI00333	-6.089	6.0334	1.47e-08	3.46e-07
ASTEI00444	7.57239	4.54161	1.48e-08	3.47e-07
ASTEI11264	-6.97431	4.44377	1.51e-08	3.54e-07
ASTEI01689	5.98991	6.71636	1.54e-08	3.6e-07
ASTEI02061	-6.25886	5.438	1.58e-08	3.68e-07
ASTEI05911	-5.98431	6.42717	1.58e-08	3.68e-07
ASTEI00483	-10.4379	3.60336	1.59e-08	3.69e-07
ASTEI03279	-10.4257	3.59079	1.65e-08	3.8e-07
ASTEI01629	-7.59951	3.59831	1.65e-08	3.8e-07
ASTEI10752	-7.59951	3.59831	1.65e-08	3.8e-07
ASTEI07682	-5.88788	6.79154	1.65e-08	3.81e-07
ASTEI00598	-10.4134	3.57812	1.71e-08	3.93e-07
ASTEI00490	-5.97543	6.47731	1.71e-08	3.93e-07
ASTEI07506	-6.93922	4.40814	1.75e-08	4.02e-07
ASTEI00920	-6.9321	4.40091	1.79e-08	4.1e-07
ASTEI06622	-5.9052	6.46436	1.81e-08	4.14e-07
ASTEI08366	-10.4011	3.56533	1.84e-08	4.18e-07
ASTEI11734	-10.4011	3.56533	1.84e-08	4.18e-07
ASTEI10016	-6.10555	5.6629	1.84e-08	4.19e-07
ASTEI07109	-6.22359	5.08164	1.85e-08	4.2e-07
ASTEI07483	-7.13495	4.04485	1.88e-08	4.26e-07
ASTEI03553	6.82498	4.7328	1.98e-08	4.46e-07
ASTEI10876	-6.4619	4.64786	1.98e-08	4.46e-07
ASTEI03231	-6.01389	5.9587	2.02e-08	4.54e-07
ASTEI02412	-5.94408	6.04992	2.03e-08	4.56e-07
ASTEI10068	-7.1167	4.02622	2.04e-08	4.58e-07
ASTEI04338	-5.68903	11.7907	2.1e-08	4.7e-07
ASTEI06964	-10.3633	3.5263	2.14e-08	4.75e-07
ASTEI00445	-7.53709	3.53419	2.14e-08	4.75e-07
ASTEI08516	-7.53709	3.53419	2.14e-08	4.75e-07
ASTEI10170	-7.10749	4.01682	2.16e-08	4.79e-07
ASTEI05935	-5.75386	7.99116	2.2e-08	4.87e-07
ASTEI10338	-10.3505	3.51306	2.22e-08	4.9e-07
ASTEI04065	-7.52428	3.52103	2.22e-08	4.9e-07
ASTEI02124	-6.88124	4.34926	2.23e-08	4.91e-07
ASTEI00150	-5.67907	10.6781	2.25e-08	4.95e-07
ASTEI11289	-6.03818	5.48025	2.35e-08	5.16e-07
ASTEI09937	-6.02447	5.34105	2.4e-08	5.26e-07
ASTEI08041	-6.04019	5.59773	2.42e-08	5.3e-07
ASTEI10223	-6.85888	4.32655	2.44e-08	5.31e-07
ASTEI10496	-5.94644	5.71091	2.44e-08	5.31e-07
ASTEI02193	-10.3245	3.48621	2.49e-08	5.41e-07
ASTEI07934	-10.3245	3.48621	2.49e-08	5.41e-07
ASTEI11099	-7.4983	3.49434	2.49e-08	5.41e-07
ASTEI10074	-6.84378	4.31121	2.61e-08	5.65e-07
ASTEI04610	-10.3113	3.4726	2.7e-08	5.82e-07
ASTEI06618	-10.3113	3.4726	2.7e-08	5.82e-07
ASTEI02651	-7.05094	3.95909	2.71e-08	5.83e-07
ASTEI02468	-5.83816	6.22084	2.78e-08	5.97e-07
ASTEI10898	-5.81367	6.42825	2.79e-08	5.98e-07
ASTEI03634	-7.47185	3.46716	2.81e-08	6.01e-07
ASTEI00353	-6.8131	4.28004	2.93e-08	6.26e-07
ASTEI03290	-5.86367	6.0442	2.99e-08	6.37e-07
ASTEI01176	-6.36153	4.54656	3e-08	6.38e-07
ASTEI08532	6.04759	5.69937	3.09e-08	6.56e-07
ASTEI07925	-5.9817	5.53943	3.1e-08	6.56e-07
ASTEI08432	-5.68284	7.32701	3.13e-08	6.62e-07
ASTEI00889	-10.2711	3.431	3.17e-08	6.67e-07
ASTEI01467	-10.2711	3.431	3.17e-08	6.67e-07
ASTEI04960	-10.2711	3.431	3.17e-08	6.67e-07
ASTEI05569	5.96764	5.97378	3.28e-08	6.89e-07
ASTEI11262	-6.08612	4.94378	3.28e-08	6.89e-07
ASTEI10090	-10.2574	3.41687	3.3e-08	6.91e-07
ASTEI07458	-6.38554	4.2528	3.37e-08	7.05e-07
ASTEI00088	-10.2436	3.40261	3.44e-08	7.12e-07
ASTEI01814	-10.2436	3.40261	3.44e-08	7.12e-07
ASTEI01918	-10.2436	3.40261	3.44e-08	7.12e-07
ASTEI10725	-10.2436	3.40261	3.44e-08	7.12e-07
ASTEI08173	-7.41745	3.41127	3.44e-08	7.12e-07
ASTEI09782	-6.07039	5.09766	3.5e-08	7.24e-07
ASTEI09619	-5.69073	7.07665	3.54e-08	7.31e-07
ASTEI06749	6.00842	5.66161	3.65e-08	7.53e-07
ASTEI04094	-5.57226	9.25232	3.72e-08	7.65e-07
ASTEI03749	-7.40352	3.39696	3.74e-08	7.67e-07
ASTEI08311	-5.54203	12.1099	3.83e-08	7.84e-07
ASTEI04119	10.6685	3.99868	3.87e-08	7.92e-07
ASTEI03577	-5.59775	7.7104	3.94e-08	8.06e-07
ASTEI09947	5.63235	7.90281	4.04e-08	8.24e-07
ASTEI07812	-5.77564	5.88275	4.11e-08	8.36e-07
ASTEI07674	-10.1871	3.34413	4.42e-08	8.97e-07
ASTEI11277	-7.36091	3.35318	4.42e-08	8.97e-07
ASTEI02435	-6.2676	4.45174	4.49e-08	9.08e-07
ASTEI01286	-6.23056	4.67549	4.49e-08	9.08e-07
ASTEI04200	-5.52959	9.09711	4.53e-08	9.15e-07
ASTEI00749	-5.60622	7.05489	4.6e-08	9.26e-07
ASTEI02478	-5.6014	7.39642	4.61e-08	9.28e-07
ASTEI01832	-5.69876	6.01851	4.72e-08	9.48e-07
ASTEI11255	-5.73838	5.8458	4.78e-08	9.58e-07
ASTEI07180	-5.64278	6.36259	4.85e-08	9.7e-07
ASTEI05922	-10.158	3.314	5.04e-08	1e-06
ASTEI01327	-7.33179	3.32325	5.04e-08	1e-06
ASTEI05471	-5.60508	6.67759	5.17e-08	1.03e-06
ASTEI05744	-5.54987	7.27289	5.23e-08	1.04e-06
ASTEI04331	-5.48728	9.16261	5.25e-08	1.04e-06
ASTEI03662	-10.1432	3.2987	5.26e-08	1.04e-06
ASTEI10258	-5.56931	7.01856	5.34e-08	1.06e-06
ASTEI00123	-6.8775	3.782	5.46e-08	1.08e-06
ASTEI03160	-5.687	6.13268	5.47e-08	1.08e-06
ASTEI09920	-5.69137	6.19603	5.61e-08	1.1e-06
ASTEI08403	-6.1697	4.61422	5.7e-08	1.12e-06
ASTEI00324	-6.20381	4.38735	5.79e-08	1.14e-06
ASTEI08090	-5.83573	5.50107	5.81e-08	1.14e-06
ASTEI06638	-6.25285	4.11844	5.83e-08	1.14e-06
ASTEI04831	-10.1132	3.26763	6.01e-08	1.17e-06
ASTEI10726	-10.1132	3.26763	6.01e-08	1.17e-06
ASTEI09889	-6.18924	4.37265	6.19e-08	1.2e-06
ASTEI00168	-6.15093	4.59532	6.25e-08	1.21e-06
ASTEI10352	-5.60946	6.17177	6.26e-08	1.21e-06
ASTEI04898	-10.0979	3.25185	6.29e-08	1.21e-06
ASTEI05171	-10.0979	3.25185	6.29e-08	1.21e-06
ASTEI07392	-10.0979	3.25185	6.29e-08	1.21e-06
ASTEI05415	5.98137	5.42127	6.36e-08	1.23e-06
ASTEI07161	-6.16711	4.35031	6.76e-08	1.3e-06
ASTEI05292	-6.82226	3.72557	6.88e-08	1.32e-06
ASTEI04904	-10.0825	3.23589	6.89e-08	1.32e-06
ASTEI04335	-7.25631	3.24571	6.89e-08	1.32e-06
ASTEI08018	-7.25631	3.24571	6.89e-08	1.32e-06
ASTEI06705	-10.0669	3.21977	7.22e-08	1.38e-06
ASTEI04649	5.4686	8.11427	7.28e-08	1.39e-06
ASTEI09630	-6.81095	3.71402	7.35e-08	1.4e-06
ASTEI06786	-6.58693	4.0502	7.4e-08	1.4e-06
ASTEI07268	-6.58693	4.0502	7.4e-08	1.4e-06
ASTEI04046	-10.0512	3.20346	7.56e-08	1.43e-06
ASTEI09631	-10.0512	3.20346	7.56e-08	1.43e-06
ASTEI05600	-6.79955	3.70238	7.61e-08	1.43e-06
ASTEI10533	-6.79955	3.70238	7.61e-08	1.43e-06
ASTEI03946	6.0653	5.2497	7.83e-08	1.47e-06
ASTEI08331	-6.78807	3.69064	7.87e-08	1.48e-06
ASTEI05774	-6.05479	4.72016	8.22e-08	1.54e-06
ASTEI03923	-5.55102	6.16865	8.33e-08	1.56e-06
ASTEI07181	-5.61284	5.79558	8.51e-08	1.59e-06
ASTEI04407	-5.85466	4.71176	8.66e-08	1.61e-06
ASTEI03413	-5.64461	5.59193	9.36e-08	1.74e-06
ASTEI03779	-6.08294	4.26536	9.52e-08	1.77e-06
ASTEI03770	-10.0029	3.15345	9.6e-08	1.77e-06
ASTEI04633	-10.0029	3.15345	9.6e-08	1.77e-06
ASTEI03071	-7.17665	3.1639	9.6e-08	1.77e-06
ASTEI07647	-7.17665	3.1639	9.6e-08	1.77e-06
ASTEI05069	-5.81919	4.67623	9.97e-08	1.84e-06
ASTEI04280	-6.5125	3.97454	1e-07	1.85e-06
ASTEI03174	-6.72921	3.63053	1.01e-07	1.85e-06
ASTEI08531	-5.5789	5.83259	1.02e-07	1.88e-06
ASTEI08009	-5.69263	5.25152	1.03e-07	1.88e-06
ASTEI01802	10.4282	3.77264	1.04e-07	1.91e-06
ASTEI08618	-6.02602	4.46959	1.04e-07	1.91e-06
ASTEI02684	5.33482	8.94125	1.05e-07	1.92e-06
ASTEI05138	-6.71715	3.61821	1.08e-07	1.97e-06
ASTEI07704	-5.79466	4.97393	1.09e-07	1.98e-06
ASTEI10222	-6.09707	3.96072	1.09e-07	1.99e-06
ASTEI04239	-6.05107	4.2332	1.1e-07	1.99e-06
ASTEI10233	5.59596	6.13212	1.12e-07	2.02e-06
ASTEI08726	5.66783	5.68483	1.14e-07	2.06e-06
ASTEI06019	-7.12666	3.11257	1.17e-07	2.1e-06
ASTEI06050	-7.12666	3.11257	1.17e-07	2.1e-06
ASTEI10621	-7.12666	3.11257	1.17e-07	2.1e-06
ASTEI00831	-5.33907	7.41807	1.22e-07	2.19e-06
ASTEI06970	5.98895	4.87083	1.22e-07	2.19e-06
ASTEI00074	-9.93581	3.08406	1.23e-07	2.19e-06
ASTEI07235	-9.93581	3.08406	1.23e-07	2.19e-06
ASTEI11616	-9.93581	3.08406	1.23e-07	2.19e-06
ASTEI08941	-7.10961	3.09506	1.23e-07	2.19e-06
ASTEI01131	-5.7643	4.62125	1.24e-07	2.21e-06
ASTEI05477	-5.62964	4.9471	1.24e-07	2.21e-06
ASTEI05663	-6.68034	3.58061	1.25e-07	2.22e-06
ASTEI04178	-5.97713	4.42039	1.28e-07	2.27e-06
ASTEI10426	-5.75807	4.61501	1.29e-07	2.27e-06
ASTEI02231	-9.91855	3.06619	1.29e-07	2.27e-06
ASTEI04635	-9.91855	3.06619	1.29e-07	2.27e-06
ASTEI04903	-9.91855	3.06619	1.29e-07	2.27e-06
ASTEI07991	-9.91855	3.06619	1.29e-07	2.27e-06
ASTEI08863	-9.91855	3.06619	1.29e-07	2.27e-06
ASTEI10680	-7.09235	3.07734	1.29e-07	2.27e-06
ASTEI02158	-5.40309	6.35637	1.3e-07	2.28e-06
ASTEI11451	-5.55003	5.41037	1.34e-07	2.34e-06
ASTEI05241	-5.99354	4.17516	1.37e-07	2.39e-06
ASTEI11770	-5.99354	4.17516	1.37e-07	2.39e-06
ASTEI00589	-7.07488	3.05941	1.43e-07	2.49e-06
ASTEI09614	-5.40569	5.97066	1.45e-07	2.52e-06
ASTEI05298	-5.60494	5.16429	1.47e-07	2.55e-06
ASTEI07162	-5.60494	5.16429	1.47e-07	2.55e-06
ASTEI06743	-5.41871	6.09077	1.51e-07	2.61e-06
ASTEI02831	-9.88339	3.02981	1.51e-07	2.61e-06
ASTEI08392	-5.91915	4.36204	1.63e-07	2.81e-06
ASTEI01677	-5.31591	6.82863	1.64e-07	2.82e-06
ASTEI09454	-6.3931	3.85317	1.66e-07	2.85e-06
ASTEI05561	-9.86549	3.01128	1.68e-07	2.88e-06
ASTEI03545	-5.88276	4.5474	1.68e-07	2.88e-06
ASTEI10121	-5.98649	3.84881	1.71e-07	2.93e-06
ASTEI10275	-5.28427	6.9871	1.74e-07	2.98e-06
ASTEI10990	-5.33361	6.05776	1.74e-07	2.98e-06
ASTEI05173	-5.93363	4.11472	1.76e-07	3e-06
ASTEI08545	-5.93363	4.11472	1.76e-07	3e-06
ASTEI06768	-9.84736	2.99252	1.77e-07	3e-06
ASTEI08016	-7.02116	3.0043	1.77e-07	3e-06
ASTEI01069	-5.67623	4.70332	1.78e-07	3.01e-06
ASTEI10383	-5.19966	8.42257	1.8e-07	3.05e-06
ASTEI04707	-9.829	2.97352	1.87e-07	3.15e-06
ASTEI05177	-9.829	2.97352	1.87e-07	3.15e-06
ASTEI07334	-9.829	2.97352	1.87e-07	3.15e-06
ASTEI08887	-5.48707	5.51854	1.87e-07	3.15e-06
ASTEI05132	5.19062	8.98332	1.89e-07	3.18e-06
ASTEI04183	-5.18517	8.51102	1.92e-07	3.23e-06
ASTEI10659	5.17071	9.71957	1.93e-07	3.23e-06
ASTEI09917	5.61588	5.47065	1.93e-07	3.23e-06
ASTEI11251	-6.56391	3.46171	1.98e-07	3.3e-06
ASTEI05705	-5.14883	11.1419	1.99e-07	3.33e-06
ASTEI048280	-5.83634	4.50081	2.01e-07	3.34e-06
ASTEI05845	-5.64542	4.82493	2.01e-07	3.34e-06
ASTEI02232	-9.81041	2.95428	2.08e-07	3.45e-06
ASTEI07633	-9.81041	2.95428	2.08e-07	3.45e-06
ASTEI10171	-6.98421	2.96641	2.08e-07	3.45e-06
ASTEI04833	-5.40525	5.66091	2.1e-07	3.48e-06
ASTEI01333	-5.30566	6.3433	2.11e-07	3.48e-06
ASTEI01266	-5.88926	4.06996	2.12e-07	3.5e-06
ASTEI02361	-5.32142	5.94228	2.16e-07	3.56e-06
ASTEI03674	-5.16577	7.99455	2.18e-07	3.59e-06
ASTEI04640	-9.79157	2.93478	2.2e-07	3.6e-06
ASTEI04314	-6.96537	2.94709	2.2e-07	3.6e-06
ASTEI05014	-5.32629	5.65037	2.2e-07	3.6e-06
ASTEI01153	5.37026	6.2078	2.2e-07	3.6e-06
ASTEI01823	-5.62357	4.80312	2.21e-07	3.61e-06
ASTEI05714	-5.48818	4.80618	2.21e-07	3.61e-06
ASTEI05110	-6.53672	3.43394	2.23e-07	3.63e-06
ASTEI07096	-5.48267	4.80069	2.25e-07	3.66e-06
ASTEI08604	10.2302	3.58764	2.32e-07	3.76e-06
ASTEI02210	-9.77248	2.91503	2.32e-07	3.76e-06
ASTEI04120	-9.77248	2.91503	2.32e-07	3.76e-06
ASTEI06315	-9.77248	2.91503	2.32e-07	3.76e-06
ASTEI01484	-6.94628	2.92753	2.32e-07	3.76e-06
ASTEI03767	5.79834	4.99475	2.36e-07	3.8e-06
ASTEI07478	5.31909	6.24427	2.37e-07	3.82e-06
ASTEI09448	5.50076	5.67197	2.41e-07	3.88e-06
ASTEI10469	-6.29659	3.75508	2.42e-07	3.9e-06
ASTEI03669	5.49413	5.66563	2.48e-07	3.98e-06
ASTEI02400	-5.84348	4.0238	2.56e-07	4.11e-06
ASTEI06184	-9.75314	2.89502	2.6e-07	4.15e-06
ASTEI08801	-9.75314	2.89502	2.6e-07	4.15e-06
ASTEI02090	-6.92694	2.90771	2.6e-07	4.15e-06
ASTEI09064	-5.58451	4.76415	2.61e-07	4.16e-06
ASTEI00622	-5.57882	4.43557	2.67e-07	4.26e-06
ASTEI02109	-5.87804	3.73911	2.68e-07	4.26e-06
ASTEI08040	-6.90734	2.88762	2.75e-07	4.38e-06
ASTEI07092	5.44689	5.6204	3e-07	4.77e-06
ASTEI04151	-5.84384	3.70454	3.06e-07	4.85e-06
ASTEI09290	-5.20789	5.98325	3.06e-07	4.85e-06
ASTEI01165	-9.71366	2.85418	3.09e-07	4.86e-06
ASTEI02389	-9.71366	2.85418	3.09e-07	4.86e-06
ASTEI03661	-9.71366	2.85418	3.09e-07	4.86e-06
ASTEI04962	-9.71366	2.85418	3.09e-07	4.86e-06
ASTEI10827	-9.71366	2.85418	3.09e-07	4.86e-06
ASTEI02832	-5.7962	3.97613	3.12e-07	4.89e-06
ASTEI04939	-5.78656	3.96641	3.21e-07	5.03e-06
ASTEI02448	5.26116	6.26944	3.25e-07	5.09e-06
ASTEI00918	-9.69351	2.83334	3.28e-07	5.11e-06
ASTEI06660	-9.69351	2.83334	3.28e-07	5.11e-06
ASTEI10842	-6.86731	2.84663	3.28e-07	5.11e-06
ASTEI10710	5.10651	7.35956	3.4e-07	5.29e-06
ASTEI01770	-5.11441	6.68807	3.44e-07	5.36e-06
ASTEI02739	-9.67307	2.81221	3.48e-07	5.38e-06
ASTEI04170	-9.67307	2.81221	3.48e-07	5.38e-06
ASTEI06863	-6.84687	2.82571	3.48e-07	5.38e-06
ASTEI10051	-6.84687	2.82571	3.48e-07	5.38e-06
ASTEI01075	-5.70226	4.36627	3.53e-07	5.45e-06
ASTEI06059	-6.40754	3.30212	3.69e-07	5.69e-06
ASTEI02091	-5.12421	6.52022	3.69e-07	5.69e-06
ASTEI07426	-5.14011	6.43815	3.7e-07	5.69e-06
ASTEI04712	-5.49455	4.52183	3.8e-07	5.84e-06
ASTEI07582	-5.20245	5.59277	3.84e-07	5.89e-06
ASTEI01404	-5.48786	4.51515	3.88e-07	5.94e-06
ASTEI02152	-5.78499	3.64507	3.9e-07	5.96e-06
ASTEI00716	-5.011	8.39814	3.9e-07	5.96e-06
ASTEI06314	-9.65233	2.79077	3.93e-07	5.96e-06
ASTEI08024	-9.65233	2.79077	3.93e-07	5.96e-06
ASTEI04843	-6.82613	2.80449	3.93e-07	5.96e-06
ASTEI06131	-6.82613	2.80449	3.93e-07	5.96e-06
ASTEI06727	-6.82613	2.80449	3.93e-07	5.96e-06
ASTEI00621	-5.28706	5.14989	3.93e-07	5.96e-06
ASTEI06936	5.05091	7.49271	3.97e-07	6.02e-06
ASTEI08886	-5.6648	4.32871	4.03e-07	6.09e-06
ASTEI04222	-5.21278	5.72383	4.03e-07	6.09e-06
ASTEI08723	-4.99664	8.31927	4.13e-07	6.23e-06
ASTEI04057	-9.6313	2.76903	4.17e-07	6.26e-06
ASTEI03108	-6.8051	2.78298	4.17e-07	6.26e-06
ASTEI08800	-6.8051	2.78298	4.17e-07	6.26e-06
ASTEI01233	-5.46672	4.6467	4.18e-07	6.26e-06
ASTEI00661	-6.16913	3.62557	4.18e-07	6.26e-06
ASTEI05443	-5.21424	5.32728	4.18e-07	6.26e-06
ASTEI01316	-5.03501	7.40402	4.19e-07	6.27e-06
ASTEI06329	-6.15697	3.61321	4.33e-07	6.48e-06
ASTEI05139	-5.74849	3.6082	4.49e-07	6.7e-06
ASTEI09388	-5.1267	5.69607	4.56e-07	6.8e-06
ASTEI10709	-5.69673	3.8759	4.7e-07	6.99e-06
ASTEI01985	-9.60995	2.74697	4.72e-07	7e-06
ASTEI03429	-6.78375	2.76115	4.72e-07	7e-06
ASTEI04319	-6.78375	2.76115	4.72e-07	7e-06
ASTEI08460	-6.78375	2.76115	4.72e-07	7e-06
ASTEI04066	-5.44012	4.46752	4.74e-07	7.01e-06
ASTEI08181	-5.12008	5.74429	4.92e-07	7.27e-06
ASTEI04648	5.887	4.38553	4.94e-07	7.28e-06
ASTEI07501	-5.61853	4.28231	4.94e-07	7.28e-06
ASTEI06562	-9.58829	2.72458	5.03e-07	7.39e-06
ASTEI06679	-9.58829	2.72458	5.03e-07	7.39e-06
ASTEI02732	-5.61067	4.27443	5.06e-07	7.42e-06
ASTEI10951	-5.28138	4.60049	5.11e-07	7.5e-06
ASTEI00296	-5.23074	5.18217	5.14e-07	7.53e-06
ASTEI08086	-5.14147	5.5945	5.16e-07	7.55e-06
ASTEI10132	-5.6655	3.84444	5.31e-07	7.76e-06
ASTEI10231	5.13159	5.888	5.37e-07	7.83e-06
ASTEI09194	-5.16394	5.35211	5.41e-07	7.89e-06
ASTEI06691	-5.10539	5.78261	5.46e-07	7.94e-06
ASTEI06942	-5.69834	3.55756	5.6e-07	8.14e-06
ASTEI06692	-5.20918	5.16087	5.62e-07	8.16e-06
ASTEI04167	-5.03207	6.15342	5.72e-07	8.3e-06
ASTEI04380	-5.25574	4.57502	5.73e-07	8.3e-06
ASTEI08327	-6.29842	3.19084	5.81e-07	8.41e-06
ASTEI11252	-5.64429	3.82309	5.83e-07	8.42e-06
ASTEI00428	-5.12632	5.24059	5.96e-07	8.6e-06
ASTEI00809	-6.28213	3.17425	6.09e-07	8.71e-06
ASTEI01082	-9.54395	2.67879	6.1e-07	8.71e-06
ASTEI02041	-9.54395	2.67879	6.1e-07	8.71e-06
ASTEI04087	-9.54395	2.67879	6.1e-07	8.71e-06
ASTEI04513	-9.54395	2.67879	6.1e-07	8.71e-06
ASTEI08415	-9.54395	2.67879	6.1e-07	8.71e-06
ASTEI06734	-6.71775	2.69372	6.1e-07	8.71e-06
ASTEI09281	-6.71775	2.69372	6.1e-07	8.71e-06
ASTEI11276	-4.87773	10.2522	6.12e-07	8.73e-06
ASTEI02036	-5.01046	5.9278	6.24e-07	8.89e-06
ASTEI02571	-4.96783	6.77605	6.3e-07	8.96e-06
ASTEI07834	4.89806	8.68864	6.37e-07	9.06e-06
ASTEI11077	-5.18288	5.21788	6.49e-07	9.22e-06
ASTEI02433	-9.52126	2.65537	6.51e-07	9.22e-06
ASTEI05342	-6.05576	3.51044	6.51e-07	9.22e-06
ASTEI05740	-6.05576	3.51044	6.51e-07	9.22e-06
ASTEI07238	4.9559	7.24731	6.58e-07	9.3e-06
ASTEI02392	-5.61189	3.79047	6.62e-07	9.33e-06
ASTEI11449	-5.61189	3.79047	6.62e-07	9.33e-06
ASTEI06127	-5.21641	4.53596	6.68e-07	9.41e-06
ASTEI07775	-4.86273	9.13104	6.78e-07	9.54e-06
ASTEI01076	-5.53795	4.20155	6.88e-07	9.67e-06
ASTEI09058	-4.85621	9.28802	6.93e-07	9.72e-06
ASTEI02570	-9.49821	2.63158	6.96e-07	9.73e-06
ASTEI05594	-9.49821	2.63158	6.96e-07	9.73e-06
ASTEI08767	-6.67201	2.64705	6.96e-07	9.73e-06
ASTEI10085	-5.21989	4.88962	7.38e-07	1.03e-05
ASTEI06758	-5.13024	4.9949	7.44e-07	1.04e-05
ASTEI10027	4.85311	8.63375	7.51e-07	1.05e-05
ASTEI02199	-5.57875	3.75712	7.53e-07	1.05e-05
ASTEI07801	-5.57875	3.75712	7.53e-07	1.05e-05
ASTEI09865	4.91778	7.0014	7.61e-07	1.06e-05
ASTEI06392	-5.18904	4.63518	7.75e-07	1.07e-05
ASTEI00990	-6.23214	3.12333	7.76e-07	1.08e-05
ASTEI00556	-4.88362	6.78602	7.79e-07	1.08e-05
ASTEI00946	-9.47478	2.60741	7.96e-07	1.09e-05
ASTEI03544	-9.47478	2.60741	7.96e-07	1.09e-05
ASTEI05109	-9.47478	2.60741	7.96e-07	1.09e-05
ASTEI06640	-9.47478	2.60741	7.96e-07	1.09e-05
ASTEI07499	-9.47478	2.60741	7.96e-07	1.09e-05
ASTEI08916	-9.47478	2.60741	7.96e-07	1.09e-05
ASTEI06574	-6.64858	2.62316	7.96e-07	1.09e-05
ASTEI01443	-5.3074	4.16435	7.98e-07	1.09e-05
ASTEI05164	-6.21508	3.10596	8.16e-07	1.12e-05
ASTEI10571	-5.11493	5.06786	8.24e-07	1.13e-05
ASTEI10225	-5.55622	3.73445	8.31e-07	1.14e-05
ASTEI05184	-9.45097	2.58285	8.52e-07	1.16e-05
ASTEI00303	-6.62477	2.59889	8.52e-07	1.16e-05
ASTEI07805	-4.98551	5.6123	8.52e-07	1.16e-05
ASTEI05624	-6.19782	3.08839	8.57e-07	1.17e-05
ASTEI01668	5.16707	5.20719	8.78e-07	1.19e-05
ASTEI04514	5.16707	5.20719	8.78e-07	1.19e-05
ASTEI10045	-5.16542	4.72805	8.94e-07	1.21e-05
ASTEI04469	9.88458	3.26736	9.02e-07	1.22e-05
ASTEI03801	-4.91716	6.04115	9.13e-07	1.23e-05
ASTEI07783	4.97308	6.07003	9.32e-07	1.26e-05
ASTEI08640	5.46044	4.67484	9.32e-07	1.26e-05
ASTEI10125	-4.95309	5.82705	9.46e-07	1.27e-05
ASTEI03953	-4.7785	8.84563	9.61e-07	1.29e-05
ASTEI10966	-4.91473	5.64671	9.66e-07	1.3e-05
ASTEI03236	-9.42676	2.55789	9.8e-07	1.31e-05
ASTEI00392	-6.60056	2.57424	9.8e-07	1.31e-05
ASTEI03090	-6.60056	2.57424	9.8e-07	1.31e-05
ASTEI03710	-6.60056	2.57424	9.8e-07	1.31e-05
ASTEI04641	-6.60056	2.57424	9.8e-07	1.31e-05
ASTEI06645	-6.60056	2.57424	9.8e-07	1.31e-05
ASTEI07652	-6.60056	2.57424	9.8e-07	1.31e-05
ASTEI04053	-4.8978	5.81765	9.86e-07	1.31e-05
ASTEI08428	-5.94691	3.40001	1.01e-06	1.34e-05
ASTEI09991	-5.94691	3.40001	1.01e-06	1.34e-05
ASTEI10936	5.08444	5.40829	1.03e-06	1.36e-05
ASTEI00385	-5.03534	4.80746	1.04e-06	1.39e-05
ASTEI03040	-9.40213	2.53251	1.05e-06	1.39e-05
ASTEI05777	-9.40213	2.53251	1.05e-06	1.39e-05
ASTEI06911	-9.40213	2.53251	1.05e-06	1.39e-05
ASTEI01819	-6.14477	3.03441	1.11e-06	1.46e-05
ASTEI06175	-6.14477	3.03441	1.11e-06	1.46e-05
ASTEI06843	-6.14477	3.03441	1.11e-06	1.46e-05
ASTEI08172	-4.8894	5.8948	1.12e-06	1.47e-05
ASTEI01208	5.01301	5.46212	1.12e-06	1.47e-05
ASTEI05486	-9.37708	2.50671	1.13e-06	1.48e-05
ASTEI00554	-5.50768	3.36533	1.19e-06	1.56e-05
ASTEI03459	-5.01358	4.87982	1.2e-06	1.57e-05
ASTEI06256	-5.39886	4.06229	1.21e-06	1.58e-05
ASTEI07634	-6.10828	2.99731	1.23e-06	1.61e-05
ASTEI08619	-4.76526	7.18947	1.23e-06	1.61e-05
ASTEI07319	4.9144	5.85729	1.23e-06	1.61e-05
ASTEI00250	-4.79822	6.3799	1.26e-06	1.64e-05
ASTEI09785	4.80104	6.77239	1.29e-06	1.67e-05
ASTEI03498	-4.79178	6.60486	1.29e-06	1.67e-05
ASTEI08023	-5.88925	3.34155	1.29e-06	1.68e-05
ASTEI01757	-9.35158	2.48046	1.31e-06	1.69e-05
ASTEI04632	-9.35158	2.48046	1.31e-06	1.69e-05
ASTEI06910	-9.35158	2.48046	1.31e-06	1.69e-05
ASTEI07701	-9.35158	2.48046	1.31e-06	1.69e-05
ASTEI07431	-5.37122	4.03464	1.34e-06	1.73e-05
ASTEI06836	-4.70702	8.13515	1.35e-06	1.74e-05
ASTEI08851	-4.73065	7.3588	1.36e-06	1.75e-05
ASTEI05155	-4.85524	5.42998	1.38e-06	1.78e-05
ASTEI09527	5.11699	4.81261	1.39e-06	1.78e-05
ASTEI06359	-5.85953	3.31144	1.41e-06	1.81e-05
ASTEI04270	-4.67585	8.70619	1.45e-06	1.86e-05
ASTEI02903	-4.9813	5.01927	1.46e-06	1.88e-05
ASTEI02092	-4.65882	10.1134	1.49e-06	1.91e-05
ASTEI06275	-5.15257	4.33411	1.5e-06	1.92e-05
ASTEI10349	-9.29919	2.42657	1.52e-06	1.93e-05
ASTEI04223	-6.47299	2.44461	1.52e-06	1.93e-05
ASTEI05843	-6.47299	2.44461	1.52e-06	1.93e-05
ASTEI03182	-4.72514	6.67608	1.57e-06	2e-05
ASTEI05681	4.94587	5.51047	1.59e-06	2.02e-05
ASTEI01466	-4.63956	10.4411	1.6e-06	2.03e-05
ASTEI02915	-5.82918	3.2807	1.61e-06	2.04e-05
ASTEI03973	9.7379	3.1325	1.61e-06	2.05e-05
ASTEI06945	5.02565	5.21986	1.66e-06	2.1e-05
ASTEI10687	-6.03242	2.92026	1.71e-06	2.16e-05
ASTEI04457	-4.94232	4.98093	1.71e-06	2.16e-05
ASTEI06486	4.65209	8.25532	1.71e-06	2.16e-05
ASTEI10956	5.30775	4.53142	1.72e-06	2.16e-05
ASTEI06363	-5.81376	3.2651	1.76e-06	2.2e-05
ASTEI01867	-9.27227	2.39891	1.77e-06	2.2e-05
ASTEI05338	-9.27227	2.39891	1.77e-06	2.2e-05
ASTEI06388	-9.27227	2.39891	1.77e-06	2.2e-05
ASTEI07056	-9.27227	2.39891	1.77e-06	2.2e-05
ASTEI02925	-6.44607	2.41732	1.77e-06	2.2e-05
ASTEI03484	-6.44607	2.41732	1.77e-06	2.2e-05
ASTEI08177	-6.44607	2.41732	1.77e-06	2.2e-05
ASTEI11496	-6.44607	2.41732	1.77e-06	2.2e-05
ASTEI06382	-5.11488	4.14357	1.77e-06	2.2e-05
ASTEI06903	9.70668	3.10389	1.81e-06	2.25e-05
ASTEI01134	-5.1063	3.96395	1.82e-06	2.27e-05
ASTEI09384	4.93892	5.27063	1.84e-06	2.29e-05
ASTEI09199	5.15002	4.63225	1.85e-06	2.29e-05
ASTEI04352	-4.9853	4.54994	1.85e-06	2.29e-05
ASTEI09934	-4.98796	4.66038	1.86e-06	2.31e-05
ASTEI09876	-5.09646	3.95416	1.87e-06	2.32e-05
ASTEI02940	-5.34905	3.52633	1.88e-06	2.32e-05
ASTEI00655	-9.24484	2.37073	1.91e-06	2.34e-05
ASTEI00723	-9.24484	2.37073	1.91e-06	2.34e-05
ASTEI05884	-9.24484	2.37073	1.91e-06	2.34e-05
ASTEI07434	-9.24484	2.37073	1.91e-06	2.34e-05
ASTEI07636	-9.24484	2.37073	1.91e-06	2.34e-05
ASTEI09646	-9.24484	2.37073	1.91e-06	2.34e-05
ASTEI02428	-6.41863	2.38954	1.91e-06	2.34e-05
ASTEI08963	-6.41863	2.38954	1.91e-06	2.34e-05
ASTEI07156	-4.95482	4.27671	1.93e-06	2.37e-05
ASTEI06897	-4.67973	6.56577	1.95e-06	2.39e-05
ASTEI07510	-4.81232	5.2717	1.96e-06	2.4e-05
ASTEI08972	5.0415	4.92563	1.98e-06	2.41e-05
ASTEI07774	-5.08655	3.9443	1.98e-06	2.42e-05
ASTEI06060	-5.99294	2.8802	2.02e-06	2.47e-05
ASTEI11378	9.19435	2.63861	2.07e-06	2.52e-05
ASTEI01312	-5.32259	3.4998	2.1e-06	2.56e-05
ASTEI08155	-5.32259	3.4998	2.1e-06	2.56e-05
ASTEI02385	-5.30918	3.48636	2.19e-06	2.66e-05
ASTEI02407	-5.7504	3.20098	2.21e-06	2.68e-05
ASTEI01871	-4.66889	6.16827	2.22e-06	2.69e-05
ASTEI02007	-9.21687	2.34203	2.24e-06	2.69e-05
ASTEI08711	-9.21687	2.34203	2.24e-06	2.69e-05
ASTEI10662	-9.21687	2.34203	2.24e-06	2.69e-05
ASTEI11665	-9.21687	2.34203	2.24e-06	2.69e-05
ASTEI06417	-6.39067	2.36124	2.24e-06	2.69e-05
ASTEI09734	-6.39067	2.36124	2.24e-06	2.69e-05
ASTEI10129	-6.39067	2.36124	2.24e-06	2.69e-05
ASTEI09943	-4.92363	4.37254	2.26e-06	2.72e-05
ASTEI03461	-5.04622	3.9042	2.3e-06	2.76e-05
ASTEI04070	-5.73411	3.18451	2.31e-06	2.77e-05
ASTEI02918	-4.56176	8.43968	2.32e-06	2.78e-05
ASTEI01006	5.09304	4.57895	2.34e-06	2.8e-05
ASTEI01717	-9.18835	2.31278	2.43e-06	2.9e-05
ASTEI03771	-9.18835	2.31278	2.43e-06	2.9e-05
ASTEI09498	-9.18835	2.31278	2.43e-06	2.9e-05
ASTEI01302	-4.55182	8.5025	2.45e-06	2.91e-05
ASTEI04194	-4.91883	4.5922	2.45e-06	2.92e-05
ASTEI06360	-5.21413	3.87768	2.51e-06	2.98e-05
ASTEI10347	-4.64882	5.89025	2.51e-06	2.98e-05
ASTEI05913	-4.58203	6.72022	2.55e-06	3.02e-05
ASTEI05135	-5.93161	2.81806	2.56e-06	3.03e-05
ASTEI11218	-5.93161	2.81806	2.56e-06	3.03e-05
ASTEI08233	-4.64728	5.73976	2.62e-06	3.1e-05
ASTEI04378	-9.15925	2.28297	2.63e-06	3.1e-05
ASTEI07832	-9.15925	2.28297	2.63e-06	3.1e-05
ASTEI02657	-6.33305	2.30305	2.63e-06	3.1e-05
ASTEI03238	-6.33305	2.30305	2.63e-06	3.1e-05
ASTEI08334	-6.33305	2.30305	2.63e-06	3.1e-05
ASTEI11425	-6.33305	2.30305	2.63e-06	3.1e-05
ASTEI08628	4.73693	5.51342	2.64e-06	3.1e-05
ASTEI07038	-5.70098	3.15102	2.67e-06	3.13e-05
ASTEI09003	-5.30477	3.16145	2.67e-06	3.13e-05
ASTEI04114	-5.00825	4.19093	2.69e-06	3.15e-05
ASTEI07445	-4.68535	5.26413	2.71e-06	3.17e-05
ASTEI11161	9.60877	3.01433	2.72e-06	3.17e-05
ASTEI06999	-5.91057	2.79676	2.72e-06	3.17e-05
ASTEI08608	5.21996	4.14816	2.76e-06	3.22e-05
ASTEI03846	-4.69897	5.03439	2.82e-06	3.28e-05
ASTEI01613	4.50655	9.60535	2.82e-06	3.29e-05
ASTEI01996	-5.88923	2.77516	2.89e-06	3.36e-05
ASTEI06277	-4.65363	5.44128	2.9e-06	3.37e-05
ASTEI00197	-4.60812	5.98589	2.9e-06	3.37e-05
ASTEI01790	-5.68412	3.13399	2.94e-06	3.41e-05
ASTEI08654	5.2	4.12967	2.99e-06	3.47e-05
ASTEI06995	-4.85476	4.30459	3.01e-06	3.49e-05
ASTEI02233	-4.97412	4.15712	3.04e-06	3.52e-05
ASTEI03865	9.5746	2.98314	3.07e-06	3.55e-05
ASTEI09676	5.15789	4.39141	3.08e-06	3.56e-05
ASTEI10500	-5.27086	3.12747	3.08e-06	3.56e-05
ASTEI00944	-4.9728	3.83127	3.11e-06	3.58e-05
ASTEI02704	-4.8538	4.42022	3.11e-06	3.58e-05
ASTEI01834	-6.30336	2.27312	3.11e-06	3.58e-05
ASTEI06319	-6.30336	2.27312	3.11e-06	3.58e-05
ASTEI05704	-5.6498	3.09934	3.24e-06	3.72e-05
ASTEI07442	4.59622	6.09992	3.37e-06	3.87e-05
ASTEI05702	4.73683	5.2016	3.38e-06	3.87e-05
ASTEI01615	-4.48444	7.90532	3.38e-06	3.87e-05
ASTEI00179	-9.09924	2.22156	3.39e-06	3.87e-05
ASTEI03901	-9.09924	2.22156	3.39e-06	3.87e-05
ASTEI07741	9.06905	2.5261	3.39e-06	3.87e-05
ASTEI06102	-4.62463	5.46075	3.39e-06	3.87e-05
ASTEI02870	-5.19717	3.37421	3.4e-06	3.87e-05
ASTEI00121	-4.44796	11.19	3.4e-06	3.87e-05
ASTEI07176	-5.84556	2.73102	3.47e-06	3.95e-05
ASTEI08161	-5.23613	3.09269	3.58e-06	4.06e-05
ASTEI05286	-4.80696	4.25747	3.62e-06	4.11e-05
ASTEI09434	-4.7949	4.1188	3.63e-06	4.11e-05
ASTEI06787	5.38857	3.92083	3.63e-06	4.11e-05
ASTEI10391	-4.56187	5.65693	3.66e-06	4.15e-05
ASTEI05530	-4.69688	4.96464	3.69e-06	4.16e-05
ASTEI06756	-4.63027	4.96736	3.69e-06	4.16e-05
ASTEI08641	4.64113	5.59869	3.69e-06	4.17e-05
ASTEI06616	-5.18253	3.35957	3.7e-06	4.17e-05
ASTEI04744	-5.61465	3.06386	3.76e-06	4.24e-05
ASTEI04788	4.7282	5.30507	3.79e-06	4.27e-05
ASTEI08865	-4.53529	5.74443	3.83e-06	4.3e-05
ASTEI05846	-5.82322	2.70846	3.94e-06	4.43e-05
ASTEI05597	-9.06827	2.18992	4.03e-06	4.49e-05
ASTEI06871	-9.06827	2.18992	4.03e-06	4.49e-05
ASTEI07308	-9.06827	2.18992	4.03e-06	4.49e-05
ASTEI08370	-9.06827	2.18992	4.03e-06	4.49e-05
ASTEI09032	-9.06827	2.18992	4.03e-06	4.49e-05
ASTEI11168	-9.06827	2.18992	4.03e-06	4.49e-05
ASTEI11295	-9.06827	2.18992	4.03e-06	4.49e-05
ASTEI04277	-6.24207	2.21145	4.03e-06	4.49e-05
ASTEI05865	-6.24207	2.21145	4.03e-06	4.49e-05
ASTEI10008	4.77963	4.84281	4.12e-06	4.58e-05
ASTEI09532	-4.63972	5.16262	4.12e-06	4.58e-05
ASTEI09389	-4.5791	5.1607	4.17e-06	4.63e-05
ASTEI09811	-5.80054	2.68556	4.2e-06	4.66e-05
ASTEI07666	-4.68553	4.46337	4.22e-06	4.67e-05
ASTEI00531	6.15714	3.22053	4.39e-06	4.85e-05
ASTEI07995	-5.57862	3.02753	4.39e-06	4.85e-05
ASTEI04464	-4.62202	5.14539	4.39e-06	4.85e-05
ASTEI02743	-9.03662	2.15763	4.41e-06	4.85e-05
ASTEI03000	-9.03662	2.15763	4.41e-06	4.85e-05
ASTEI06693	-9.03662	2.15763	4.41e-06	4.85e-05
ASTEI09412	-9.03662	2.15763	4.41e-06	4.85e-05
ASTEI05246	8.98481	2.45078	4.41e-06	4.85e-05
ASTEI00613	-4.53284	5.27466	4.49e-06	4.92e-05
ASTEI03001	-5.77748	2.66231	4.49e-06	4.92e-05
ASTEI06523	-4.48368	6.10301	4.57e-06	5.01e-05
ASTEI10671	-4.76259	4.43843	4.58e-06	5.01e-05
ASTEI05866	-4.66417	4.44243	4.58e-06	5.01e-05
ASTEI02991	-5.08051	3.52107	4.67e-06	5.11e-05
ASTEI06654	4.76177	4.97177	4.74e-06	5.18e-05
ASTEI07196	-4.62421	4.82265	4.76e-06	5.2e-05
ASTEI10365	4.48853	6.34788	4.76e-06	5.2e-05
ASTEI01174	-9.00426	2.12464	4.82e-06	5.23e-05
ASTEI02909	-9.00426	2.12464	4.82e-06	5.23e-05
ASTEI05758	-9.00426	2.12464	4.82e-06	5.23e-05
ASTEI10305	-9.00426	2.12464	4.82e-06	5.23e-05
ASTEI03155	-6.17806	2.14724	4.82e-06	5.23e-05
ASTEI04284	-6.17806	2.14724	4.82e-06	5.23e-05
ASTEI05623	-6.17806	2.14724	4.82e-06	5.23e-05
ASTEI05073	-4.52449	5.31588	4.85e-06	5.25e-05
ASTEI08739	-4.606	4.73013	4.87e-06	5.26e-05
ASTEI05277	4.58363	5.62485	5.03e-06	5.43e-05
ASTEI11064	-4.61415	4.88389	5.11e-06	5.52e-05
ASTEI05562	-5.75406	2.6387	5.12e-06	5.52e-05
ASTEI08253	-5.54167	2.9903	5.14e-06	5.53e-05
ASTEI02553	-5.14546	3.00207	5.14e-06	5.53e-05
ASTEI04897	-4.39103	6.96252	5.21e-06	5.6e-05
ASTEI09180	4.41913	6.79844	5.27e-06	5.66e-05
ASTEI10002	-4.44781	5.79833	5.28e-06	5.67e-05
ASTEI07614	-4.52939	5.16733	5.35e-06	5.74e-05
ASTEI06230	-5.52283	2.97134	5.42e-06	5.8e-05
ASTEI01040	-5.12663	2.98328	5.42e-06	5.8e-05
ASTEI02557	-5.73024	2.61472	5.48e-06	5.86e-05
ASTEI02256	-4.41495	6.19238	5.54e-06	5.92e-05
ASTEI09404	-4.46647	5.78295	5.6e-06	5.98e-05
ASTEI00312	-4.52068	4.86065	5.69e-06	6.07e-05
ASTEI05664	-8.97116	2.09095	5.8e-06	6.14e-05
ASTEI04694	8.9137	2.38737	5.8e-06	6.14e-05
ASTEI01077	-6.14496	2.11412	5.8e-06	6.14e-05
ASTEI03329	-6.14496	2.11412	5.8e-06	6.14e-05
ASTEI04047	-6.14496	2.11412	5.8e-06	6.14e-05
ASTEI05812	-6.14496	2.11412	5.8e-06	6.14e-05
ASTEI07006	-6.14496	2.11412	5.8e-06	6.14e-05
ASTEI09414	-6.14496	2.11412	5.8e-06	6.14e-05
ASTEI10176	4.41069	6.59142	5.86e-06	6.2e-05
ASTEI01080	-5.02661	3.46738	5.88e-06	6.22e-05
ASTEI03930	-4.68001	4.13257	6.03e-06	6.37e-05
ASTEI06685	-4.80165	3.6617	6.17e-06	6.51e-05
ASTEI09899	-4.58301	4.36299	6.28e-06	6.63e-05
ASTEI00781	-8.93728	2.05651	6.37e-06	6.66e-05
ASTEI00826	-8.93728	2.05651	6.37e-06	6.66e-05
ASTEI03115	-8.93728	2.05651	6.37e-06	6.66e-05
ASTEI03660	-8.93728	2.05651	6.37e-06	6.66e-05
ASTEI05483	-8.93728	2.05651	6.37e-06	6.66e-05
ASTEI10979	-8.93728	2.05651	6.37e-06	6.66e-05
ASTEI11105	-8.93728	2.05651	6.37e-06	6.66e-05
ASTEI11668	-8.93728	2.05651	6.37e-06	6.66e-05
ASTEI01612	-6.11108	2.08028	6.37e-06	6.66e-05
ASTEI05977	-6.11108	2.08028	6.37e-06	6.66e-05
ASTEI03186	-5.0882	2.94497	6.38e-06	6.66e-05
ASTEI02081	5.00676	3.95132	6.38e-06	6.66e-05
ASTEI03892	-4.97799	3.64247	6.39e-06	6.66e-05
ASTEI06125	4.35443	7.14003	6.4e-06	6.66e-05
ASTEI04983	4.53123	5.41047	6.5e-06	6.76e-05
ASTEI02008	-5.0274	3.20477	6.56e-06	6.82e-05
ASTEI00294	-5.68141	2.5656	6.73e-06	6.98e-05
ASTEI11043	-5.46479	2.91297	6.74e-06	6.98e-05
ASTEI11078	-5.46479	2.91297	6.74e-06	6.98e-05
ASTEI10919	-5.06859	2.92544	6.74e-06	6.98e-05
ASTEI06566	4.44226	5.89704	6.75e-06	6.98e-05
ASTEI02376	-4.53261	4.73336	6.83e-06	7.06e-05
ASTEI09331	4.72957	4.63407	6.85e-06	7.07e-05
ASTEI02738	-8.90259	2.02129	7.01e-06	7.19e-05
ASTEI02747	-8.90259	2.02129	7.01e-06	7.19e-05
ASTEI06818	-8.90259	2.02129	7.01e-06	7.19e-05
ASTEI08362	-8.90259	2.02129	7.01e-06	7.19e-05
ASTEI10559	-8.90259	2.02129	7.01e-06	7.19e-05
ASTEI11202	-8.90259	2.02129	7.01e-06	7.19e-05
ASTEI11307	-8.90259	2.02129	7.01e-06	7.19e-05
ASTEI00391	-6.07638	2.04569	7.01e-06	7.19e-05
ASTEI07923	-6.07638	2.04569	7.01e-06	7.19e-05
ASTEI07924	4.60035	4.95308	7.02e-06	7.2e-05
ASTEI01944	4.40612	6.22508	7.04e-06	7.2e-05
ASTEI01416	4.33806	6.81188	7.05e-06	7.21e-05
ASTEI05031	-4.29394	7.44682	7.13e-06	7.28e-05
ASTEI02006	-5.65635	2.54044	7.21e-06	7.36e-05
ASTEI07270	-5.65635	2.54044	7.21e-06	7.36e-05
ASTEI10564	-4.75041	3.93605	7.33e-06	7.47e-05
ASTEI09041	-4.75235	3.613	7.35e-06	7.48e-05
ASTEI00587	-4.55761	4.43233	7.36e-06	7.49e-05
ASTEI06028	-4.28696	7.37197	7.39e-06	7.51e-05
ASTEI01905	-5.44492	2.893	7.54e-06	7.66e-05
ASTEI08644	-4.73976	3.60057	7.62e-06	7.73e-05
ASTEI01510	-4.74006	3.77233	7.71e-06	7.81e-05
ASTEI09760	6.00314	3.08063	7.98e-06	8.07e-05
ASTEI06403	-5.02856	2.88562	7.98e-06	8.07e-05
ASTEI06608	-5.02856	2.88562	7.98e-06	8.07e-05
ASTEI06855	4.56628	4.92135	8.07e-06	8.15e-05
ASTEI06210	-4.32836	5.92593	8.19e-06	8.26e-05
ASTEI02688	4.2904	7.27623	8.24e-06	8.31e-05
ASTEI05778	-4.60099	4.17181	8.41e-06	8.47e-05
ASTEI01084	-4.22552	10.1841	8.41e-06	8.47e-05
ASTEI08265	4.90411	4.15612	8.45e-06	8.49e-05
ASTEI05595	-5.40432	2.85226	8.45e-06	8.5e-05
ASTEI05893	4.67582	4.58419	8.48e-06	8.51e-05
ASTEI01752	-8.86704	1.98526	8.53e-06	8.51e-05
ASTEI10242	-8.86704	1.98526	8.53e-06	8.51e-05
ASTEI10481	-8.86704	1.98526	8.53e-06	8.51e-05
ASTEI11624	-8.86704	1.98526	8.53e-06	8.51e-05
ASTEI09252	8.81958	2.30372	8.53e-06	8.51e-05
ASTEI04322	-6.04084	2.01032	8.53e-06	8.51e-05
ASTEI08497	-6.04084	2.01032	8.53e-06	8.51e-05
ASTEI09665	-6.04084	2.01032	8.53e-06	8.51e-05
ASTEI01928	-4.29206	6.56925	8.62e-06	8.59e-05
ASTEI02735	-4.27401	6.63675	8.65e-06	8.61e-05
ASTEI11103	4.89417	4.14694	8.67e-06	8.63e-05
ASTEI08517	-4.92716	3.36848	8.8e-06	8.75e-05
ASTEI06132	-4.33028	5.58253	8.92e-06	8.85e-05
ASTEI02227	-4.49701	4.27899	8.97e-06	8.9e-05
ASTEI02323	-4.91238	3.35381	9.17e-06	9.1e-05
ASTEI00390	4.28641	6.64185	9.27e-06	9.19e-05
ASTEI07610	-4.69428	3.72721	9.37e-06	9.27e-05
ASTEI10005	-4.30799	5.5252	9.41e-06	9.27e-05
ASTEI10550	4.2894	6.3274	9.43e-06	9.27e-05
ASTEI04708	-4.21944	7.85687	9.43e-06	9.27e-05
ASTEI01916	-8.83059	1.94839	9.43e-06	9.27e-05
ASTEI03521	-8.83059	1.94839	9.43e-06	9.27e-05
ASTEI05824	-8.83059	1.94839	9.43e-06	9.27e-05
ASTEI11135	-8.83059	1.94839	9.43e-06	9.27e-05
ASTEI08329	-6.00439	1.97414	9.43e-06	9.27e-05
ASTEI08755	-4.21804	7.95435	9.46e-06	9.3e-05
ASTEI10549	-4.98739	2.84472	9.49e-06	9.32e-05
ASTEI00820	-4.89744	3.33898	9.57e-06	9.38e-05
ASTEI08015	-4.89744	3.33898	9.57e-06	9.38e-05
ASTEI03668	-5.57847	2.46238	9.63e-06	9.43e-05
ASTEI10634	-4.33288	5.31277	9.83e-06	9.62e-05
ASTEI01667	-4.21966	7.20443	9.86e-06	9.64e-05
ASTEI02449	5.94793	3.03067	1.01e-05	9.84e-05
ASTEI04952	4.20482	7.72042	1.03e-05	0.000100796
ASTEI09568	-4.3356	5.18094	1.07e-05	0.000104054
ASTEI03935	-4.94501	2.8027	1.07e-05	0.000104142
ASTEI00905	-4.47375	4.52241	1.1e-05	0.000107023
ASTEI06803	4.16892	8.8686	1.11e-05	0.00010771
ASTEI10374	4.83302	4.09064	1.11e-05	0.00010771
ASTEI10475	-4.5212	3.97687	1.11e-05	0.00010771
ASTEI00965	4.34471	5.61749	1.11e-05	0.000107774
ASTEI03913	5.24425	3.26103	1.12e-05	0.000108067
ASTEI03902	-5.55155	2.43545	1.12e-05	0.000108067
ASTEI04605	-5.55155	2.43545	1.12e-05	0.000108067
ASTEI09435	-5.55155	2.43545	1.12e-05	0.000108067
ASTEI01640	4.29441	5.81603	1.12e-05	0.000108067
ASTEI09405	-4.2014	6.95499	1.12e-05	0.000108367
ASTEI08529	-4.16164	8.26957	1.13e-05	0.000109069
ASTEI01171	-4.20386	6.3573	1.14e-05	0.000110189
ASTEI02916	4.53531	4.76085	1.15e-05	0.000110929
ASTEI02262	-8.7932	1.91063	1.16e-05	0.000110929
ASTEI04567	-8.7932	1.91063	1.16e-05	0.000110929
ASTEI051271	-8.7932	1.91063	1.16e-05	0.000110929
ASTEI08617	-8.7932	1.91063	1.16e-05	0.000110929
ASTEI09466	-8.7932	1.91063	1.16e-05	0.000110929
ASTEI10437	-8.7932	1.91063	1.16e-05	0.000110929
ASTEI02666	-5.967	1.93711	1.16e-05	0.000110929
ASTEI01451	4.68424	4.19995	1.17e-05	0.000111627
ASTEI03554	4.51124	4.59355	1.19e-05	0.000113619
ASTEI02319	-4.44173	4.40784	1.2e-05	0.000114359
ASTEI11192	4.20397	6.74261	1.2e-05	0.00011444
ASTEI02527	4.29524	5.75924	1.2e-05	0.00011444
ASTEI03118	-4.22406	5.79775	1.2e-05	0.00011444
ASTEI05571	-5.52411	2.40805	1.21e-05	0.000114574
ASTEI10658	-5.52411	2.40805	1.21e-05	0.000114574
ASTEI06939	-5.31954	2.76733	1.21e-05	0.000114574
ASTEI10350	-5.31954	2.76733	1.21e-05	0.000114574
ASTEI01888	-4.87191	3.05032	1.23e-05	0.000117137
ASTEI08010	-4.12745	9.47828	1.25e-05	0.000118545
ASTEI03048	-4.3464	4.81848	1.26e-05	0.000118989
ASTEI08262	4.21477	6.407	1.27e-05	0.000120237
ASTEI02928	-8.75481	1.87195	1.29e-05	0.000121284
ASTEI04375	-8.75481	1.87195	1.29e-05	0.000121284
ASTEI052404	-8.75481	1.87195	1.29e-05	0.000121284
ASTEI07236	-8.75481	1.87195	1.29e-05	0.000121284
ASTEI07890	-8.75481	1.87195	1.29e-05	0.000121284
ASTEI10397	-8.75481	1.87195	1.29e-05	0.000121284
ASTEI08481	-4.15293	6.93384	1.31e-05	0.000123808
ASTEI03755	-4.23788	5.52883	1.33e-05	0.000125588
ASTEI10747	4.19251	6.5536	1.34e-05	0.000125618
ASTEI00456	4.1273	7.88254	1.38e-05	0.000129208
ASTEI01264	4.43083	4.79568	1.38e-05	0.000129416
ASTEI07487	4.35245	5.05748	1.39e-05	0.000130344
ASTEI04543	-4.26829	5.11611	1.39e-05	0.000130585
ASTEI00956	-4.80442	3.24681	1.42e-05	0.000132471
ASTEI10273	-4.21233	5.4693	1.42e-05	0.000132471
ASTEI00420	-8.71538	1.83229	1.43e-05	0.000133404
ASTEI06812	-8.71538	1.83229	1.43e-05	0.000133404
ASTEI07184	-8.71538	1.83229	1.43e-05	0.000133404
ASTEI10277	-8.71538	1.83229	1.43e-05	0.000133404
ASTEI10670	-8.71538	1.83229	1.43e-05	0.000133404
ASTEI09781	-5.88918	1.86034	1.43e-05	0.000133404
ASTEI01509	-4.18455	5.78817	1.44e-05	0.000134088
ASTEI03372	4.5215	4.25961	1.44e-05	0.000134209
ASTEI00327	-4.28566	4.63286	1.45e-05	0.00013479
ASTEI08646	-5.27521	2.72302	1.45e-05	0.000134793
ASTEI02562	-4.45036	3.90764	1.47e-05	0.000136804
ASTEI08774	-4.31923	4.45132	1.51e-05	0.000139925
ASTEI02126	-5.46762	2.35174	1.52e-05	0.000141109
ASTEI00141	-4.21266	5.35907	1.53e-05	0.000141369
ASTEI02450	4.51778	4.4382	1.55e-05	0.000142908
ASTEI07629	4.11891	7.19415	1.55e-05	0.000143021
ASTEI05129	-4.0934	7.02984	1.59e-05	0.000146796
ASTEI10588	-4.42946	3.88725	1.61e-05	0.000148583
ASTEI05418	-4.36581	4.33407	1.61e-05	0.000148696
ASTEI10892	-4.36581	4.33407	1.61e-05	0.000148696
ASTEI03049	-4.40948	3.74069	1.67e-05	0.000153849
ASTEI02825	-4.358	4.32648	1.69e-05	0.000155131
ASTEI00274	-4.5364	3.40046	1.69e-05	0.000155652
ASTEI00273	4.23687	5.51696	1.7e-05	0.000155814
ASTEI02555	-4.75556	3.1985	1.7e-05	0.000155832
ASTEI04229	-4.28272	4.41599	1.71e-05	0.000156549
ASTEI04950	4.16328	5.85358	1.72e-05	0.000157072
ASTEI09428	4.09213	7.2983	1.72e-05	0.000157072
ASTEI04224	-4.10424	6.35482	1.73e-05	0.00015806
ASTEI07101	4.25874	5.06671	1.73e-05	0.000158478
ASTEI08663	-4.08812	6.63035	1.76e-05	0.000160287
ASTEI00693	4.21926	5.62844	1.77e-05	0.000161458
ASTEI03439	-4.52143	3.711	1.79e-05	0.000161887
ASTEI00527	-8.67483	1.79161	1.79e-05	0.000161887
ASTEI00922	-8.67483	1.79161	1.79e-05	0.000161887
ASTEI05143	-8.67483	1.79161	1.79e-05	0.000161887
ASTEI07313	-8.67483	1.79161	1.79e-05	0.000161887
ASTEI11134	-8.67483	1.79161	1.79e-05	0.000161887
ASTEI04343	-5.84863	1.82051	1.79e-05	0.000161887
ASTEI10337	-5.84863	1.82051	1.79e-05	0.000161887
ASTEI00753	-4.40722	3.98248	1.79e-05	0.000162048
ASTEI10492	-4.07432	6.87154	1.82e-05	0.000164685
ASTEI07456	-4.40633	4.08986	1.86e-05	0.000168047
ASTEI07985	-4.19761	4.79175	1.87e-05	0.000168908
ASTEI03070	-4.80984	2.66918	1.88e-05	0.000169512
ASTEI05387	-4.15827	5.48683	1.88e-05	0.000170096
ASTEI09094	-4.01195	11.1096	1.91e-05	0.000172101
ASTEI09124	4.15617	5.68714	1.91e-05	0.000172483
ASTEI01709	-5.40883	2.29331	1.94e-05	0.000174829
ASTEI02828	-5.40883	2.29331	1.94e-05	0.000174829
ASTEI00923	-4.14482	5.2941	1.98e-05	0.000177832
ASTEI07518	-4.37586	3.83501	1.99e-05	0.000177832
ASTEI01462	-4.07268	6.34263	1.99e-05	0.000177832
ASTEI02010	-8.63312	1.74986	2e-05	0.000177832
ASTEI031260	-8.63312	1.74986	2e-05	0.000177832
ASTEI03983	-8.63312	1.74986	2e-05	0.000177832
ASTEI04747	-8.63312	1.74986	2e-05	0.000177832
ASTEI05238	-8.63312	1.74986	2e-05	0.000177832
ASTEI05347	-8.63312	1.74986	2e-05	0.000177832
ASTEI06292	-8.63312	1.74986	2e-05	0.000177832
ASTEI06718	-8.63312	1.74986	2e-05	0.000177832
ASTEI09915	-8.63312	1.74986	2e-05	0.000177832
ASTEI11455	-8.63312	1.74986	2e-05	0.000177832
ASTEI05186	-5.80692	1.77965	2e-05	0.000177832
ASTEI09795	-5.80692	1.77965	2e-05	0.000177832
ASTEI07477	4.11912	5.8125	2.04e-05	0.00018101
ASTEI07337	4.09167	6.42727	2.07e-05	0.000183575
ASTEI06333	4.03318	7.50108	2.07e-05	0.000184132
ASTEI01008	4.31934	4.6928	2.1e-05	0.000186261
ASTEI00263	-4.7382	2.91819	2.1e-05	0.000186384
ASTEI06167	-5.37851	2.26324	2.11e-05	0.000186843
ASTEI10620	-5.37851	2.26324	2.11e-05	0.000186843
ASTEI02771	-4.76181	2.62195	2.14e-05	0.000189411
ASTEI04722	-3.97979	11.8165	2.16e-05	0.000190801
ASTEI10497	-4.0553	6.09662	2.17e-05	0.000191352
ASTEI00317	-4.66545	3.33315	2.17e-05	0.000191483
ASTEI09850	-4.66545	3.33315	2.17e-05	0.000191483
ASTEI05683	4.1849	5.17291	2.22e-05	0.000195311
ASTEI01501	-8.59016	1.70698	2.24e-05	0.00019626
ASTEI02482	-8.59016	1.70698	2.24e-05	0.00019626
ASTEI03184	-8.59016	1.70698	2.24e-05	0.00019626
ASTEI06313	-8.59016	1.70698	2.24e-05	0.00019626
ASTEI08484	-8.59016	1.70698	2.24e-05	0.00019626
ASTEI10835	-8.59016	1.70698	2.24e-05	0.00019626
ASTEI01582	-5.76396	1.73772	2.24e-05	0.00019626
ASTEI02133	-5.76396	1.73772	2.24e-05	0.00019626
ASTEI11356	-5.76396	1.73772	2.24e-05	0.00019626
ASTEI00875	4.65013	3.92311	2.25e-05	0.000196723
ASTEI08927	-5.15801	2.60626	2.29e-05	0.000200062
ASTEI06986	4.01767	7.22853	2.29e-05	0.000200062
ASTEI03016	-5.34754	2.23259	2.3e-05	0.000200405
ASTEI02130	4.20481	5.10676	2.32e-05	0.000202001
ASTEI01887	-3.98852	7.76224	2.33e-05	0.000202889
ASTEI050821	4.19972	5.10205	2.38e-05	0.000207253
ASTEI10070	4.05245	6.32458	2.4e-05	0.000208921
ASTEI01473	4.05028	6.32257	2.42e-05	0.000209978
ASTEI00648	-4.09237	5.42389	2.44e-05	0.000211502
ASTEI07625	-4.09237	5.42389	2.44e-05	0.000211502
ASTEI03803	3.98494	7.69984	2.45e-05	0.000212501
ASTEI00251	-4.73718	2.59778	2.45e-05	0.000212501
ASTEI06459	4.045	6.24837	2.45e-05	0.000212549
ASTEI08229	-4.06815	5.62015	2.46e-05	0.000213347
ASTEI01663	-4.63479	3.30296	2.47e-05	0.000213441
ASTEI10314	-3.99497	6.89144	2.47e-05	0.000213441
ASTEI05669	-4.65257	3.09697	2.49e-05	0.00021479
ASTEI02401	-4.05056	5.57404	2.55e-05	0.000220038
ASTEI02310	-3.96981	7.28406	2.56e-05	0.00022056
ASTEI03763	-4.12615	4.7782	2.57e-05	0.000221735
ASTEI05709	-3.94082	9.68647	2.58e-05	0.000222098
ASTEI07841	3.96105	7.87523	2.6e-05	0.000223429
ASTEI06270	3.95937	7.76065	2.62e-05	0.000225343
ASTEI02675	4.63541	3.61267	2.64e-05	0.000226875
ASTEI09237	3.9867	6.90695	2.67e-05	0.000229253
ASTEI04809	3.96155	7.41922	2.67e-05	0.000229455
ASTEI07041	-4.60345	3.27214	2.69e-05	0.000230802
ASTEI04544	-3.97315	6.68726	2.74e-05	0.00023464
ASTEI06017	3.94286	8.08875	2.75e-05	0.000235517
ASTEI06667	4.0077	6.44275	2.76e-05	0.000235849
ASTEI03617	-3.92456	9.00949	2.76e-05	0.000235849
ASTEI03169	-3.9196	10.0441	2.78e-05	0.000237144
ASTEI02767	-4.27556	3.6104	2.78e-05	0.000237529
ASTEI02171	-4.65584	2.83717	2.79e-05	0.000238393
ASTEI02682	4.5898	3.86815	2.81e-05	0.00023945
ASTEI02883	-3.96349	6.51236	2.83e-05	0.000240808
ASTEI01145	-8.54588	1.66291	2.84e-05	0.000240808
ASTEI03237	-8.54588	1.66291	2.84e-05	0.000240808
ASTEI10230	-8.54588	1.66291	2.84e-05	0.000240808
ASTEI10396	-8.54588	1.66291	2.84e-05	0.000240808
ASTEI11671	-8.54588	1.66291	2.84e-05	0.000240808
ASTEI08361	-5.71968	1.69466	2.84e-05	0.000240808
ASTEI11106	-5.71968	1.69466	2.84e-05	0.000240808
ASTEI00113	-3.92842	7.96816	2.86e-05	0.000242252
ASTEI10849	3.96542	6.99138	2.86e-05	0.000242252
ASTEI09597	3.92626	8.2227	2.94e-05	0.000248667
ASTEI05511	-3.948	6.42262	2.96e-05	0.00024975
ASTEI00813	-3.98204	5.96357	2.97e-05	0.000250626
ASTEI00807	-5.28353	2.16941	2.98e-05	0.000251106
ASTEI03629	-5.28353	2.16941	2.98e-05	0.000251106
ASTEI08904	-3.94155	6.57692	2.99e-05	0.000251796
ASTEI10211	4.43767	3.97454	3e-05	0.000252836
ASTEI04233	4.06167	5.41989	3.02e-05	0.000253676
ASTEI04433	-5.08284	2.53168	3.02e-05	0.000253676
ASTEI00744	-4.68663	2.54827	3.02e-05	0.000253676
ASTEI03697	-4.3852	3.57788	3.1e-05	0.000260037
ASTEI03641	3.99571	5.93008	3.11e-05	0.000260962
ASTEI08782	4.02374	5.56444	3.18e-05	0.00026675
ASTEI00916	-4.08028	4.43519	3.18e-05	0.00026675
ASTEI01313	-8.5002	1.61759	3.21e-05	0.000267121
ASTEI02353	-8.5002	1.61759	3.21e-05	0.000267121
ASTEI02554	-8.5002	1.61759	3.21e-05	0.000267121
ASTEI04753	-8.5002	1.61759	3.21e-05	0.000267121
ASTEI10615	-8.5002	1.61759	3.21e-05	0.000267121
ASTEI11556	-8.5002	1.61759	3.21e-05	0.000267121
ASTEI00192	8.44396	1.97311	3.21e-05	0.000267121
ASTEI05587	-5.674	1.65041	3.21e-05	0.000267121
ASTEI06304	-5.674	1.65041	3.21e-05	0.000267121
ASTEI07160	-4.23677	3.57279	3.21e-05	0.000267121
ASTEI02640	-4.3697	3.40908	3.22e-05	0.000267226
ASTEI07451	-4.3697	3.40908	3.22e-05	0.000267226
ASTEI03380	-5.05688	2.506	3.24e-05	0.000268886
ASTEI04320	-5.05688	2.506	3.24e-05	0.000268886
ASTEI08909	-4.26154	3.94924	3.27e-05	0.000270873
ASTEI08421	4.03544	5.51785	3.29e-05	0.000272484
ASTEI08352	4.04096	5.26725	3.33e-05	0.00027598
ASTEI09342	4.94871	2.99558	3.34e-05	0.000275991
ASTEI09643	4.5747	3.55786	3.35e-05	0.000276831
ASTEI09618	-4.25135	3.93937	3.36e-05	0.000277645
ASTEI04572	-4.11775	4.33188	3.41e-05	0.000281787
ASTEI10195	-3.90467	6.88458	3.46e-05	0.000285287
ASTEI00691	4.02201	5.50544	3.46e-05	0.000285287
ASTEI06121	3.86317	9.49183	3.5e-05	0.000288035
ASTEI02509	3.96346	6.06212	3.51e-05	0.000289033
ASTEI05024	3.95292	6.23207	3.52e-05	0.000289076
ASTEI03652	-4.53866	3.20855	3.52e-05	0.000289076
ASTEI00979	-4.35015	3.21851	3.52e-05	0.000289076
ASTEI08998	-4.56075	3.0068	3.54e-05	0.000290655
ASTEI04247	-4.59083	2.77345	3.54e-05	0.000290655
ASTEI06677	-5.25043	2.13684	3.56e-05	0.000291869
ASTEI10977	-5.25043	2.13684	3.56e-05	0.000291869
ASTEI05451	-4.21032	3.54718	3.58e-05	0.000293285
ASTEI05242	-3.98175	5.09972	3.59e-05	0.000293895
ASTEI03712	-3.9658	5.36962	3.61e-05	0.000295347
ASTEI09859	-4.03145	4.93543	3.63e-05	0.000296561
ASTEI10441	-4.21422	3.67809	3.66e-05	0.000298602
ASTEI07651	-4.23075	3.91943	3.66e-05	0.000298626
ASTEI10891	3.89956	7.06438	3.67e-05	0.00029946
ASTEI00765	-4.522	3.19222	3.68e-05	0.000300106
ASTEI10896	3.98438	5.52811	3.69e-05	0.000300678
ASTEI01748	-4.21752	3.79828	3.72e-05	0.000302474
ASTEI02298	3.8766	7.2791	3.82e-05	0.000310734
ASTEI00769	3.87803	7.20048	3.83e-05	0.000310848
ASTEI09482	4.10688	4.61799	3.88e-05	0.000314951
ASTEI07042	-3.96614	4.9181	3.91e-05	0.000316877
ASTEI06385	3.94702	5.92723	3.93e-05	0.000318988
ASTEI01289	4.2743	4.2153	3.94e-05	0.000319019
ASTEI02131	4.2743	4.2153	3.94e-05	0.000319019
ASTEI04264	4.52744	3.51529	3.94e-05	0.000319083
ASTEI10482	-3.87631	6.54281	3.97e-05	0.00032101
ASTEI03706	-4.31876	3.51319	4e-05	0.000323606
ASTEI05504	-4.12088	4.00864	4.02e-05	0.000324491
ASTEI11304	4.11707	4.73781	4.05e-05	0.000326929
ASTEI10227	3.98176	5.34625	4.12e-05	0.000330586
ASTEI00871	-8.45303	1.57095	4.12e-05	0.000330586
ASTEI05140	-8.45303	1.57095	4.12e-05	0.000330586
ASTEI06962	-8.45303	1.57095	4.12e-05	0.000330586
ASTEI09473	-8.45303	1.57095	4.12e-05	0.000330586
ASTEI11336	-8.45303	1.57095	4.12e-05	0.000330586
ASTEI06896	8.39258	1.92831	4.12e-05	0.000330586
ASTEI01581	-5.62683	1.60489	4.12e-05	0.000330586
ASTEI02546	-5.62683	1.60489	4.12e-05	0.000330586
ASTEI05219	-5.62683	1.60489	4.12e-05	0.000330586
ASTEI07000	-4.52231	2.96917	4.15e-05	0.000332243
ASTEI02287	-4.03438	4.51836	4.19e-05	0.000335144
ASTEI07637	-4.09023	3.88475	4.23e-05	0.000338409
ASTEI03751	-5.18186	2.06959	4.29e-05	0.000342482
ASTEI00873	3.9084	6.08575	4.36e-05	0.000347995
ASTEI10126	-4.05329	4.27002	4.36e-05	0.000347995
ASTEI03179	-3.80201	9.80679	4.36e-05	0.000347995
ASTEI04730	3.85427	6.7399	4.41e-05	0.000351647
ASTEI08204	3.83892	7.04422	4.45e-05	0.000353924
ASTEI04808	3.82252	7.7676	4.45e-05	0.000353924
ASTEI08455	3.9908	5.14945	4.49e-05	0.000357452
ASTEI05085	3.84259	6.79441	4.53e-05	0.000359907
ASTEI07064	-4.52275	2.70695	4.53e-05	0.000359907
ASTEI10932	-4.52275	2.70695	4.53e-05	0.000359907
ASTEI05949	-3.89301	5.53875	4.59e-05	0.000364453
ASTEI05583	3.82166	7.48389	4.61e-05	0.000365192
ASTEI06865	-4.14199	3.48115	4.66e-05	0.000368973
ASTEI05999	-3.96086	4.5651	4.68e-05	0.000368973
ASTEI00964	-8.40426	1.5229	4.69e-05	0.000368973
ASTEI02809	-8.40426	1.5229	4.69e-05	0.000368973
ASTEI05701	-8.40426	1.5229	4.69e-05	0.000368973
ASTEI06051	-8.40426	1.5229	4.69e-05	0.000368973
ASTEI09732	-8.40426	1.5229	4.69e-05	0.000368973
ASTEI10547	-8.40426	1.5229	4.69e-05	0.000368973
ASTEI00487	-5.57806	1.55805	4.69e-05	0.000368973
ASTEI03092	-5.57806	1.55805	4.69e-05	0.000368973
ASTEI058543	-5.57806	1.55805	4.69e-05	0.000368973
ASTEI09036	-5.57806	1.55805	4.69e-05	0.000368973
ASTEI09864	-5.57806	1.55805	4.69e-05	0.000368973
ASTEI07550	3.85739	6.27278	4.71e-05	0.00037007
ASTEI05691	-3.86197	5.45349	4.85e-05	0.000381062
ASTEI11352	4.47027	3.46393	4.87e-05	0.000381834
ASTEI09020	4.09476	4.48721	4.93e-05	0.000386203
ASTEI00397	3.88719	5.69529	4.98e-05	0.000390175
ASTEI05529	-3.84041	6.06907	5e-05	0.00039171
ASTEI08471	3.7788	8.3374	5.03e-05	0.000393698
ASTEI07668	-4.11373	3.4539	5.04e-05	0.000393698
ASTEI05542	-3.82706	5.94185	5.05e-05	0.000394292
ASTEI05693	5.51843	2.64591	5.05e-05	0.000394317
ASTEI08634	-4.02408	4.31338	5.07e-05	0.000395852
ASTEI01393	3.76983	8.73036	5.1e-05	0.000397401
ASTEI02019	3.86497	5.97109	5.12e-05	0.000399061
ASTEI02471	-4.49933	2.68413	5.15e-05	0.000400558
ASTEI02702	-4.49933	2.68413	5.15e-05	0.000400558
ASTEI08113	3.98131	5.06532	5.16e-05	0.000401433
ASTEI11429	-5.14631	2.03485	5.18e-05	0.000402774
ASTEI07320	3.77776	7.89737	5.28e-05	0.000409839
ASTEI04333	-3.88594	5.04766	5.34e-05	0.000414233
ASTEI04226	-8.35379	1.47338	5.36e-05	0.000414233
ASTEI04626	-8.35379	1.47338	5.36e-05	0.000414233
ASTEI06173	-8.35379	1.47338	5.36e-05	0.000414233
ASTEI10738	-8.35379	1.47338	5.36e-05	0.000414233
ASTEI07232	-5.52759	1.50981	5.36e-05	0.000414233
ASTEI01155	3.77613	7.7667	5.36e-05	0.000414233
ASTEI04048	-3.80508	6.27259	5.42e-05	0.000418398
ASTEI05145	4.00083	4.73411	5.43e-05	0.000419191
ASTEI00599	-4.09938	3.44009	5.45e-05	0.000419799
ASTEI00520	-4.9196	2.37074	5.46e-05	0.000419799
ASTEI03047	-4.9196	2.37074	5.46e-05	0.000419799
ASTEI08288	-4.5234	2.38944	5.46e-05	0.000419799
ASTEI08797	-4.5234	2.38944	5.46e-05	0.000419799
ASTEI02208	-3.91042	4.77393	5.5e-05	0.000422957
ASTEI08876	-4.11189	3.80468	5.71e-05	0.000438876
ASTEI11181	3.76697	7.29669	5.71e-05	0.000438876
ASTEI01107	-3.82661	5.44839	5.74e-05	0.000440914
ASTEI03181	-3.82936	5.3345	5.76e-05	0.000442016
ASTEI02647	-3.87457	4.87472	5.82e-05	0.000445871
ASTEI04058	-4.4513	2.63744	5.86e-05	0.000448889
ASTEI09203	-3.7434	7.34545	5.89e-05	0.000450622
ASTEI002180	-3.97716	4.19716	5.9e-05	0.000451239
ASTEI02221	-3.71779	11.3614	5.92e-05	0.000452892
ASTEI08923	-4.21114	3.08369	5.94e-05	0.000453484
ASTEI07249	3.93496	4.76962	5.95e-05	0.00045419
ASTEI08967	3.88029	5.3751	5.96e-05	0.000454612
ASTEI03215	3.74743	7.66544	5.97e-05	0.000454938
ASTEI08267	3.81324	6.10297	5.98e-05	0.00045598
ASTEI11124	-4.08797	3.67328	6.03e-05	0.000459332
ASTEI05437	-4.42151	2.8708	6.09e-05	0.000463867
ASTEI00536	-4.20565	3.40348	6.14e-05	0.000466667
ASTEI08246	3.89389	5.32788	6.16e-05	0.000467875
ASTEI05445	-3.75322	6.50643	6.16e-05	0.000467908
ASTEI04796	-4.38128	3.05479	6.24e-05	0.000473551
ASTEI06321	-3.87466	4.74001	6.37e-05	0.00048335
ASTEI01409	4.63069	3.23161	6.56e-05	0.000497269
ASTEI01936	-4.06311	3.64938	6.68e-05	0.000505742
ASTEI00852	3.88238	5.05026	6.74e-05	0.000510169
ASTEI05916	-3.68363	10.2674	6.77e-05	0.000512204
ASTEI02219	-3.71996	6.7754	6.83e-05	0.000516218
ASTEI04692	4.61081	3.21385	6.9e-05	0.000521047
ASTEI00328	-4.17418	3.04802	6.9e-05	0.000521047
ASTEI09747	3.69924	8.04453	6.91e-05	0.00052132
ASTEI01324	-4.46461	2.33267	6.92e-05	0.00052132
ASTEI02603	3.76255	6.02221	6.92e-05	0.00052132
ASTEI05043	-3.69768	7.67185	6.93e-05	0.000521762
ASTEI00143	-3.73042	6.1059	6.96e-05	0.000523879
ASTEI00775	-8.30148	1.42228	7.04e-05	0.000525552
ASTEI02703	-8.30148	1.42228	7.04e-05	0.000525552
ASTEI02927	-8.30148	1.42228	7.04e-05	0.000525552
ASTEI03183	-8.30148	1.42228	7.04e-05	0.000525552
ASTEI04211	-8.30148	1.42228	7.04e-05	0.000525552
ASTEI05627	-8.30148	1.42228	7.04e-05	0.000525552
ASTEI06971	-8.30148	1.42228	7.04e-05	0.000525552
ASTEI01556	-5.47528	1.46008	7.04e-05	0.000525552
ASTEI02030	-5.47528	1.46008	7.04e-05	0.000525552
ASTEI02823	-5.47528	1.46008	7.04e-05	0.000525552
ASTEI05425	-5.47528	1.46008	7.04e-05	0.000525552
ASTEI08615	-5.47528	1.46008	7.04e-05	0.000525552
ASTEI09228	-5.47528	1.46008	7.04e-05	0.000525552
ASTEI10609	3.74965	6.47821	7.06e-05	0.000527067
ASTEI00632	-3.95602	3.75607	7.11e-05	0.000530356
ASTEI05665	3.74228	6.31325	7.12e-05	0.000530544
ASTEI07004	4.20874	3.76765	7.15e-05	0.000532375
ASTEI06790	-4.03216	3.50262	7.18e-05	0.000534734
ASTEI07045	-3.69903	6.99537	7.19e-05	0.000534746
ASTEI07457	-4.16083	3.36018	7.22e-05	0.000536598
ASTEI07662	3.70111	7.20691	7.29e-05	0.00054155
ASTEI10954	3.8261	5.32551	7.3e-05	0.000542142
ASTEI07105	3.68032	8.31455	7.32e-05	0.000543321
ASTEI01047	-4.04267	3.73813	7.34e-05	0.000544464
ASTEI08553	3.81948	5.43178	7.38e-05	0.000547
ASTEI00160	-4.03782	3.62508	7.4e-05	0.000547971
ASTEI01526	-3.86957	4.29907	7.4e-05	0.000547984
ASTEI02879	-3.84111	4.75458	7.49e-05	0.000553708
ASTEI06038	-4.43429	2.30349	7.5e-05	0.000554268
ASTEI11080	3.73377	6.21932	7.57e-05	0.000559504
ASTEI04474	4.08649	3.86484	7.58e-05	0.000559756
ASTEI01946	3.84453	5.15544	7.62e-05	0.000562201
ASTEI08630	-4.13626	3.01149	7.64e-05	0.000563487
ASTEI03474	3.74753	6.1085	7.73e-05	0.000569749
ASTEI09786	3.81458	5.19315	7.77e-05	0.000572411
ASTEI10584	-3.88504	4.03429	7.79e-05	0.000572757
ASTEI05508	-3.74614	5.3727	7.79e-05	0.000572757
ASTEI09233	-3.76695	5.04609	7.87e-05	0.000578544
ASTEI03287	3.71818	6.39844	7.9e-05	0.000579993
ASTEI04526	-3.68637	6.33755	7.9e-05	0.000579993
ASTEI09787	3.70569	6.41259	8.01e-05	0.000587262
ASTEI04411	3.73596	6.03194	8.03e-05	0.000588736
ASTEI04498	-3.69524	5.95125	8.1e-05	0.000588775
ASTEI00597	-8.24721	1.36951	8.11e-05	0.000588775
ASTEI01965	-8.24721	1.36951	8.11e-05	0.000588775
ASTEI02721	-8.24721	1.36951	8.11e-05	0.000588775
ASTEI02808	-8.24721	1.36951	8.11e-05	0.000588775
ASTEI03019	-8.24721	1.36951	8.11e-05	0.000588775
ASTEI04592	-8.24721	1.36951	8.11e-05	0.000588775
ASTEI08500	-8.24721	1.36951	8.11e-05	0.000588775
ASTEI09406	-8.24721	1.36951	8.11e-05	0.000588775
ASTEI09436	-8.24721	1.36951	8.11e-05	0.000588775
ASTEI10254	-8.24721	1.36951	8.11e-05	0.000588775
ASTEI11366	-8.24721	1.36951	8.11e-05	0.000588775
ASTEI01604	-5.42101	1.40877	8.11e-05	0.000588775
ASTEI05072	-5.42101	1.40877	8.11e-05	0.000588775
ASTEI09645	-5.42101	1.40877	8.11e-05	0.000588775
ASTEI05958	-4.79953	2.25335	8.14e-05	0.00059024
ASTEI06212	-4.40332	2.27375	8.14e-05	0.00059024
ASTEI07364	-4.40332	2.27375	8.14e-05	0.00059024
ASTEI02736	-4.37612	2.56463	8.2e-05	0.000594351
ASTEI00374	-3.81088	4.72598	8.4e-05	0.000608407
ASTEI09294	4.55988	3.16843	8.48e-05	0.000613762
ASTEI09150	-3.65043	7.06872	8.51e-05	0.000615732
ASTEI07677	-4.11458	3.31558	8.53e-05	0.000616574
ASTEI02403	-3.6304	8.71213	8.55e-05	0.00061778
ASTEI03362	-4.99465	1.88773	8.57e-05	0.000618435
ASTEI09552	-3.72042	5.48216	8.69e-05	0.000626856
ASTEI03875	3.64344	7.55839	8.7e-05	0.000627279
ASTEI09765	3.7373	5.81506	8.74e-05	0.000629618
ASTEI01682	3.79845	5.24065	8.77e-05	0.000631911
ASTEI00991	3.84279	4.9389	8.8e-05	0.000633372
ASTEI06602	-3.92214	3.90687	8.82e-05	0.000634759
ASTEI05047	-3.6169	9.15997	8.85e-05	0.000636522
ASTEI06755	3.68269	6.20173	8.86e-05	0.000636742
ASTEI00006	3.76945	5.38608	8.87e-05	0.000637005
ASTEI04563	4.539	3.14984	8.94e-05	0.000641058
ASTEI07044	-4.28582	2.96209	8.94e-05	0.000641058
ASTEI10066	3.64005	7.39202	9.01e-05	0.000645953
ASTEI03168	-3.97562	3.44845	9.04e-05	0.000647129
ASTEI02513	3.86036	4.60654	9.04e-05	0.000647129
ASTEI03098	4.3026	3.31415	9.14e-05	0.000654044
ASTEI08888	3.71208	5.75221	9.15e-05	0.000654423
ASTEI06802	-3.66636	6.07906	9.17e-05	0.000655057
ASTEI06118	-3.60085	11.5067	9.22e-05	0.000658457
ASTEI02522	-3.86323	4.15998	9.24e-05	0.000659308
ASTEI06204	-3.68695	5.79048	9.26e-05	0.000660522
ASTEI01708	-8.19082	1.31495	9.36e-05	0.000661056
ASTEI01952	-8.19082	1.31495	9.36e-05	0.000661056
ASTEI02386	-8.19082	1.31495	9.36e-05	0.000661056
ASTEI04984	-8.19082	1.31495	9.36e-05	0.000661056
ASTEI07001	-8.19082	1.31495	9.36e-05	0.000661056
ASTEI09564	-8.19082	1.31495	9.36e-05	0.000661056
ASTEI09916	-8.19082	1.31495	9.36e-05	0.000661056
ASTEI10298	-8.19082	1.31495	9.36e-05	0.000661056
ASTEI10323	-8.19082	1.31495	9.36e-05	0.000661056
ASTEI10327	-8.19082	1.31495	9.36e-05	0.000661056
ASTEI10527	-8.19082	1.31495	9.36e-05	0.000661056
ASTEI11185	-8.19082	1.31495	9.36e-05	0.000661056
ASTEI11220	-8.19082	1.31495	9.36e-05	0.000661056
ASTEI11503	-8.19082	1.31495	9.36e-05	0.000661056
ASTEI00054	-5.36462	1.35578	9.36e-05	0.000661056
ASTEI01300	-5.36462	1.35578	9.36e-05	0.000661056
ASTEI07992	-5.36462	1.35578	9.36e-05	0.000661056
ASTEI04192	3.66136	6.53954	9.42e-05	0.000664274
ASTEI04416	-4.32374	2.51411	9.43e-05	0.000664687
ASTEI06182	-4.32374	2.51411	9.43e-05	0.000664687
ASTEI06150	3.92143	4.33015	9.49e-05	0.000668569
ASTEI00713	-3.76174	4.63324	9.6e-05	0.000675625
ASTEI00344	-4.76788	2.22257	9.63e-05	0.000676276
ASTEI05768	-4.37167	2.24344	9.63e-05	0.000676276
ASTEI09033	-4.37167	2.24344	9.63e-05	0.000676276
ASTEI05919	-3.64871	5.97868	9.66e-05	0.000678422
ASTEI03396	-3.84059	4.06711	9.68e-05	0.000678764
ASTEI08702	-3.84059	4.06711	9.68e-05	0.000678764
ASTEI07782	3.6572	6.41802	9.69e-05	0.000679256
ASTEI00694	3.71072	5.53366	9.71e-05	0.000679869
ASTEI08748	-3.7654	4.37968	9.74e-05	0.000681877
ASTEI07762	4.25885	3.56948	9.77e-05	0.000683662
ASTEI05446	3.76999	5.21472	9.8e-05	0.000685138
ASTEI07368	-3.96997	3.66846	9.86e-05	0.000689161
ASTEI08991	-3.70048	5.11931	9.92e-05	0.000693022
ASTEI02763	-3.7552	4.62708	9.95e-05	0.000694163
ASTEI05381	-3.64276	5.84678	0.000101098	0.000705236
ASTEI07430	4.6505	2.73139	0.000101272	0.000706032
ASTEI06998	-3.61899	6.7723	0.000101584	0.000707784
ASTEI02607	3.75796	5.20377	0.000101701	0.000708181
ASTEI03672	3.62919	6.53247	0.000103368	0.000719368
ASTEI02609	3.71093	5.38575	0.000103522	0.000720011
ASTEI06076	3.58818	7.95023	0.00010404	0.000723186
ASTEI03987	-4.73552	2.19117	0.000104849	0.000727524
ASTEI06853	-4.73552	2.19117	0.000104849	0.000727524
ASTEI00044	-4.33931	2.21253	0.000104849	0.000727524
ASTEI10783	3.57044	9.79865	0.000105377	0.000730762
ASTEI06884	-4.05051	3.25398	0.000105769	0.000733049
ASTEI02596	-4.95411	1.84871	0.000105985	0.00073368
ASTEI06207	-4.95411	1.84871	0.000105985	0.00073368
ASTEI09048	-3.66092	5.29286	0.000107226	0.000741832
ASTEI09060	-3.85212	3.75147	0.000108676	0.000751425
ASTEI02567	-3.65028	5.49118	0.000109181	0.000754475
ASTEI04357	3.57788	7.98862	0.000109503	0.000756258
ASTEI10958	-3.91678	3.39225	0.000110097	0.000759914
ASTEI04803	3.55474	10.4888	0.000110422	0.000761711
ASTEI02384	-3.59746	6.30905	0.000110804	0.000763901
ASTEI01274	3.56722	8.50536	0.000110996	0.000764436
ASTEI10591	3.62271	6.43466	0.000111011	0.000764436
ASTEI02367	-3.57794	7.28152	0.000111611	0.000768117
ASTEI10623	-3.56176	8.39658	0.000111745	0.000768589
ASTEI05722	-3.54936	10.2335	0.000112324	0.000772119
ASTEI07318	-3.86149	3.93277	0.00011398	0.000783051
ASTEI04160	3.70215	5.3248	0.000114797	0.000788181
ASTEI09066	3.58497	7.18509	0.000114861	0.000788181
ASTEI09068	3.93113	4.20863	0.000115299	0.000790728
ASTEI02976	-4.03404	3.23818	0.000115513	0.000791735
ASTEI10937	3.68084	5.35839	0.000115645	0.000792175
ASTEI02720	4.23556	3.25463	0.000116385	0.000796784
ASTEI10775	-4.26938	2.46189	0.000117022	0.000800678
ASTEI02383	-4.91239	1.80871	0.000118214	0.000807898
ASTEI09832	-4.91239	1.80871	0.000118214	0.000807898
ASTEI05247	-3.5563	7.50727	0.000119439	0.000815798
ASTEI06477	3.62736	5.8636	0.000119784	0.000817683
ASTEI10092	3.71972	5.04196	0.00012029	0.000820659
ASTEI02311	-3.56535	6.54581	0.00012165	0.000829458
ASTEI08626	3.9753	3.94527	0.000121972	0.000831174
ASTEI04522	4.22572	3.24591	0.000122278	0.000832778
ASTEI07459	-3.6237	5.36599	0.000122375	0.000832958
ASTEI03264	3.56981	7.02662	0.000122658	0.000834403
ASTEI09612	-3.64997	5.10404	0.000122918	0.000835686
ASTEI01585	-4.01611	2.89632	0.000123812	0.000840792
ASTEI04645	-4.01611	2.89632	0.000123812	0.000840792
ASTEI04721	3.56919	6.9797	0.000124425	0.00084447
ASTEI05715	-4.70242	2.15913	0.000124843	0.000846334
ASTEI06784	-4.70242	2.15913	0.000124843	0.000846334
ASTEI08309	-4.22014	2.67598	0.000125192	0.000847722
ASTEI09852	-4.22014	2.67598	0.000125192	0.000847722
ASTEI05371	-3.56326	6.42878	0.000125707	0.000849324
ASTEI06356	3.54394	7.82613	0.000125882	0.000849324
ASTEI06614	-3.7501	4.30789	0.000125937	0.000849324
ASTEI00525	-8.13213	1.2585	0.000126293	0.000849324
ASTEI01660	-8.13213	1.2585	0.000126293	0.000849324
ASTEI02320	-8.13213	1.2585	0.000126293	0.000849324
ASTEI04973	-8.13213	1.2585	0.000126293	0.000849324
ASTEI05440	-8.13213	1.2585	0.000126293	0.000849324
ASTEI05116	8.03869	1.62264	0.000126293	0.000849324
ASTEI02951	-5.30593	1.30101	0.000126293	0.000849324
ASTEI07110	-5.30593	1.30101	0.000126293	0.000849324
ASTEI07853	-5.30593	1.30101	0.000126293	0.000849324
ASTEI08234	3.53837	7.79501	0.00012905	0.000867372
ASTEI09723	3.53432	7.96423	0.000129404	0.000869253
ASTEI01535	3.53733	7.63709	0.000129484	0.000869298
ASTEI06656	3.56059	6.76989	0.000129655	0.000869949
ASTEI02185	3.66615	5.29211	0.000130349	0.00087361
ASTEI09649	-3.60985	5.24519	0.000130349	0.00087361
ASTEI04520	3.54005	7.21113	0.00013081	0.000876207
ASTEI01590	4.44109	3.06292	0.000130937	0.000876558
ASTEI09948	3.73099	4.83755	0.000131789	0.000881762
ASTEI07624	-4.86943	1.76769	0.000132109	0.000882902
ASTEI09623	-4.86943	1.76769	0.000132109	0.000882902
ASTEI08013	-3.87599	3.47039	0.000132185	0.000882904
ASTEI06902	3.53114	7.63141	0.000132473	0.00088433
ASTEI10239	-3.51767	8.09127	0.000133423	0.000890164
ASTEI03741	3.68359	5.13628	0.000134549	0.000897172
ASTEI04714	3.60766	5.57413	0.000134749	0.000897997
ASTEI02172	3.56812	6.0971	0.000135507	0.000901986
ASTEI11166	4.57662	2.66655	0.000135681	0.000901986
ASTEI00446	-4.24141	2.43511	0.000135681	0.000901986
ASTEI03035	-4.24141	2.43511	0.000135681	0.000901986
ASTEI05985	3.55089	6.66776	0.00013573	0.000901986
ASTEI09043	3.68105	5.13397	0.000136313	0.000905347
ASTEI01784	-4.66854	2.12642	0.00013648	0.000905947
ASTEI09271	3.55098	6.46099	0.000138493	0.00091879
ASTEI06670	3.73019	4.67355	0.000138739	0.000919907
ASTEI01294	3.9206	3.71666	0.000139208	0.000922497
ASTEI06421	3.61211	5.53483	0.000139718	0.000925359
ASTEI07978	-3.62981	4.80658	0.000141096	0.000933961
ASTEI05795	3.78611	4.43748	0.000141383	0.000934812
ASTEI01447	3.78193	4.43372	0.000141383	0.000934812
ASTEI07835	-3.55504	5.85662	0.000143302	0.000946968
ASTEI10967	3.53366	6.61297	0.000143549	0.00094807
ASTEI04196	3.58018	5.95553	0.000143876	0.000949691
ASTEI07809	3.52702	6.75718	0.000144106	0.000950683
ASTEI07643	3.53094	6.61049	0.000144889	0.00095531
ASTEI00347	-8.07095	1.20001	0.000147483	0.000967005
ASTEI00533	-8.07095	1.20001	0.000147483	0.000967005
ASTEI02706	-8.07095	1.20001	0.000147483	0.000967005
ASTEI03310	-8.07095	1.20001	0.000147483	0.000967005
ASTEI03683	-8.07095	1.20001	0.000147483	0.000967005
ASTEI04941	-8.07095	1.20001	0.000147483	0.000967005
ASTEI05295	-8.07095	1.20001	0.000147483	0.000967005
ASTEI06440	-8.07095	1.20001	0.000147483	0.000967005
ASTEI10283	-8.07095	1.20001	0.000147483	0.000967005
ASTEI04324	-5.24475	1.24433	0.000147483	0.000967005
ASTEI02519	-3.84716	3.44298	0.000148292	0.000971773
ASTEI00511	3.49145	8.0152	0.000149181	0.000976813
ASTEI06885	-4.63384	2.09301	0.000149393	0.000976813
ASTEI10452	-4.63384	2.09301	0.000149393	0.000976813
ASTEI10648	-4.63384	2.09301	0.000149393	0.000976813
ASTEI04173	3.70883	4.65431	0.000151905	0.000992135
ASTEI09427	3.70524	4.65108	0.000151905	0.000992135
ASTEI08347	3.5142	6.89769	0.000152045	0.0009925
ASTEI03322	-3.52292	5.99397	0.000153895	0.00100402
ASTEI01295	-3.65597	4.33184	0.000154026	0.00100432
ASTEI00709	-4.14056	2.82201	0.000155342	0.00101178
ASTEI01759	-3.95206	2.8353	0.000155342	0.00101178
ASTEI10217	-3.49114	6.82899	0.000155539	0.00101202
ASTEI02860	3.62242	5.14045	0.000155549	0.00101202
ASTEI07513	3.50607	6.77331	0.000156799	0.00101958
ASTEI04447	3.48987	7.50309	0.000157327	0.00102245
ASTEI08897	-3.95022	3.00458	0.000157475	0.00102285
ASTEI02841	-3.46743	8.27252	0.000158196	0.00102697
ASTEI03094	-3.81335	3.16692	0.00015884	0.00103001
ASTEI08033	-3.81335	3.16692	0.00015884	0.00103001
ASTEI09642	3.47424	7.88576	0.000159158	0.00103151
ASTEI01110	-3.58397	4.72483	0.000160243	0.00103718
ASTEI04685	-3.83252	3.42909	0.000160297	0.00103718
ASTEI09622	-3.83252	3.42909	0.000160297	0.00103718
ASTEI09625	-3.53558	5.45542	0.000160627	0.00103875
ASTEI02594	3.49042	7.1123	0.000160813	0.00103938
ASTEI02416	-3.52035	5.82449	0.000162231	0.00104797
ASTEI04857	-3.48993	6.34897	0.000163089	0.00105293
ASTEI08251	3.46589	8.27543	0.000163332	0.00105392
ASTEI05156	3.50322	6.56531	0.000164549	0.00106108
ASTEI10004	-4.11857	2.80091	0.000164621	0.00106108
ASTEI07889	-3.7123	4.01715	0.000165401	0.00106553
ASTEI01350	3.5511	5.68417	0.000165872	0.00106647
ASTEI00544	-3.68694	3.84676	0.000165938	0.00106647
ASTEI03891	-4.82516	1.72558	0.000166	0.00106647
ASTEI06662	-4.82516	1.72558	0.000166	0.00106647
ASTEI08599	-4.82516	1.72558	0.000166	0.00106647
ASTEI07874	-3.49712	6.29389	0.000166135	0.00106675
ASTEI02954	3.5647	5.57725	0.000166616	0.00106926
ASTEI00678	3.60875	5.00659	0.000166804	0.00106957
ASTEI05213	3.56412	5.30373	0.000166846	0.00106957
ASTEI08308	-3.5925	4.80963	0.000167725	0.00107462
ASTEI07192	3.47595	6.97099	0.000168376	0.00107821
ASTEI07406	3.82427	4.11276	0.000169857	0.0010871
ASTEI02304	-3.61052	4.49121	0.000170123	0.00108819
ASTEI10820	-3.46324	6.95152	0.000170211	0.00108819
ASTEI08855	-3.68974	3.92449	0.000170395	0.00108852
ASTEI01631	-3.43688	10.7856	0.000170447	0.00108852
ASTEI07656	3.46817	7.29497	0.00017063	0.00108909
ASTEI05966	-3.74169	3.73557	0.000171561	0.00109444
ASTEI04695	3.5554	5.6494	0.000172161	0.00109767
ASTEI04816	-3.61002	4.23357	0.000172326	0.00109814
ASTEI07025	-3.54696	4.97594	0.000173608	0.00110571
ASTEI05181	-3.79137	3.27312	0.000174025	0.00110776
ASTEI04342	3.49633	6.22138	0.000175038	0.00111362
ASTEI09079	3.79516	3.94374	0.000176167	0.00112019
ASTEI03531	3.49385	6.26898	0.000178474	0.00113425
ASTEI03822	-4.59829	2.05888	0.000179717	0.00114153
ASTEI05652	3.44411	7.97921	0.000179875	0.00114156
ASTEI08823	3.54398	5.55849	0.000179916	0.00114156
ASTEI01728	3.52672	5.58374	0.000181146	0.00114875
ASTEI04914	3.45462	6.95157	0.000182384	0.00115536
ASTEI06339	3.44413	7.42987	0.000182384	0.00115536
ASTEI09689	3.51225	5.82805	0.000184117	0.00116528
ASTEI04061	-3.57441	4.63478	0.000184147	0.00116528
ASTEI10038	-3.59365	4.52184	0.000186309	0.00117832
ASTEI02121	-4.77948	1.68233	0.000186674	0.00117937
ASTEI03794	-4.77948	1.68233	0.000186674	0.00117937
ASTEI04256	-3.4273	7.5887	0.000188464	0.00119004
ASTEI01424	3.43372	7.6184	0.000188836	0.00119175
ASTEI00945	-3.60536	3.98477	0.000189126	0.00119294
ASTEI02413	-3.89502	3.10544	0.000191981	0.0012103
ASTEI04828	3.53842	5.32979	0.000194561	0.00122591
ASTEI05993	3.50623	5.71787	0.000196043	0.00123459
ASTEI04295	-3.88503	2.77175	0.000196561	0.00123653
ASTEI06460	-3.88503	2.77175	0.000196561	0.00123653
ASTEI09409	5.13915	2.31216	0.000197524	0.00124193
ASTEI04853	4.46639	2.57025	0.000199564	0.00125409
ASTEI00182	3.58308	4.91866	0.000199751	0.00125459
ASTEI05104	-3.77036	3.47856	0.00020046	0.00125837
ASTEI00009	-8.00707	1.13934	0.000203569	0.00126509
ASTEI02011	-8.00707	1.13934	0.000203569	0.00126509
ASTEI07444	-8.00707	1.13934	0.000203569	0.00126509
ASTEI07904	-8.00707	1.13934	0.000203569	0.00126509
ASTEI08426	-8.00707	1.13934	0.000203569	0.00126509
ASTEI08554	-8.00707	1.13934	0.000203569	0.00126509
ASTEI09417	-8.00707	1.13934	0.000203569	0.00126509
ASTEI10169	-8.00707	1.13934	0.000203569	0.00126509
ASTEI07225	7.89839	1.503	0.000203569	0.00126509
ASTEI00817	-5.18087	1.18561	0.000203569	0.00126509
ASTEI01068	-5.18087	1.18561	0.000203569	0.00126509
ASTEI01917	-5.18087	1.18561	0.000203569	0.00126509
ASTEI02364	-5.18087	1.18561	0.000203569	0.00126509
ASTEI03195	-5.18087	1.18561	0.000203569	0.00126509
ASTEI03423	-5.18087	1.18561	0.000203569	0.00126509
ASTEI05115	-5.18087	1.18561	0.000203569	0.00126509
ASTEI05838	-5.18087	1.18561	0.000203569	0.00126509
ASTEI10185	-5.18087	1.18561	0.000203569	0.00126509
ASTEI11094	-5.18087	1.18561	0.000203569	0.00126509
ASTEI06449	-3.54783	4.61	0.000204724	0.00127159
ASTEI09177	-3.53476	4.55549	0.000206703	0.00128321
ASTEI05041	-3.39819	7.89444	0.000206945	0.00128404
ASTEI03283	3.39795	8.22537	0.00020742	0.00128631
ASTEI02572	3.52259	5.21531	0.000207556	0.00128648
ASTEI00953	-3.63574	3.87372	0.000208204	0.00128982
ASTEI10777	-3.86198	2.74997	0.000208764	0.00129261
ASTEI10324	-3.39915	7.41273	0.00021022	0.00130094
ASTEI00120	-3.38596	8.86892	0.000211097	0.00130568
ASTEI02826	3.47318	5.72377	0.000212674	0.00131429
ASTEI09910	-4.06837	2.53086	0.000212712	0.00131429
ASTEI07168	-4.09281	2.2938	0.000216204	0.00133517
ASTEI04360	4.04183	3.37638	0.000216768	0.00133794
ASTEI00705	-4.52446	1.98833	0.000217408	0.0013405
ASTEI05162	-4.52446	1.98833	0.000217408	0.0013405
ASTEI10875	-3.60449	4.17102	0.000217747	0.00134188
ASTEI09381	3.43014	6.32879	0.000221535	0.00136451
ASTEI07122	-3.37379	8.41575	0.000221751	0.00136505
ASTEI09890	4.28679	2.92684	0.000221854	0.00136505
ASTEI06824	-3.85807	3.07035	0.00022215	0.00136616
ASTEI03018	-3.41746	5.81554	0.000223448	0.00137297
ASTEI09780	-3.4699	5.14295	0.000223491	0.00137297
ASTEI07220	3.37268	8.91422	0.000224068	0.0013758
ASTEI05856	-3.37085	8.29004	0.000224439	0.00137736
ASTEI01808	3.58566	4.70681	0.000225108	0.00138075
ASTEI05971	3.4073	6.68355	0.000225325	0.00138136
ASTEI10566	3.43675	5.8885	0.000226155	0.00138573
ASTEI05892	-3.52735	4.63209	0.000229078	0.00140291
ASTEI07292	-4.7323	1.63789	0.000237677	0.00145481
ASTEI00489	-7.94022	1.07632	0.000240716	0.00146279
ASTEI00867	-7.94022	1.07632	0.000240716	0.00146279
ASTEI01824	-7.94022	1.07632	0.000240716	0.00146279
ASTEI03589	-7.94022	1.07632	0.000240716	0.00146279
ASTEI03613	-7.94022	1.07632	0.000240716	0.00146279
ASTEI03692	-7.94022	1.07632	0.000240716	0.00146279
ASTEI04765	-7.94022	1.07632	0.000240716	0.00146279
ASTEI06205	-7.94022	1.07632	0.000240716	0.00146279
ASTEI08252	-7.94022	1.07632	0.000240716	0.00146279
ASTEI08752	-7.94022	1.07632	0.000240716	0.00146279
ASTEI09183	-7.94022	1.07632	0.000240716	0.00146279
ASTEI01866	-5.11402	1.1247	0.000240716	0.00146279
ASTEI03608	-5.11402	1.1247	0.000240716	0.00146279
ASTEI09487	-5.11402	1.1247	0.000240716	0.00146279
ASTEI06271	3.38399	6.79528	0.000241294	0.00146532
ASTEI03701	-3.82837	2.88899	0.000241382	0.00146532
ASTEI11535	3.59819	4.37115	0.000241672	0.00146633
ASTEI00213	3.42854	5.85	0.0002421	0.00146816
ASTEI02329	-4.04144	2.5053	0.000244627	0.00148273
ASTEI02892	3.37142	7.01768	0.000245531	0.00148745
ASTEI08679	3.35016	8.2401	0.000247306	0.00149743
ASTEI06116	3.35841	7.70751	0.000247446	0.00149751
ASTEI00516	3.44021	5.50575	0.000249712	0.00151045
ASTEI01306	-3.71211	3.42356	0.000252134	0.00152432
ASTEI06655	3.54709	4.42055	0.000253097	0.00152935
ASTEI00025	-3.622	3.53421	0.000253468	0.0015308
ASTEI11140	3.77173	3.76396	0.000254528	0.00153642
ASTEI05409	3.36388	6.96981	0.000255016	0.00153858
ASTEI00882	3.41247	5.77123	0.000255638	0.00154154
ASTEI08286	3.48426	5.12805	0.000256437	0.00154557
ASTEI08412	-3.69717	3.4095	0.000262174	0.00157934
ASTEI10754	-4.48607	1.95185	0.000264573	0.00159216
ASTEI09057	-4.08987	1.97732	0.000264573	0.00159216
ASTEI02753	3.37968	6.11587	0.000268423	0.00161451
ASTEI05288	-4.68354	1.59219	0.000269148	0.00161722
ASTEI07197	-4.68354	1.59219	0.000269148	0.00161722
ASTEI03723	3.49355	4.96513	0.000271212	0.00162879
ASTEI04963	-3.5211	3.97113	0.000271446	0.00162937
ASTEI09321	3.97736	3.31946	0.000272154	0.00163278
ASTEI03532	-3.35475	6.32967	0.000272951	0.00163674
ASTEI08271	-3.37016	5.98879	0.000274676	0.00164624
ASTEI00521	-3.43853	4.77476	0.000276482	0.00165622
ASTEI06082	3.3649	6.37848	0.000277125	0.00165923
ASTEI01869	3.33343	7.39165	0.000278124	0.00166437
ASTEI08077	3.74414	3.73955	0.000282027	0.00168646
ASTEI08852	-3.594	3.508	0.000282856	0.00168646
ASTEI09648	3.34448	6.74361	0.000283442	0.00168646
ASTEI02470	-7.87012	1.01077	0.000285964	0.00168646
ASTEI02709	-7.87012	1.01077	0.000285964	0.00168646
ASTEI02756	-7.87012	1.01077	0.000285964	0.00168646
ASTEI02912	-7.87012	1.01077	0.000285964	0.00168646
ASTEI04180	-7.87012	1.01077	0.000285964	0.00168646
ASTEI05004	-7.87012	1.01077	0.000285964	0.00168646
ASTEI05126	-7.87012	1.01077	0.000285964	0.00168646
ASTEI05634	-7.87012	1.01077	0.000285964	0.00168646
ASTEI06963	-7.87012	1.01077	0.000285964	0.00168646
ASTEI07060	-7.87012	1.01077	0.000285964	0.00168646
ASTEI07262	-7.87012	1.01077	0.000285964	0.00168646
ASTEI07696	-7.87012	1.01077	0.000285964	0.00168646
ASTEI07886	-7.87012	1.01077	0.000285964	0.00168646
ASTEI07994	-7.87012	1.01077	0.000285964	0.00168646
ASTEI09566	-7.87012	1.01077	0.000285964	0.00168646
ASTEI11353	-7.87012	1.01077	0.000285964	0.00168646
ASTEI09828	7.82276	1.4389	0.000285964	0.00168646
ASTEI01787	-5.04392	1.06144	0.000285964	0.00168646
ASTEI02551	-5.04392	1.06144	0.000285964	0.00168646
ASTEI04716	-5.04392	1.06144	0.000285964	0.00168646
ASTEI05028	-5.04392	1.06144	0.000285964	0.00168646
ASTEI08890	-5.04392	1.06144	0.000285964	0.00168646
ASTEI09108	-5.04392	1.06144	0.000285964	0.00168646
ASTEI09212	-5.04392	1.06144	0.000285964	0.00168646
ASTEI10673	-5.04392	1.06144	0.000285964	0.00168646
ASTEI11392	-5.04392	1.06144	0.000285964	0.00168646
[truncated: 9,790 more rows]

## Sheet: Male vs 1-2do Ov
Gene ID	logFC	logCPM	PValue	FDR
ASTEI07089	18.0948	11.1653	6.11953e-23	7.21432e-19
ASTEI00405	-16.6111	9.68117	3.77706e-20	2.22639e-16
ASTEI02706	-16.2536	9.32361	1.77503e-19	6.97527e-16
ASTEI01043	12.2084	10.8036	3.17941e-19	8.22536e-16
ASTEI09319	12.6334	9.95322	3.48857e-19	8.22536e-16
ASTEI08863	-15.5261	8.59611	4.13503e-18	8.12464e-15
ASTEI02736	-11.3193	9.59878	1.27355e-17	1.90847e-14
ASTEI08500	-15.2622	8.33217	1.29508e-17	1.90847e-14
ASTEI08547	-12.6385	8.7438	1.58108e-17	2.07103e-14
ASTEI10375	14.9582	8.03136	4.81775e-17	5.67964e-14
ASTEI01054	11.44	8.76119	6.09556e-17	6.53278e-14
ASTEI01510	-10.5237	9.6341	1.68954e-16	1.65984e-13
ASTEI08651	-10.2617	10.2795	2.05748e-16	1.86582e-13
ASTEI08327	-11.398	8.41273	2.72668e-16	2.16034e-13
ASTEI08055	-9.98116	12.502	2.74875e-16	2.16034e-13
ASTEI10033	-10.5779	8.54544	4.73971e-16	3.49228e-13
ASTEI06664	-10.1662	9.68643	5.8095e-16	3.78851e-13
ASTEI02707	-14.3735	7.44336	6.03083e-16	3.78851e-13
ASTEI10017	-9.92186	10.4341	6.10583e-16	3.78851e-13
ASTEI01662	-11.7352	7.8405	7.84564e-16	4.41862e-13
ASTEI05599	-9.96474	9.80378	7.87098e-16	4.41862e-13
ASTEI02547	-14.2936	7.36344	8.5146e-16	4.56267e-13
ASTEI03817	-10.0787	9.475	9.25388e-16	4.74322e-13
ASTEI07090	11.3012	7.69828	1.47651e-15	7.25275e-13
ASTEI07705	-13.9982	7.06791	3.0483e-15	1.43745e-12
ASTEI09045	-9.57376	9.50551	4.13659e-15	1.81244e-12
ASTEI02999	-13.9224	6.9921	4.22693e-15	1.81244e-12
ASTEI08229	-9.39984	10.9673	4.30472e-15	1.81244e-12
ASTEI01171	-9.31608	11.4864	5.12483e-15	2.08333e-12
ASTEI02564	-13.8547	6.92442	5.65246e-15	2.22123e-12
ASTEI10498	-9.72313	8.47784	7.44595e-15	2.83162e-12
ASTEI08767	-11.1781	7.2835	8.69015e-15	3.2015e-12
ASTEI08010	-9.06503	14.4201	1.13806e-14	4.06564e-12
ASTEI01916	-13.6364	6.70607	1.45175e-14	4.8986e-12
ASTEI04649	9.87584	8.16048	1.45433e-14	4.8986e-12
ASTEI10294	-9.12333	10.0938	1.55214e-14	5.08282e-12
ASTEI09911	-9.46063	8.57201	1.66892e-14	5.31755e-12
ASTEI00893	-9.23589	8.97723	1.89729e-14	5.88609e-12
ASTEI04711	-10.073	7.64175	2.34832e-14	7.02079e-12
ASTEI10492	-8.91988	11.7247	2.46276e-14	7.02079e-12
ASTEI03814	-9.56049	7.84106	2.54706e-14	7.02079e-12
ASTEI08548	-13.504	6.57363	2.56067e-14	7.02079e-12
ASTEI00892	-9.55909	7.83967	2.56081e-14	7.02079e-12
ASTEI08321	-8.90377	11.6715	2.75979e-14	7.39437e-12
ASTEI01170	-8.85255	11.1506	3.61989e-14	9.4833e-12
ASTEI01705	-9.05651	9.07577	3.75264e-14	9.61737e-12
ASTEI08081	-10.831	6.93647	3.88674e-14	9.74909e-12
ASTEI05714	-9.20206	8.59935	4.07816e-14	1.00161e-11
ASTEI03071	-10.8109	6.91633	4.22887e-14	1.01743e-11
ASTEI08407	9.91501	7.24046	4.41003e-14	1.0398e-11
ASTEI08025	-9.35291	7.8903	4.62381e-14	1.06882e-11
ASTEI098890	13.3463	6.42556	5.03812e-14	1.1422e-11
ASTEI00280	9.85139	7.17714	5.79478e-14	1.28896e-11
ASTEI08018	-10.7264	6.83186	6.1059e-14	1.33301e-11
ASTEI08228	-10.7113	6.81682	6.49355e-14	1.39186e-11
ASTEI00979	-9.15307	8.09768	7.27576e-14	1.53168e-11
ASTEI03090	-10.6798	6.78529	7.44034e-14	1.53885e-11
ASTEI07506	-9.76065	7.32967	9.01696e-14	1.83277e-11
ASTEI00568	-9.68372	7.25281	1.25793e-13	2.51352e-11
ASTEI02412	-8.74995	8.92907	1.34343e-13	2.63962e-11
ASTEI02975	-13.1016	6.17114	1.45217e-13	2.80649e-11
ASTEI01694	-10.4734	6.579	1.81136e-13	3.44421e-11
ASTEI04200	-8.4194	12.0425	2.01535e-13	3.77126e-11
ASTEI07803	-8.95177	7.70756	2.07256e-13	3.81657e-11
ASTEI08878	8.66317	8.82685	2.10431e-13	3.81657e-11
ASTEI01706	-8.55135	9.43322	2.21857e-13	3.96283e-11
ASTEI10876	-8.95918	7.2406	3.39589e-13	5.97525e-11
ASTEI01275	12.8865	5.969	3.63076e-13	6.2847e-11
ASTEI10264	-8.44057	8.83056	3.67838e-13	6.2847e-11
ASTEI04831	-12.8714	5.9408	3.90494e-13	6.57648e-11
ASTEI09889	-8.9191	7.2006	4.03907e-13	6.70656e-11
ASTEI07704	-8.68421	7.94676	4.20195e-13	6.8801e-11
ASTEI09977	-8.49866	8.2415	4.55657e-13	7.33167e-11
ASTEI02763	-8.38201	9.26434	4.60212e-13	7.33167e-11
ASTEI10791	-8.88161	7.16318	4.74552e-13	7.45932e-11
ASTEI01777	8.79656	7.65594	4.97197e-13	7.71244e-11
ASTEI04707	-12.8058	5.87516	5.16196e-13	7.85634e-11
ASTEI05371	-8.21571	11.0585	5.19802e-13	7.85634e-11
ASTEI01834	-10.183	6.28864	6.31503e-13	9.42378e-11
ASTEI05663	-9.58965	6.60528	6.64169e-13	9.78736e-11
ASTEI10327	-12.7332	5.80258	7.06643e-13	1.02847e-10
ASTEI01056	9.24713	6.5764	7.80953e-13	1.12276e-10
ASTEI01055	9.83432	6.23885	8.1618e-13	1.15927e-10
ASTEI10328	-8.82113	6.79051	9.23912e-13	1.29667e-10
ASTEI00279	8.75456	7.35711	9.56331e-13	1.32638e-10
ASTEI02407	-9.20849	6.77813	9.69678e-13	1.32925e-10
ASTEI03074	-12.6426	5.712	1.0384e-12	1.40568e-10
ASTEI02915	-9.19089	6.76055	1.04928e-12	1.40568e-10
ASTEI02832	-8.67883	6.96081	1.13452e-12	1.50279e-10
ASTEI06749	12.6158	5.70077	1.15908e-12	1.51827e-10
ASTEI00139	-8.53761	7.29427	1.23244e-12	1.59662e-10
ASTEI11015	-12.5867	5.65606	1.31745e-12	1.68819e-10
ASTEI093046	-12.5846	5.65395	1.33896e-12	1.69731e-10
ASTEI10751	-8.51497	7.27169	1.35866e-12	1.70396e-10
ASTEI06589	12.5567	5.64228	1.48912e-12	1.84793e-10
ASTEI07702	-8.70574	6.67535	1.51895e-12	1.86531e-10
ASTEI02831	-12.5438	5.61318	1.59124e-12	1.93393e-10
ASTEI01858	-8.67619	6.64586	1.72224e-12	2.07179e-10
ASTEI08959	-9.34946	6.36535	1.86337e-12	2.21891e-10
ASTEI01825	-9.34557	6.36146	1.90079e-12	2.24084e-10
ASTEI08797	-8.61299	6.58279	2.26028e-12	2.59891e-10
ASTEI08616	-12.461	5.53033	2.26129e-12	2.59891e-10
ASTEI06255	-9.88407	5.98991	2.27066e-12	2.59891e-10
ASTEI08538	-12.4401	5.50943	2.47127e-12	2.80133e-10
ASTEI02389	-12.426	5.49533	2.63175e-12	2.95483e-10
ASTEI01894	-8.08351	7.82762	2.71569e-12	3.02031e-10
ASTEI03028	-12.4022	5.47153	2.90902e-12	3.20509e-10
ASTEI00123	-9.22665	6.24268	3.15908e-12	3.44837e-10
ASTEI10752	-9.79588	5.90179	3.31191e-12	3.58203e-10
ASTEI04333	-7.87858	9.05525	3.36115e-12	3.60224e-10
ASTEI10339	-8.40705	6.68967	3.64099e-12	3.79539e-10
ASTEI06727	-9.77432	5.88024	3.64672e-12	3.79539e-10
ASTEI09414	-9.77251	5.87843	3.6721e-12	3.79539e-10
ASTEI04610	-12.3484	5.41772	3.67525e-12	3.79539e-10
ASTEI09003	-8.49826	6.46833	3.70234e-12	3.79539e-10
ASTEI09451	-8.39666	6.67931	3.80405e-12	3.86603e-10
ASTEI04170	-12.3334	5.40269	3.89253e-12	3.90079e-10
ASTEI04331	-7.72624	11.4587	3.91123e-12	3.90079e-10
ASTEI08596	-9.75611	5.86204	3.93751e-12	3.90079e-10
ASTEI02699	-9.74322	5.84917	4.16595e-12	4.0927e-10
ASTEI04958	-12.3131	5.38241	4.24703e-12	4.13787e-10
ASTEI02126	-9.14254	6.15868	4.53373e-12	4.381e-10
ASTEI00826	-12.2926	5.36184	4.63954e-12	4.44679e-10
ASTEI08618	-8.26488	6.8045	4.97669e-12	4.73147e-10
ASTEI05556	-8.41126	6.38155	5.36892e-12	5.06353e-10
ASTEI07585	-8.07307	7.33734	5.81662e-12	5.42991e-10
ASTEI08371	-12.2398	5.30908	5.84951e-12	5.42991e-10
ASTEI00946	-12.2236	5.29287	6.223e-12	5.73148e-10
ASTEI07483	-9.05163	6.0679	6.69302e-12	6.11659e-10
ASTEI05069	-8.09792	7.04504	6.80469e-12	6.1708e-10
ASTEI05561	-12.1934	5.26268	7.13134e-12	6.41766e-10
ASTEI00753	-7.85976	7.49886	7.37081e-12	6.58291e-10
ASTEI02394	-8.73125	6.30168	7.52722e-12	6.67206e-10
ASTEI03710	-9.58713	5.6932	8.09518e-12	7.12194e-10
ASTEI00951	-7.63154	8.95322	8.42277e-12	7.31049e-10
ASTEI00609	-7.79836	7.82123	8.43351e-12	7.31049e-10
ASTEI10166	-7.60768	9.06033	9.52987e-12	8.17743e-10
ASTEI04843	-9.54955	5.65566	9.57236e-12	8.17743e-10
ASTEI02077	-8.00514	6.95258	1.01226e-11	8.5853e-10
ASTEI09498	-12.0988	5.1681	1.06907e-11	9.00229e-10
ASTEI01053	12.0885	5.17972	1.10605e-11	9.22376e-10
ASTEI00655	-12.087	5.1562	1.1187e-11	9.22376e-10
ASTEI00904	-8.93059	5.94705	1.11884e-11	9.22376e-10
ASTEI07392	-12.084	5.15321	1.13152e-11	9.23073e-10
ASTEI04319	-9.50879	5.61494	1.13715e-11	9.23073e-10
ASTEI06325	-8.63327	6.2039	1.14317e-11	9.23073e-10
ASTEI09005	-12.0476	5.11684	1.33023e-11	1.06681e-09
ASTEI05440	-12.0414	5.11069	1.3618e-11	1.08291e-09
ASTEI05562	-8.8849	5.90144	1.36868e-11	1.08291e-09
ASTEI02319	-7.67906	7.70246	1.4046e-11	1.09475e-09
ASTEI00168	-8.02294	6.56333	1.4053e-11	1.09475e-09
ASTEI08183	-8.18419	6.15511	1.41619e-11	1.09475e-09
ASTEI08011	-7.40955	13.017	1.42078e-11	1.09475e-09
ASTEI03271	-8.01614	6.55656	1.44862e-11	1.10895e-09
ASTEI06843	-8.85423	5.87082	1.5604e-11	1.18681e-09
ASTEI08963	-9.43286	5.53908	1.57268e-11	1.18848e-09
ASTEI09324	-7.48017	8.99471	1.66256e-11	1.2484e-09
ASTEI08161	-8.13694	6.10801	1.73661e-11	1.29576e-09
ASTEI10397	-11.9785	5.0477	1.77328e-11	1.30657e-09
ASTEI10670	-11.9785	5.0477	1.77328e-11	1.30657e-09
ASTEI01757	-11.9752	5.04447	1.79517e-11	1.31442e-09
ASTEI05483	-11.972	5.04124	1.81738e-11	1.31442e-09
ASTEI06768	-11.972	5.04124	1.81738e-11	1.31442e-09
ASTEI10733	7.46855	8.97123	1.85058e-11	1.33027e-09
ASTEI00446	-8.02546	6.30924	1.86291e-11	1.33102e-09
ASTEI02990	-7.4445	8.76717	1.87937e-11	1.33469e-09
ASTEI01717	-11.9525	5.02171	1.98206e-11	1.39919e-09
ASTEI07001	-11.9459	5.01514	2.03225e-11	1.42608e-09
ASTEI02107	-8.48867	6.05963	2.13115e-11	1.48203e-09
ASTEI00026	-11.936	5.00522	2.13712e-11	1.48203e-09
ASTEI03753	-11.9327	5.00191	2.16431e-11	1.49211e-09
ASTEI01823	-7.75973	7.02522	2.22433e-11	1.52457e-09
ASTEI01596	-7.47796	8.21779	2.2533e-11	1.5355e-09
ASTEI03779	-7.95502	6.23904	2.5305e-11	1.71449e-09
ASTEI09991	-8.43982	6.0109	2.6169e-11	1.76289e-09
ASTEI09413	-7.86541	6.40639	2.76163e-11	1.84982e-09
ASTEI05298	-7.54434	7.18488	2.8482e-11	1.89703e-09
ASTEI01082	-11.8646	4.93386	2.87746e-11	1.90575e-09
ASTEI03846	-7.41574	7.80988	3.00039e-11	1.97606e-09
ASTEI11436	-7.50328	7.3485	3.15828e-11	2.0605e-09
ASTEI01585	-7.73954	6.68803	3.16355e-11	2.0605e-09
ASTEI09034	-7.3286	8.30528	3.50169e-11	2.26821e-09
ASTEI09323	-7.4448	7.70216	3.59051e-11	2.31303e-09
ASTEI10305	-11.8114	4.88064	3.61913e-11	2.3188e-09
ASTEI01814	-11.8078	4.87702	3.66925e-11	2.33821e-09
ASTEI09434	-7.61661	7.0185	3.70991e-11	2.35141e-09
ASTEI01996	-8.64879	5.66578	3.74021e-11	2.35793e-09
ASTEI07162	-7.47884	7.11973	3.76567e-11	2.36136e-09
ASTEI04269	-9.22609	5.33256	3.80218e-11	2.37164e-09
ASTEI01936	-7.46724	7.10819	3.95973e-11	2.45691e-09
ASTEI00809	-8.63399	5.65102	3.98936e-11	2.46233e-09
ASTEI01072	-7.26277	8.55188	4.0684e-11	2.49804e-09
ASTEI01816	-7.26877	8.81423	4.12718e-11	2.521e-09
ASTEI05664	-11.7673	4.83661	4.3382e-11	2.62695e-09
ASTEI00920	-8.32077	5.89216	4.3452e-11	2.62695e-09
ASTEI01918	-11.7524	4.82163	4.65799e-11	2.80169e-09
ASTEI05295	-11.7448	4.81408	4.79351e-11	2.86856e-09
ASTEI00950	-9.16113	5.26769	5.02304e-11	2.99074e-09
ASTEI03306	-8.57103	5.58819	5.19891e-11	3.0799e-09
ASTEI00428	-7.35964	7.54398	5.2642e-11	3.10298e-09
ASTEI01977	-11.7219	4.79119	5.30519e-11	3.10412e-09
ASTEI04070	-8.27323	5.84475	5.31878e-11	3.10412e-09
ASTEI10738	-11.7103	4.77961	5.5437e-11	3.21944e-09
ASTEI08193	-7.63375	6.39353	5.9256e-11	3.42436e-09
ASTEI00392	-9.119	5.22562	5.96018e-11	3.42754e-09
ASTEI07801	-7.74346	6.02833	6.2289e-11	3.56469e-09
ASTEI09913	-7.31311	7.25171	6.90929e-11	3.93496e-09
ASTEI08602	-11.651	4.72027	7.1555e-11	4.05559e-09
ASTEI01619	7.19036	8.30702	7.21025e-11	4.06707e-09
ASTEI08711	-11.6429	4.71217	7.37875e-11	4.14229e-09
ASTEI07000	-7.62741	6.16941	7.60518e-11	4.23938e-09
ASTEI05545	-8.18903	5.7608	7.65958e-11	4.23938e-09
ASTEI08023	-8.18903	5.7608	7.65958e-11	4.23938e-09
ASTEI09032	-11.6306	4.69993	7.84994e-11	4.32444e-09
ASTEI09424	-11.6265	4.69583	7.97314e-11	4.36454e-09
ASTEI01276	-7.30294	6.94483	7.99678e-11	4.36454e-09
ASTEI02309	-7.02775	10.4411	8.06977e-11	4.38408e-09
ASTEI01708	-11.61	4.67931	8.48887e-11	4.59061e-09
ASTEI01233	-7.44213	6.70916	8.63759e-11	4.64971e-09
ASTEI10419	-7.65211	5.93738	9.17051e-11	4.91414e-09
ASTEI04293	-7.52263	6.28295	9.52169e-11	5.07924e-09
ASTEI06962	-11.5806	4.64993	9.64105e-11	5.11975e-09
ASTEI05135	-8.41412	5.43166	1.01448e-10	5.36312e-09
ASTEI03426	-11.5635	4.63287	1.04532e-10	5.4668e-09
ASTEI10632	-11.5635	4.63287	1.04532e-10	5.4668e-09
ASTEI02428	-8.98778	5.09461	1.05067e-10	5.4668e-09
ASTEI04415	-7.12033	7.64113	1.05264e-10	5.4668e-09
ASTEI10298	-11.5592	4.62857	1.06251e-10	5.49381e-09
ASTEI07614	-7.11478	7.80465	1.06796e-10	5.49791e-09
ASTEI02828	-8.40169	5.41927	1.07367e-10	5.50326e-09
ASTEI10959	-7.4459	6.39581	1.10685e-10	5.64878e-09
ASTEI03660	-11.5419	4.61126	1.13459e-10	5.74856e-09
ASTEI02008	-7.60237	5.88787	1.13874e-10	5.74856e-09
ASTEI04108	-7.09726	7.93854	1.14103e-10	5.74856e-09
ASTEI01709	-8.38664	5.40425	1.14785e-10	5.75831e-09
ASTEI04430	-7.19059	7.12996	1.1663e-10	5.82052e-09
ASTEI06492	-8.38159	5.39922	1.17013e-10	5.82052e-09
ASTEI05594	-11.5244	4.59373	1.23282e-10	6.1066e-09
ASTEI05143	-11.5111	4.58045	1.29649e-10	6.39509e-09
ASTEI07130	-11.5022	4.57152	1.34105e-10	6.58735e-09
ASTEI07101	8.63357	5.05256	1.37183e-10	6.71056e-09
ASTEI10835	-11.4932	4.56254	1.3874e-10	6.75871e-09
ASTEI02557	-8.33792	5.35566	1.40877e-10	6.83456e-09
ASTEI02310	-6.89107	10.2141	1.44932e-10	7.00247e-09
ASTEI06184	-11.4796	4.54897	1.4858e-10	7.1449e-09
ASTEI07844	-7.34217	6.45991	1.49236e-10	7.1449e-09
ASTEI06019	-8.90424	5.01122	1.49698e-10	7.1449e-09
ASTEI03987	-8.0265	5.5988	1.52745e-10	7.26091e-09
ASTEI11277	-8.89095	4.99796	1.57443e-10	7.4542e-09
ASTEI07981	7.35646	6.44495	1.64626e-10	7.76311e-09
ASTEI09454	-8.00651	5.57888	1.66204e-10	7.8063e-09
ASTEI031260	-11.4474	4.51679	1.70794e-10	7.99002e-09
ASTEI06848	-11.4334	4.50277	1.80101e-10	8.39213e-09
ASTEI01266	-7.49157	5.77762	1.82516e-10	8.47119e-09
ASTEI05977	-8.85374	4.96083	1.83622e-10	8.48912e-09
ASTEI09560	-7.22078	6.74894	1.8476e-10	8.50835e-09
ASTEI04753	-11.4239	4.49335	1.86633e-10	8.56114e-09
ASTEI10564	-7.26014	6.52823	1.87777e-10	8.58024e-09
ASTEI02700	-7.35822	6.11942	1.91372e-10	8.71075e-09
ASTEI05624	-8.26297	5.28093	1.93073e-10	8.73746e-09
ASTEI10547	-11.4144	4.48387	1.93441e-10	8.73746e-09
ASTEI01835	-8.83997	4.94709	1.95999e-10	8.81919e-09
ASTEI02951	-8.82956	4.9367	2.03888e-10	9.11868e-09
ASTEI01415	-11.4049	4.47433	2.04202e-10	9.11868e-09
ASTEI09350	-8.23803	5.25606	2.14483e-10	9.52817e-09
ASTEI04223	-8.81907	4.92623	2.14988e-10	9.52817e-09
ASTEI05028	-8.81556	4.92272	2.17871e-10	9.61979e-09
ASTEI08461	-7.53883	5.51232	2.2147e-10	9.74221e-09
ASTEI10541	-8.80851	4.91568	2.23774e-10	9.80695e-09
ASTEI04330	-7.19138	6.59566	2.27744e-10	9.94397e-09
ASTEI04284	-8.79786	4.90506	2.32979e-10	1.0135e-08
ASTEI02703	-11.3611	4.43059	2.45431e-10	1.06375e-08
ASTEI03901	-11.3562	4.42565	2.50062e-10	1.07985e-08
ASTEI10129	-8.77994	4.88718	2.52741e-10	1.08582e-08
ASTEI10132	-7.41336	5.69984	2.53288e-10	1.08582e-08
ASTEI11105	-11.3462	4.41571	2.59631e-10	1.10898e-08
ASTEI10171	-8.76909	4.87635	2.63347e-10	1.12079e-08
ASTEI00420	-11.3312	4.40068	2.74793e-10	1.16112e-08
ASTEI11189	-11.3312	4.40068	2.74793e-10	1.16112e-08
ASTEI03236	-11.3211	4.39056	2.90991e-10	1.22518e-08
ASTEI09104	-7.38001	5.66667	2.92062e-10	1.22531e-08
ASTEI03329	-8.74343	4.85075	2.94252e-10	1.23012e-08
ASTEI06403	-7.47162	5.44546	2.9644e-10	1.23413e-08
ASTEI03794	-8.16051	5.17879	2.97305e-10	1.23413e-08
ASTEI03983	-11.3109	4.38038	3.02406e-10	1.2509e-08
ASTEI03070	-7.46176	5.43565	3.07743e-10	1.26853e-08
ASTEI09300	-11.3006	4.37013	3.14344e-10	1.29122e-08
ASTEI09422	-8.72107	4.82844	3.24787e-10	1.32949e-08
ASTEI06863	-8.71731	4.82469	3.29443e-10	1.34388e-08
ASTEI03825	-6.69497	10.1819	3.31196e-10	1.34637e-08
ASTEI04105	-6.66911	12.2857	3.37229e-10	1.36618e-08
ASTEI05523	-8.70975	4.81716	3.38989e-10	1.36861e-08
ASTEI10242	-11.2798	4.3494	3.46658e-10	1.3948e-08
ASTEI08177	-8.70216	4.80959	3.48857e-10	1.39887e-08
ASTEI04467	-6.8338	7.52584	3.53677e-10	1.41339e-08
ASTEI00608	-11.2641	4.33366	3.67894e-10	1.46524e-08
ASTEI07652	-8.68686	4.79432	3.75021e-10	1.48859e-08
ASTEI00449	-7.09675	6.36591	3.767e-10	1.48893e-08
ASTEI02079	-8.10641	5.12487	3.77632e-10	1.48893e-08
ASTEI01153	7.15958	6.25059	3.81632e-10	1.49963e-08
ASTEI11455	-11.2535	4.32307	3.8289e-10	1.49963e-08
ASTEI00353	-7.80782	5.38095	3.87074e-10	1.511e-08
ASTEI05843	-8.67528	4.78276	3.91811e-10	1.52444e-08
ASTEI00871	-11.2428	4.3124	3.986e-10	1.54576e-08
ASTEI06563	-8.6675	4.77501	4.09479e-10	1.58274e-08
ASTEI10473	6.66542	9.43111	4.12646e-10	1.58977e-08
ASTEI07666	-6.89617	6.74538	4.20101e-10	1.61321e-08
ASTEI06461	-8.65968	4.76721	4.21772e-10	1.61437e-08
ASTEI04226	-11.2212	4.29082	4.41259e-10	1.6835e-08
ASTEI07041	-7.15321	5.91569	4.58137e-10	1.74225e-08
ASTEI06304	-8.63598	4.74356	4.61299e-10	1.74864e-08
ASTEI00544	-6.84804	7.036	4.66049e-10	1.75674e-08
ASTEI00622	-7.10769	6.05968	4.66417e-10	1.75674e-08
ASTEI02012	-6.86275	6.71223	4.84352e-10	1.81848e-08
ASTEI04280	-7.75289	5.32626	4.8619e-10	1.81959e-08
ASTEI04322	-8.62397	4.73159	4.90042e-10	1.8282e-08
ASTEI07056	-11.1826	4.25227	5.21041e-10	1.93772e-08
ASTEI04151	-7.33512	5.30973	5.27363e-10	1.95506e-08
ASTEI00922	-11.177	4.24667	5.32146e-10	1.96661e-08
ASTEI02133	-8.59147	4.69918	5.62653e-10	2.07285e-08
ASTEI09423	-8.00821	5.02703	5.67735e-10	2.08506e-08
ASTEI05372	-6.64805	8.10754	5.75262e-10	2.10614e-08
ASTEI02867	-11.1487	4.21838	5.91963e-10	2.16057e-08
ASTEI02704	-6.83054	6.47582	5.9801e-10	2.17591e-08
ASTEI05437	-7.13818	5.68295	6.08169e-10	2.20606e-08
ASTEI04543	-6.69931	7.59095	6.20556e-10	2.24409e-08
ASTEI00901	-6.69303	7.38633	6.43012e-10	2.31819e-08
ASTEI02262	-11.1314	4.20114	6.45478e-10	2.31998e-08
ASTEI08482	-8.54555	4.65339	6.79786e-10	2.43587e-08
ASTEI03930	-6.90807	6.43847	6.96924e-10	2.48971e-08
ASTEI01888	-7.16432	5.45231	7.33686e-10	2.61312e-08
ASTEI07109	-6.99918	5.95195	7.40474e-10	2.62935e-08
ASTEI00680	-6.77893	6.42465	7.44538e-10	2.63584e-08
ASTEI05623	-8.50686	4.61481	7.99404e-10	2.81319e-08
ASTEI058543	-8.50686	4.61481	7.99404e-10	2.81319e-08
ASTEI04324	-8.50249	4.61046	8.12656e-10	2.85131e-08
ASTEI07064	-7.13462	5.42282	8.28682e-10	2.89891e-08
ASTEI03237	-11.0662	4.13609	8.43083e-10	2.93189e-08
ASTEI04378	-11.0662	4.13609	8.43083e-10	2.93189e-08
ASTEI09216	-8.48491	4.59293	8.82868e-10	3.06121e-08
ASTEI02654	-6.61464	7.25452	9.00995e-10	3.11491e-08
ASTEI00775	-11.0479	4.11783	9.23978e-10	3.18502e-08
ASTEI02320	-11.0356	4.10553	9.67783e-10	3.3263e-08
ASTEI04064	-7.56523	5.13948	1.07729e-09	3.69192e-08
ASTEI00918	-11.0043	4.07431	1.08826e-09	3.71868e-08
ASTEI01047	-6.6706	6.42317	1.13373e-09	3.86288e-08
ASTEI02925	-8.4216	4.52983	1.13977e-09	3.87226e-08
ASTEI10225	-7.05761	5.34635	1.15281e-09	3.90532e-08
ASTEI09734	-8.41697	4.52521	1.15978e-09	3.91766e-08
ASTEI06745	-7.83792	4.85743	1.16831e-09	3.93522e-08
ASTEI05347	-10.9852	4.05525	1.19728e-09	4.02128e-08
ASTEI09622	-6.65762	6.30445	1.24499e-09	4.16965e-08
ASTEI01333	-6.48504	7.59372	1.28727e-09	4.29187e-08
ASTEI11596	-8.3936	4.50192	1.28876e-09	4.29187e-08
ASTEI05442	6.56062	7.00147	1.29342e-09	4.29525e-08
ASTEI05188	-7.02831	5.31726	1.30084e-09	4.30776e-08
ASTEI01204	-7.02561	5.31459	1.31414e-09	4.33962e-08
ASTEI10164	-6.861	5.81485	1.32933e-09	4.37307e-08
ASTEI04047	-8.38414	4.4925	1.3354e-09	4.37307e-08
ASTEI05812	-8.38414	4.4925	1.3354e-09	4.37307e-08
ASTEI00391	-8.37939	4.48776	1.35945e-09	4.4395e-08
ASTEI10351	-8.37462	4.48301	1.40908e-09	4.58886e-08
ASTEI01185	6.69227	6.55341	1.42342e-09	4.62279e-08
ASTEI10652	-7.78534	4.80508	1.46544e-09	4.74618e-08
ASTEI09781	-8.36022	4.46866	1.48752e-09	4.80449e-08
ASTEI08428	-7.48725	5.06191	1.49785e-09	4.82463e-08
ASTEI07904	-10.9264	3.99651	1.53007e-09	4.91497e-08
ASTEI00287	6.36871	8.63138	1.61563e-09	5.17572e-08
ASTEI017980	-6.36876	8.35084	1.65693e-09	5.29366e-08
ASTEI01582	-8.33099	4.43954	1.69109e-09	5.38817e-08
ASTEI03047	-7.45483	5.02968	1.71329e-09	5.415e-08
ASTEI06359	-7.45483	5.02968	1.71329e-09	5.415e-08
ASTEI08936	-7.45483	5.02968	1.71329e-09	5.415e-08
ASTEI04320	-7.44826	5.02314	1.75622e-09	5.53584e-08
ASTEI07185	-7.73868	4.75865	1.77272e-09	5.57295e-08
ASTEI00867	-10.8857	3.95599	1.78109e-09	5.58437e-08
ASTEI05826	-6.44616	6.97295	1.8501e-09	5.78536e-08
ASTEI02553	-7.03605	5.01267	1.86911e-09	5.82934e-08
ASTEI05777	-10.8789	3.94912	1.87516e-09	5.83279e-08
ASTEI09916	-10.8719	3.94223	1.92435e-09	5.97005e-08
ASTEI06677	-7.71879	4.73885	1.93937e-09	6.00085e-08
ASTEI11671	-10.865	3.93529	1.97505e-09	6.09524e-08
ASTEI08646	-7.41158	4.98667	2.06773e-09	6.36461e-08
ASTEI02684	6.28079	9.00286	2.17262e-09	6.67006e-08
ASTEI03380	-7.39459	4.96978	2.2043e-09	6.74973e-08
ASTEI04379	-6.90183	5.19177	2.21029e-09	6.75054e-08
ASTEI04648	7.97234	4.40541	2.24658e-09	6.84366e-08
ASTEI00101	7.37389	4.72926	2.25928e-09	6.8646e-08
ASTEI03820	-6.49874	6.35166	2.27235e-09	6.88656e-08
ASTEI05740	-7.3843	4.95955	2.32112e-09	7.01633e-08
ASTEI10496	-6.49081	6.34382	2.34147e-09	7.05973e-08
ASTEI07919	-6.72295	5.678	2.37884e-09	7.15412e-08
ASTEI00593	-6.68425	5.8069	2.42437e-09	7.27248e-08
ASTEI08991	-6.29832	7.73004	2.52262e-09	7.548e-08
ASTEI02482	-10.8009	3.87138	2.57731e-09	7.68931e-08
ASTEI06486	6.27525	8.29493	2.58503e-09	7.68931e-08
ASTEI09618	-6.47493	6.22949	2.58941e-09	7.68931e-08
ASTEI06963	-10.7936	3.8641	2.64851e-09	7.84503e-08
ASTEI01040	-6.94695	4.92427	2.71715e-09	8.02819e-08
ASTEI07176	-7.63635	4.65684	2.72735e-09	8.03817e-08
ASTEI01077	-8.20775	4.31678	2.79052e-09	8.20385e-08
ASTEI02050	-10.7789	3.84943	2.79786e-09	8.20496e-08
ASTEI01655	-7.33528	4.91083	2.82807e-09	8.27298e-08
ASTEI05700	-10.764	3.83461	2.95707e-09	8.60762e-08
ASTEI07674	-10.764	3.83461	2.95707e-09	8.60762e-08
ASTEI09782	-6.62144	5.74469	3.16432e-09	9.18821e-08
ASTEI06859	-6.69252	5.45866	3.20409e-09	9.26045e-08
ASTEI10977	-7.59766	4.61836	3.20491e-09	9.26045e-08
ASTEI04375	-10.749	3.81964	3.21602e-09	9.26984e-08
ASTEI03693	-10.7414	3.81209	3.30812e-09	9.4889e-08
ASTEI08484	-10.7414	3.81209	3.30812e-09	9.4889e-08
ASTEI10045	-6.41997	6.06928	3.39744e-09	9.71461e-08
ASTEI02709	-10.7338	3.80451	3.40329e-09	9.71461e-08
ASTEI00029	-10.7262	3.79688	3.50165e-09	9.97124e-08
ASTEI05959	-8.14193	4.25127	3.71925e-09	1.05654e-07
ASTEI05348	-7.5579	4.57882	3.78222e-09	1.07184e-07
ASTEI10951	-6.52553	5.93537	3.82316e-09	1.08084e-07
ASTEI02036	-6.22285	7.2096	3.86191e-09	1.08919e-07
ASTEI11429	-7.54892	4.56989	3.9117e-09	1.1006e-07
ASTEI01075	-6.64531	5.4119	3.93605e-09	1.10481e-07
ASTEI02652	-10.6952	3.76598	4.04578e-09	1.13023e-07
ASTEI10665	-10.6952	3.76598	4.04578e-09	1.13023e-07
ASTEI05569	6.42507	6.03206	4.16173e-09	1.15987e-07
ASTEI02323	-6.683	5.23145	4.18822e-09	1.1645e-07
ASTEI00444	7.22486	4.58395	4.25852e-09	1.18126e-07
ASTEI10230	-10.6794	3.75028	4.29048e-09	1.18465e-07
ASTEI03305	-6.13719	8.00883	4.29081e-09	1.18465e-07
ASTEI02233	-6.51899	5.79315	4.33073e-09	1.19287e-07
ASTEI06256	-6.61982	5.38667	4.37387e-09	1.20195e-07
ASTEI02756	-10.6715	3.74237	4.41925e-09	1.21159e-07
ASTEI04729	-6.61467	5.38157	4.45942e-09	1.2196e-07
ASTEI09852	-6.66572	5.21435	4.46916e-09	1.2196e-07
ASTEI00295	-10.6635	3.73441	4.55252e-09	1.23948e-07
ASTEI07232	-8.09053	4.20011	4.60494e-09	1.25087e-07
ASTEI04468	-6.05995	10.1544	4.72661e-09	1.28096e-07
ASTEI07042	-6.17162	7.15906	4.79086e-09	1.2954e-07
ASTEI10662	-10.6474	3.71836	4.8333e-09	1.30389e-07
ASTEI10275	-6.12321	7.89741	4.95691e-09	1.3316e-07
ASTEI08823	6.63531	5.51843	4.98103e-09	1.3316e-07
ASTEI10562	-10.6392	3.71027	4.9812e-09	1.3316e-07
ASTEI11269	-10.6392	3.71027	4.9812e-09	1.3316e-07
ASTEI00744	-6.79813	4.77674	5.09591e-09	1.35611e-07
ASTEI10919	-6.79813	4.77674	5.09591e-09	1.35611e-07
ASTEI02651	-7.47968	4.50106	5.2469e-09	1.38864e-07
ASTEI10074	-7.18925	4.76577	5.24834e-09	1.38864e-07
ASTEI00076	-8.06116	4.17088	5.25347e-09	1.38864e-07
ASTEI09910	-6.6246	5.17362	5.33185e-09	1.4062e-07
ASTEI07335	6.17429	7.09085	5.39887e-09	1.4207e-07
ASTEI00251	-6.7784	4.75719	5.487e-09	1.44067e-07
ASTEI00263	-6.6834	4.9753	5.52372e-09	1.44709e-07
ASTEI06490	-10.6146	3.68572	5.62775e-09	1.4694e-07
ASTEI11577	-7.46542	4.4869	5.63381e-09	1.4694e-07
ASTEI05774	-6.55138	5.31892	5.82729e-09	1.51651e-07
ASTEI02887	6.59294	5.47694	5.96864e-09	1.54789e-07
ASTEI07444	-10.5979	3.66912	5.98726e-09	1.54789e-07
ASTEI10527	-10.5979	3.66912	5.98726e-09	1.54789e-07
ASTEI04712	-6.46477	5.58965	6.12938e-09	1.58117e-07
ASTEI10687	-7.44135	4.46297	6.16494e-09	1.5865e-07
ASTEI08431	-10.5895	3.66074	6.17697e-09	1.5865e-07
ASTEI01700	-6.53511	5.30282	6.25776e-09	1.60376e-07
ASTEI04416	-6.65231	4.94451	6.28704e-09	1.60776e-07
ASTEI05743	-10.5811	3.65232	6.37369e-09	1.6264e-07
ASTEI02793	-10.5726	3.64385	6.57772e-09	1.67143e-07
ASTEI10352	-6.14383	6.78923	6.57855e-09	1.67143e-07
ASTEI08400	-10.564	3.63534	6.78936e-09	1.72037e-07
ASTEI09132	6.19072	6.78802	6.80032e-09	1.72037e-07
ASTEI05571	-7.41686	4.43865	6.88077e-09	1.73699e-07
ASTEI06363	-7.12065	4.69767	6.99404e-09	1.76181e-07
ASTEI05292	-7.40197	4.42385	7.27461e-09	1.82858e-07
ASTEI09376	-6.35138	5.88724	7.3003e-09	1.83113e-07
ASTEI00555	-6.41933	5.54473	7.39446e-09	1.84337e-07
ASTEI03238	-7.97559	4.08577	7.39627e-09	1.84337e-07
ASTEI05219	-7.97559	4.08577	7.39627e-09	1.84337e-07
ASTEI09832	-7.39697	4.41889	7.41165e-09	1.84337e-07
ASTEI11345	-10.538	3.60947	7.7188e-09	1.91572e-07
ASTEI08739	-6.18144	6.37652	7.82968e-09	1.93916e-07
ASTEI09037	-6.59895	4.8917	7.88436e-09	1.94861e-07
ASTEI03634	-7.95657	4.06687	8.12911e-09	2.0049e-07
ASTEI02943	-10.5205	3.59197	8.23844e-09	2.01919e-07
ASTEI03683	-10.5205	3.59197	8.23844e-09	2.01919e-07
ASTEI08768	-10.5205	3.59197	8.23844e-09	2.01919e-07
ASTEI05756	6.13351	6.50003	8.5057e-09	2.08037e-07
ASTEI07923	-7.94376	4.05412	8.52694e-09	2.08124e-07
ASTEI01321	5.91338	10.2667	8.56047e-09	2.08511e-07
ASTEI11251	-7.35634	4.37854	8.78971e-09	2.13653e-07
ASTEI04835	-6.15655	6.27452	8.87796e-09	2.15354e-07
ASTEI03429	-7.93082	4.04127	8.94753e-09	2.16596e-07
ASTEI03000	-10.4937	3.56532	9.09598e-09	2.19739e-07
ASTEI09200	6.48754	5.37387	9.2401e-09	2.22764e-07
ASTEI09641	6.15261	6.34051	9.45312e-09	2.27434e-07
ASTEI09165	-5.94967	7.89321	9.62106e-09	2.30146e-07
ASTEI06565	-7.91121	4.02176	9.62439e-09	2.30146e-07
ASTEI07006	-7.91121	4.02176	9.62439e-09	2.30146e-07
ASTEI06460	-6.38631	5.34485	9.80486e-09	2.33987e-07
ASTEI07989	-10.4755	3.54727	1.00588e-08	2.39562e-07
ASTEI00030	-6.34109	5.4674	1.02737e-08	2.44186e-07
ASTEI06748	5.97072	7.52806	1.04561e-08	2.48021e-07
ASTEI05570	-6.36763	5.32639	1.06213e-08	2.51435e-07
ASTEI01819	-7.30923	4.33176	1.06833e-08	2.52395e-07
ASTEI10869	-10.4572	3.529	1.07665e-08	2.53851e-07
ASTEI03761	-7.88463	3.99535	1.08891e-08	2.56231e-07
ASTEI02976	-6.29922	5.57589	1.0949e-08	2.57126e-07
ASTEI04496	-6.45061	5.0015	1.11225e-08	2.60683e-07
ASTEI04313	-6.09439	6.29067	1.12446e-08	2.63021e-07
ASTEI06725	-5.94706	7.53531	1.13271e-08	2.64427e-07
ASTEI08090	-6.12405	5.88294	1.1353e-08	2.64507e-07
ASTEI00600	-6.31404	5.44068	1.14738e-08	2.66794e-07
ASTEI10196	-10.4386	3.5105	1.15325e-08	2.67632e-07
ASTEI09785	6.01503	6.8153	1.1726e-08	2.71385e-07
ASTEI02551	-7.86436	3.97521	1.17403e-08	2.71385e-07
ASTEI11459	-10.4292	3.50116	1.19392e-08	2.75442e-07
ASTEI07458	-6.58751	4.56825	1.23201e-08	2.83675e-07
ASTEI06812	-10.4197	3.49176	1.23625e-08	2.84097e-07
ASTEI10391	-5.94151	7.09676	1.27732e-08	2.92519e-07
ASTEI05634	-10.4102	3.48229	1.28034e-08	2.92519e-07
ASTEI06825	-10.4102	3.48229	1.28034e-08	2.92519e-07
ASTEI03231	-6.05883	6.09634	1.36646e-08	3.11591e-07
ASTEI07060	-10.4006	3.47277	1.37411e-08	3.1273e-07
ASTEI01971	-7.24392	4.26694	1.4189e-08	3.22301e-07
ASTEI02010	-10.3813	3.45353	1.47594e-08	3.33554e-07
ASTEI04626	-10.3813	3.45353	1.47594e-08	3.33554e-07
ASTEI01727	-5.82932	8.37377	1.47693e-08	3.33554e-07
ASTEI11637	-6.02945	6.22668	1.48053e-08	3.33728e-07
ASTEI04212	-6.44618	4.74063	1.49844e-08	3.3712e-07
ASTEI08904	-5.81673	8.47558	1.51391e-08	3.39953e-07
ASTEI06585	-10.3715	3.44381	1.53012e-08	3.4294e-07
ASTEI01790	-6.9263	4.5049	1.56878e-08	3.50936e-07
ASTEI10283	-10.3617	3.43403	1.58663e-08	3.54257e-07
ASTEI03413	-6.02203	6.06008	1.59683e-08	3.55861e-07
ASTEI00956	-6.36043	4.9124	1.62001e-08	3.60346e-07
ASTEI06449	-5.88285	6.95917	1.62467e-08	3.60701e-07
ASTEI04941	-10.3518	3.42418	1.64557e-08	3.64654e-07
ASTEI07518	-6.15668	5.69502	1.65242e-08	3.65486e-07
ASTEI08617	-10.3418	3.41427	1.70706e-08	3.76315e-07
ASTEI01388	-5.86923	6.86121	1.70874e-08	3.76315e-07
ASTEI08042	-6.90726	4.48604	1.71415e-08	3.76315e-07
ASTEI10648	-6.90726	4.48604	1.71415e-08	3.76315e-07
ASTEI10588	-6.14202	5.68056	1.75925e-08	3.85499e-07
ASTEI06361	-6.33516	4.88744	1.78015e-08	3.89353e-07
ASTEI07610	-6.20848	5.33647	1.78614e-08	3.89941e-07
ASTEI10898	-5.90219	6.60539	1.81394e-08	3.95278e-07
ASTEI05715	-6.88311	4.4621	1.87538e-08	4.07912e-07
ASTEI09864	-7.73643	3.84816	1.98733e-08	4.31465e-07
ASTEI07478	5.92863	6.29945	2.00813e-08	4.3518e-07
ASTEI10936	6.14684	5.44497	2.04182e-08	4.4167e-07
ASTEI00743	-10.3012	3.37392	2.05755e-08	4.44256e-07
ASTEI04527	-6.45459	4.43687	2.1316e-08	4.59405e-07
ASTEI03692	-10.2908	3.36365	2.13729e-08	4.59791e-07
ASTEI02382	-6.16509	5.29368	2.14286e-08	4.60149e-07
ASTEI09347	-5.86486	6.27482	2.14861e-08	4.60545e-07
ASTEI03555	-6.09057	5.62984	2.18384e-08	4.67246e-07
ASTEI00374	-5.8061	6.75494	2.21595e-08	4.73257e-07
ASTEI01952	-10.2804	3.35331	2.22065e-08	4.73405e-07
ASTEI02198	-7.13405	4.15797	2.22841e-08	4.742e-07
ASTEI07085	-5.96145	5.72275	2.24263e-08	4.76368e-07
ASTEI07156	-6.1035	5.51852	2.25123e-08	4.77334e-07
ASTEI10004	-6.22615	4.99755	2.27815e-08	4.82174e-07
ASTEI01403	-6.22277	4.99421	2.30704e-08	4.86703e-07
ASTEI03063	-10.2699	3.3429	2.30781e-08	4.86703e-07
ASTEI02458	-7.12198	4.14601	2.33037e-08	4.90585e-07
ASTEI09730	-6.11627	5.39537	2.3534e-08	4.9455e-07
ASTEI01689	5.81012	6.78992	2.37603e-08	4.98108e-07
ASTEI01702	-5.76567	7.237	2.37878e-08	4.98108e-07
ASTEI08351	-6.06858	5.60817	2.39014e-08	4.99598e-07
ASTEI03184	-10.2594	3.33241	2.39895e-08	4.99668e-07
ASTEI06436	-10.2594	3.33241	2.39895e-08	4.99668e-07
ASTEI10262	-5.91219	6.11123	2.41473e-08	5.01394e-07
ASTEI04343	-7.69113	3.8032	2.41574e-08	5.01394e-07
ASTEI04178	-6.26042	4.81366	2.45179e-08	5.07981e-07
ASTEI02088	-6.81834	4.39794	2.47569e-08	5.12032e-07
ASTEI04856	-7.68344	3.79557	2.48532e-08	5.12227e-07
ASTEI06645	-7.68344	3.79557	2.48532e-08	5.12227e-07
ASTEI03126	-10.2487	3.32185	2.4943e-08	5.13181e-07
ASTEI04365	-5.65481	10.5726	2.50017e-08	5.13494e-07
ASTEI06602	-5.90913	5.94895	2.56121e-08	5.25115e-07
ASTEI08723	-5.66068	9.0504	2.59506e-08	5.31132e-07
ASTEI01663	-6.19197	4.96383	2.62064e-08	5.35437e-07
ASTEI03459	-5.90545	5.85857	2.66965e-08	5.43978e-07
ASTEI10452	-6.79781	4.37762	2.67167e-08	5.43978e-07
ASTEI01874	-5.67132	8.56083	2.68243e-08	5.45228e-07
ASTEI00324	-6.29781	4.59411	2.77275e-08	5.62615e-07
ASTEI00941	-10.2272	3.30049	2.80784e-08	5.66809e-07
ASTEI05338	-10.2272	3.30049	2.80784e-08	5.66809e-07
ASTEI05976	-10.2272	3.30049	2.80784e-08	5.66809e-07
ASTEI04173	6.69076	4.6129	2.81917e-08	5.68124e-07
ASTEI00869	-7.07268	4.09715	2.86171e-08	5.74449e-07
ASTEI09290	-5.79042	6.64682	2.86521e-08	5.74449e-07
ASTEI02702	-6.28885	4.58527	2.8665e-08	5.74449e-07
ASTEI01556	-7.65226	3.76465	2.87005e-08	5.74449e-07
ASTEI06328	-10.2163	3.28969	2.92235e-08	5.83926e-07
ASTEI03827	-7.06639	4.09092	2.92901e-08	5.84266e-07
ASTEI06849	-6.378	4.36125	2.94251e-08	5.85966e-07
ASTEI10233	5.82071	6.19403	3.15065e-08	6.26357e-07
ASTEI04103	-10.1943	3.26785	3.16803e-08	6.28754e-07
ASTEI05864	-7.6204	3.73305	3.22815e-08	6.37732e-07
ASTEI10185	-7.6204	3.73305	3.22815e-08	6.37732e-07
ASTEI03309	-5.62995	8.22196	3.2295e-08	6.37732e-07
ASTEI06638	-6.35154	4.33514	3.24571e-08	6.39861e-07
ASTEI09597	5.64101	8.23696	3.26845e-08	6.43269e-07
ASTEI05435	-5.87054	5.63331	3.27437e-08	6.4336e-07
ASTEI01984	-10.1832	3.25681	3.29982e-08	6.45133e-07
ASTEI06205	-10.1832	3.25681	3.29982e-08	6.45133e-07
ASTEI06583	-10.1832	3.25681	3.29982e-08	6.45133e-07
ASTEI02897	-6.74517	4.32552	3.31062e-08	6.46173e-07
ASTEI04120	-10.172	3.24568	3.438e-08	6.68821e-07
ASTEI06682	-10.172	3.24568	3.438e-08	6.68821e-07
ASTEI07798	-6.34082	4.32456	3.445e-08	6.6908e-07
ASTEI03629	-7.02811	4.053	3.45505e-08	6.69927e-07
ASTEI08432	-5.65351	7.38407	3.51771e-08	6.80957e-07
ASTEI07861	-7.59603	3.70889	3.53095e-08	6.824e-07
ASTEI00533	-10.1607	3.23446	3.58294e-08	6.91314e-07
ASTEI01513	-10.1493	3.22316	3.73502e-08	7.18306e-07
ASTEI05701	-10.1493	3.22316	3.73502e-08	7.18306e-07
ASTEI03750	-6.10647	4.87955	3.74757e-08	7.19545e-07
ASTEI05972	-5.99867	5.27952	3.833e-08	7.34752e-07
ASTEI01076	-6.09542	4.86867	3.90455e-08	7.47253e-07
ASTEI01103	-6.09172	4.86502	3.95857e-08	7.56362e-07
ASTEI07415	-7.57124	3.68432	3.98744e-08	7.60646e-07
ASTEI10658	-6.99541	4.02062	3.99471e-08	7.60801e-07
ASTEI08450	5.88398	5.50338	4.00708e-08	7.61928e-07
ASTEI06718	-10.1378	3.21177	4.06222e-08	7.71167e-07
ASTEI08769	-6.01129	5.14211	4.09799e-08	7.76707e-07
ASTEI04080	-10.1262	3.20029	4.23822e-08	7.98708e-07
ASTEI05108	-10.1262	3.20029	4.23822e-08	7.98708e-07
ASTEI06552	-10.1262	3.20029	4.23822e-08	7.98708e-07
ASTEI10744	-7.55448	3.6677	4.24117e-08	7.98708e-07
ASTEI05155	-5.69889	6.35147	4.2498e-08	7.99056e-07
ASTEI05966	-5.78664	5.82854	4.26986e-08	8.0155e-07
ASTEI04213	-6.97543	4.00083	4.30088e-08	8.06091e-07
ASTEI02152	-6.28598	4.27048	4.30775e-08	8.06096e-07
ASTEI06942	-6.28038	4.26496	4.39793e-08	8.21667e-07
ASTEI06327	-5.76732	5.96883	4.43351e-08	8.27003e-07
ASTEI02401	-5.61682	7.18187	4.49604e-08	8.36842e-07
ASTEI07584	-5.54618	8.42644	4.50045e-08	8.36842e-07
ASTEI07168	-6.17678	4.47477	4.57331e-08	8.49051e-07
ASTEI07579	-6.05416	4.82802	4.61373e-08	8.50553e-07
ASTEI04110	-10.1028	3.17705	4.61748e-08	8.50553e-07
ASTEI06640	-10.1028	3.17705	4.61748e-08	8.50553e-07
ASTEI07317	-10.1028	3.17705	4.61748e-08	8.50553e-07
ASTEI07696	-10.1028	3.17705	4.61748e-08	8.50553e-07
ASTEI07155	-6.95517	3.98078	4.63462e-08	8.52379e-07
ASTEI04716	-7.52896	3.64242	4.65773e-08	8.55296e-07
ASTEI04920	-5.50383	9.72013	4.78529e-08	8.77352e-07
ASTEI00179	-10.0909	3.1653	4.82179e-08	8.81303e-07
ASTEI01666	-10.0909	3.1653	4.82179e-08	8.81303e-07
ASTEI09581	-6.9415	3.96725	4.87381e-08	8.89131e-07
ASTEI09850	-6.0427	4.81674	4.88257e-08	8.89131e-07
ASTEI04229	-5.74287	5.94483	4.88724e-08	8.89131e-07
ASTEI05294	-7.52035	3.63389	4.96185e-08	9.01314e-07
ASTEI06641	-5.7291	6.07474	4.99783e-08	9.06452e-07
ASTEI02590	-10.079	3.15344	5.03666e-08	9.12093e-07
ASTEI01604	-7.51169	3.62532	5.12251e-08	9.23384e-07
ASTEI07063	-7.51169	3.62532	5.12251e-08	9.23384e-07
ASTEI10337	-7.51169	3.62532	5.12251e-08	9.23384e-07
ASTEI06726	-5.55627	7.18011	5.15276e-08	9.26881e-07
ASTEI04114	-5.92733	5.2093	5.15764e-08	9.26881e-07
ASTEI04087	-10.0669	3.14149	5.26273e-08	9.42892e-07
ASTEI09672	-10.0669	3.14149	5.26273e-08	9.42892e-07
ASTEI05471	-5.6015	6.76283	5.2817e-08	9.44855e-07
ASTEI06360	-6.01559	4.79005	5.47672e-08	9.78086e-07
ASTEI08752	-10.0547	3.12944	5.50064e-08	9.78086e-07
ASTEI10396	-10.0547	3.12944	5.50064e-08	9.78086e-07
ASTEI11019	-10.0547	3.12944	5.50064e-08	9.78086e-07
ASTEI02470	-10.0425	3.11729	5.75113e-08	1.01497e-06
ASTEI02554	-10.0425	3.11729	5.75113e-08	1.01497e-06
ASTEI04812	-10.0425	3.11729	5.75113e-08	1.01497e-06
ASTEI052404	-10.0425	3.11729	5.75113e-08	1.01497e-06
ASTEI05361	-10.0425	3.11729	5.75113e-08	1.01497e-06
ASTEI02039	-6.21142	4.19702	5.79458e-08	1.02111e-06
ASTEI02823	-7.4676	3.58166	6.02225e-08	1.05649e-06
ASTEI11204	-7.4676	3.58166	6.02225e-08	1.05649e-06
ASTEI11425	-7.4676	3.58166	6.02225e-08	1.05649e-06
ASTEI08567	-6.88549	3.91185	6.14403e-08	1.07626e-06
ASTEI00296	-5.69812	5.74163	6.154e-08	1.0764e-06
ASTEI02660	-6.59858	4.18056	6.18627e-08	1.08044e-06
ASTEI01486	-5.69141	5.81688	6.20824e-08	1.08214e-06
ASTEI03590	-7.45862	3.57276	6.2235e-08	1.08214e-06
ASTEI09281	-7.45862	3.57276	6.2235e-08	1.08214e-06
ASTEI06790	-5.83064	5.37401	6.44662e-08	1.11928e-06
ASTEI01770	-5.50336	7.15626	6.46321e-08	1.12051e-06
ASTEI02691	-5.59653	6.01143	6.58192e-08	1.13942e-06
ASTEI01791	-10.005	3.08022	6.89477e-08	1.18834e-06
ASTEI03613	-10.005	3.08022	6.89477e-08	1.18834e-06
ASTEI10254	-10.005	3.08022	6.89477e-08	1.18834e-06
ASTEI01341	-5.66419	5.79018	6.91767e-08	1.19055e-06
ASTEI11351	-5.58202	6.12202	6.947e-08	1.19385e-06
ASTEI03751	-6.85666	3.88333	7.01435e-08	1.20367e-06
ASTEI03420	-5.85226	5.1355	7.04349e-08	1.20692e-06
ASTEI10875	-5.57559	6.1743	7.1149e-08	1.21738e-06
ASTEI10311	-6.84935	3.87612	7.20513e-08	1.23101e-06
ASTEI03310	-9.99234	3.06765	7.22061e-08	1.23101e-06
ASTEI06784	-6.55643	4.13892	7.22587e-08	1.23101e-06
ASTEI05286	-5.79893	5.34286	7.32118e-08	1.24545e-06
ASTEI08748	-5.56671	6.22189	7.353e-08	1.24575e-06
ASTEI01300	-7.42212	3.53664	7.35467e-08	1.24575e-06
ASTEI04037	-7.42212	3.53664	7.35467e-08	1.24575e-06
ASTEI04026	-6.84202	3.86886	7.40195e-08	1.25196e-06
ASTEI01457	5.47672	7.18482	7.4477e-08	1.25789e-06
ASTEI09779	-5.86306	4.9963	7.53788e-08	1.2713e-06
ASTEI03973	9.97806	3.12781	7.56444e-08	1.27396e-06
ASTEI06547	-7.40351	3.51824	7.87274e-08	1.32399e-06
ASTEI02984	-9.9666	3.04218	7.92742e-08	1.32788e-06
ASTEI08625	-9.9666	3.04218	7.92742e-08	1.32788e-06
ASTEI02567	-5.43907	7.29936	7.92964e-08	1.32788e-06
ASTEI08958	-6.81978	3.84688	8.03094e-08	1.34293e-06
ASTEI01309	-5.45285	7.26403	8.24188e-08	1.37625e-06
ASTEI00705	-6.52555	4.10843	8.28093e-08	1.37994e-06
ASTEI09056	-9.95355	3.02928	8.31076e-08	1.37994e-06
ASTEI10655	-9.95355	3.02928	8.31076e-08	1.37994e-06
ASTEI06903	9.94684	3.09807	8.31076e-08	1.37994e-06
ASTEI08615	-7.38467	3.4996	8.43362e-08	1.39837e-06
ASTEI03439	-5.80528	5.08934	8.57775e-08	1.42027e-06
ASTEI01187	-5.43259	7.0591	8.62189e-08	1.42557e-06
ASTEI02814	-5.38147	8.57275	8.65851e-08	1.42962e-06
ASTEI10158	-9.94039	3.01626	8.71577e-08	1.43707e-06
ASTEI10400	-6.79719	3.82456	8.96857e-08	1.47668e-06
ASTEI08779	-5.46401	6.62823	9.36516e-08	1.53983e-06
ASTEI10347	-5.4297	6.74229	9.38286e-08	1.54059e-06
ASTEI04224	-5.38041	7.6742	9.5457e-08	1.56515e-06
ASTEI04176	-9.92711	3.00312	9.59651e-08	1.5713e-06
ASTEI04194	-5.61061	5.37816	9.63954e-08	1.57615e-06
ASTEI04208	-7.35593	3.47118	9.70055e-08	1.58393e-06
ASTEI05596	-5.92026	4.47868	9.9721e-08	1.62479e-06
ASTEI085594	-6.48118	4.06463	9.97836e-08	1.62479e-06
ASTEI00188	-7.34622	3.46159	1.00509e-07	1.6321e-06
ASTEI10631	-7.34622	3.46159	1.00509e-07	1.6321e-06
ASTEI09435	-6.75874	3.78658	1.03249e-07	1.67428e-06
ASTEI03294	-5.85885	4.63594	1.03878e-07	1.68216e-06
ASTEI02666	-7.33645	3.45193	1.04161e-07	1.68444e-06
ASTEI06761	-5.58955	5.35754	1.05216e-07	1.69916e-06
ASTEI01656	-9.90017	2.97649	1.05822e-07	1.70661e-06
ASTEI03712	-5.40368	6.85077	1.06865e-07	1.72108e-06
ASTEI04209	-6.75092	3.77887	1.09331e-07	1.75602e-06
ASTEI10659	5.30283	9.79552	1.09332e-07	1.75602e-06
ASTEI03824	-5.34076	7.59948	1.11165e-07	1.78303e-06
ASTEI01956	-5.54091	5.74683	1.13151e-07	1.81242e-06
ASTEI01581	-7.30672	3.42255	1.16075e-07	1.85421e-06
ASTEI09831	-7.30672	3.42255	1.16075e-07	1.85421e-06
ASTEI07783	5.50926	6.12214	1.16447e-07	1.85764e-06
ASTEI00093	-9.87272	2.94937	1.16873e-07	1.86191e-06
ASTEI09721	-5.5472	5.50697	1.1808e-07	1.8786e-06
ASTEI08726	5.54557	5.74841	1.1837e-07	1.88067e-06
ASTEI09795	-7.29668	3.41263	1.20393e-07	1.91024e-06
ASTEI01242	-5.37641	6.91698	1.21503e-07	1.92364e-06
ASTEI02158	-5.39886	6.44301	1.21563e-07	1.92364e-06
ASTEI04821	-5.8191	4.5969	1.22216e-07	1.93138e-06
ASTEI03729	-9.85879	2.93561	1.22897e-07	1.93694e-06
ASTEI11161	9.84891	3.00494	1.22897e-07	1.93694e-06
ASTEI10153	-6.02976	4.01832	1.23921e-07	1.95047e-06
ASTEI04466	-5.81011	4.58808	1.2632e-07	1.98487e-06
ASTEI052402	-6.7112	3.73965	1.26443e-07	1.98487e-06
ASTEI05958	-6.42205	4.0063	1.27e-07	1.99096e-06
ASTEI07978	-5.39	6.59424	1.27696e-07	1.99921e-06
ASTEI07617	-9.84473	2.92173	1.29285e-07	2.01641e-06
ASTEI11295	-9.84473	2.92173	1.29285e-07	2.01641e-06
ASTEI01682	5.60117	5.22901	1.29308e-07	2.01641e-06
ASTEI03423	-7.28656	3.40264	1.29599e-07	2.01829e-06
ASTEI03042	-5.42828	6.03016	1.30939e-07	2.03448e-06
ASTEI08328	-5.42643	6.19104	1.30984e-07	2.03448e-06
ASTEI00554	-6.00959	3.99851	1.33427e-07	2.06971e-06
ASTEI04299	-9.83054	2.90771	1.3606e-07	2.10778e-06
ASTEI04974	5.24891	9.70363	1.36742e-07	2.11556e-06
ASTEI08381	-6.68683	3.71561	1.38199e-07	2.13529e-06
ASTEI09639	-5.32471	7.11382	1.39325e-07	2.14619e-06
ASTEI03114	-5.41542	5.83421	1.39345e-07	2.14619e-06
ASTEI01983	-7.26611	3.38244	1.39632e-07	2.14619e-06
ASTEI03092	-7.26611	3.38244	1.39632e-07	2.14619e-06
ASTEI03453	-5.99599	3.98515	1.40236e-07	2.14985e-06
ASTEI09033	-5.99599	3.98515	1.40236e-07	2.14985e-06
ASTEI01306	-5.51333	5.28292	1.43642e-07	2.19863e-06
ASTEI01844	-6.38812	3.97285	1.4379e-07	2.19863e-06
ASTEI01555	-7.25578	3.37224	1.44985e-07	2.21403e-06
ASTEI05349	-7.24537	3.36197	1.50578e-07	2.29349e-06
ASTEI06639	-7.24537	3.36197	1.50578e-07	2.29349e-06
ASTEI05885	-9.8162	2.89355	1.50888e-07	2.29471e-06
ASTEI06608	-5.98225	3.97167	1.51218e-07	2.29471e-06
ASTEI03362	-6.67035	3.69935	1.51242e-07	2.29471e-06
ASTEI02199	-5.88144	4.18434	1.55932e-07	2.36283e-06
ASTEI10820	-5.22663	8.71448	1.57787e-07	2.38787e-06
ASTEI02967	-9.80171	2.87926	1.59e-07	2.39842e-06
ASTEI07441	-9.80171	2.87926	1.59e-07	2.39842e-06
ASTEI10121	-5.96839	3.95806	1.59095e-07	2.39842e-06
ASTEI05921	-7.22433	3.3412	1.62531e-07	2.44709e-06
ASTEI00333	-5.46286	5.5112	1.63267e-07	2.45438e-06
ASTEI03931	-5.37416	5.91871	1.63431e-07	2.45438e-06
ASTEI07850	-5.29312	6.60895	1.64931e-07	2.47375e-06
ASTEI07268	-6.35337	3.93861	1.67451e-07	2.50457e-06
ASTEI05004	-9.78708	2.86482	1.67623e-07	2.50457e-06
ASTEI11047	-9.78708	2.86482	1.67623e-07	2.50457e-06
ASTEI09036	-7.21369	3.3307	1.68918e-07	2.52073e-06
ASTEI01393	5.20569	8.74534	1.7272e-07	2.5742e-06
ASTEI01224	-7.20297	3.32013	1.75599e-07	2.6138e-06
ASTEI00456	5.22357	7.91695	1.76052e-07	2.61724e-06
ASTEI08211	5.23667	7.45298	1.77728e-07	2.63884e-06
ASTEI04270	-5.18913	9.2858	1.7879e-07	2.65126e-06
ASTEI00536	-5.62581	4.9133	1.79164e-07	2.65348e-06
ASTEI00354	-5.45335	5.32287	1.79417e-07	2.65389e-06
ASTEI00271	-5.28297	6.88453	1.79955e-07	2.6585e-06
ASTEI10475	-5.58015	5.12828	1.80504e-07	2.66328e-06
ASTEI05200	-6.61976	3.64947	1.81861e-07	2.67996e-06
ASTEI07556	5.39809	6.01425	1.84196e-07	2.71097e-06
ASTEI00965	5.43704	5.64323	1.86282e-07	2.73825e-06
ASTEI00385	-5.43693	5.30682	1.9059e-07	2.79808e-06
ASTEI01613	5.16588	9.66219	1.92648e-07	2.82479e-06
ASTEI10799	-5.2081	7.5413	1.96741e-07	2.86981e-06
ASTEI00407	-9.74228	2.82065	1.96936e-07	2.86981e-06
ASTEI04271	-9.74228	2.82065	1.96936e-07	2.86981e-06
ASTEI04592	-9.74228	2.82065	1.96936e-07	2.86981e-06
ASTEI05930	-9.74228	2.82065	1.96936e-07	2.86981e-06
ASTEI06591	-7.18129	3.29875	1.97557e-07	2.8753e-06
ASTEI01526	-5.32858	5.81317	1.98084e-07	2.87943e-06
ASTEI06721	-5.22107	7.15688	1.98976e-07	2.88883e-06
ASTEI00294	-6.60249	3.63245	1.99838e-07	2.89422e-06
ASTEI01595	-6.60249	3.63245	1.99838e-07	2.89422e-06
ASTEI04095	5.35635	6.04327	2.04147e-07	2.95299e-06
ASTEI06131	-7.17033	3.28794	2.05572e-07	2.96633e-06
ASTEI10852	-7.17033	3.28794	2.05572e-07	2.96633e-06
ASTEI08862	-6.59378	3.62387	2.06283e-07	2.97082e-06
ASTEI06676	-5.90429	3.89519	2.06387e-07	2.97082e-06
ASTEI05037	-9.72703	2.80562	2.08e-07	2.99038e-06
ASTEI01058	-9.71162	2.79043	2.19791e-07	3.13695e-06
ASTEI02231	-9.71162	2.79043	2.19791e-07	3.13695e-06
ASTEI04766	-9.71162	2.79043	2.19791e-07	3.13695e-06
ASTEI08555	-9.71162	2.79043	2.19791e-07	3.13695e-06
ASTEI09172	-9.71162	2.79043	2.19791e-07	3.13695e-06
ASTEI10243	-9.71162	2.79043	2.19791e-07	3.13695e-06
ASTEI09448	5.34982	5.73643	2.20917e-07	3.14921e-06
ASTEI05703	-5.72839	4.29041	2.21862e-07	3.15774e-06
ASTEI11451	-5.39336	5.35655	2.22051e-07	3.15774e-06
ASTEI02875	-5.72283	4.28497	2.26422e-07	3.21601e-06
ASTEI11192	5.23836	6.77595	2.26922e-07	3.21923e-06
ASTEI00944	-5.62548	4.5961	2.28481e-07	3.23551e-06
ASTEI03187	-5.59534	4.73369	2.28618e-07	3.23551e-06
ASTEI03822	-6.27385	3.86031	2.29744e-07	3.24755e-06
ASTEI04314	-7.13694	3.25502	2.31982e-07	3.27134e-06
ASTEI06484	-7.13694	3.25502	2.31982e-07	3.27134e-06
ASTEI09566	-9.69604	2.77509	2.32365e-07	3.27282e-06
ASTEI10008	5.55498	4.87108	2.34875e-07	3.30422e-06
ASTEI09555	-5.71165	4.27402	2.35872e-07	3.31429e-06
ASTEI08352	5.50678	5.27206	2.36576e-07	3.32023e-06
ASTEI07186	-5.1228	8.81665	2.38535e-07	3.34374e-06
ASTEI09532	-5.27537	5.88091	2.45376e-07	3.43555e-06
ASTEI05704	-6.25891	3.84561	2.49286e-07	3.48615e-06
ASTEI00487	-7.11424	3.23265	2.51779e-07	3.50854e-06
ASTEI00589	-7.11424	3.23265	2.51779e-07	3.50854e-06
ASTEI02944	-7.11424	3.23265	2.51779e-07	3.50854e-06
ASTEI04788	5.45152	5.34146	2.52461e-07	3.51389e-06
ASTEI08964	-5.26794	5.87366	2.539e-07	3.52975e-06
ASTEI05935	-5.14138	7.47638	2.58882e-07	3.59477e-06
ASTEI11444	-9.68029	2.75958	2.60104e-07	3.60749e-06
ASTEI00547	-5.33668	5.54721	2.62136e-07	3.6314e-06
ASTEI04952	5.13412	7.7608	2.64874e-07	3.66502e-06
ASTEI08604	6.22172	3.61664	2.67504e-07	3.69707e-06
ASTEI04786	-5.74401	4.04962	2.697e-07	3.72306e-06
ASTEI05141	-6.2362	3.82327	2.70781e-07	3.73362e-06
ASTEI00204	-9.66437	2.74391	2.75404e-07	3.7885e-06
ASTEI11601	-9.66437	2.74391	2.75404e-07	3.7885e-06
ASTEI05342	-6.22855	3.81575	2.78419e-07	3.8255e-06
ASTEI11289	-5.47374	5.02418	2.79572e-07	3.83688e-06
ASTEI10634	-5.19455	6.24376	2.82178e-07	3.86814e-06
ASTEI03856	-5.35618	5.02356	2.83021e-07	3.87518e-06
ASTEI08829	-6.22086	3.80819	2.86308e-07	3.9111e-06
ASTEI04382	-5.82188	3.81445	2.86308e-07	3.9111e-06
ASTEI00274	-5.57053	4.54232	2.8885e-07	3.94127e-06
ASTEI04984	-9.64827	2.72807	2.91758e-07	3.9626e-06
ASTEI06706	-9.64827	2.72807	2.91758e-07	3.9626e-06
ASTEI06810	-9.64827	2.72807	2.91758e-07	3.9626e-06
ASTEI10323	-9.64827	2.72807	2.91758e-07	3.9626e-06
ASTEI02657	-7.0795	3.19845	2.97563e-07	4.03679e-06
ASTEI04344	-5.32869	5.10256	3.08925e-07	4.1809e-06
ASTEI00894	-9.63199	2.71205	3.0925e-07	4.1809e-06
ASTEI11624	-9.63199	2.71205	3.0925e-07	4.1809e-06
ASTEI03701	-5.51986	4.65985	3.10825e-07	4.19738e-06
ASTEI06182	-5.71086	4.01717	3.11726e-07	4.20474e-06
ASTEI10901	-5.46465	4.89128	3.16421e-07	4.26319e-06
ASTEI00143	-5.0895	7.49375	3.2687e-07	4.39895e-06
ASTEI04411	5.21237	6.03352	3.27385e-07	4.40085e-06
ASTEI07637	-5.3044	5.17746	3.30182e-07	4.43339e-06
ASTEI09199	5.53703	4.66728	3.31132e-07	4.44109e-06
ASTEI06654	5.3698	5.00577	3.32661e-07	4.45652e-06
ASTEI08517	-5.62493	4.18914	3.37668e-07	4.51847e-06
ASTEI07606	-9.59887	2.67949	3.48017e-07	4.65167e-06
ASTEI10607	-5.67693	3.98398	3.5263e-07	4.70799e-06
ASTEI00531	6.73549	3.21524	3.5329e-07	4.71146e-06
ASTEI09118	-5.03221	8.2704	3.56106e-07	4.74365e-06
ASTEI09060	-5.27702	5.24306	3.57791e-07	4.76072e-06
ASTEI00990	-6.45638	3.48862	3.63226e-07	4.8276e-06
ASTEI04803	5.00474	10.4952	3.64394e-07	4.83766e-06
ASTEI00563	5.05508	7.6842	3.65875e-07	4.85185e-06
ASTEI00447	-7.01969	3.13959	3.69057e-07	4.88307e-06
ASTEI08044	-7.01969	3.13959	3.69057e-07	4.88307e-06
ASTEI08485	-9.58201	2.66293	3.69499e-07	4.88344e-06
ASTEI11420	5.01031	9.23968	3.70089e-07	4.88575e-06
ASTEI02159	-6.44673	3.47914	3.76138e-07	4.96006e-06
ASTEI11496	-7.00742	3.12753	3.85646e-07	5.07976e-06
ASTEI04368	-4.9969	9.26777	3.8883e-07	5.11598e-06
ASTEI09585	-9.56496	2.64618	3.92535e-07	5.1475e-06
ASTEI09632	-9.56496	2.64618	3.92535e-07	5.1475e-06
ASTEI10561	-9.56496	2.64618	3.92535e-07	5.1475e-06
ASTEI03276	-5.49385	4.46736	3.95784e-07	5.18434e-06
ASTEI00169	-6.42725	3.45999	4.03594e-07	5.28049e-06
ASTEI09100	-4.98935	8.96347	4.04021e-07	5.28049e-06
ASTEI07668	-5.4047	4.83273	4.0485e-07	5.28547e-06
ASTEI10317	-5.03133	7.12412	4.11493e-07	5.36625e-06
ASTEI01554	-6.99505	3.11536	4.21491e-07	5.48449e-06
ASTEI02534	-6.99505	3.11536	4.21491e-07	5.48449e-06
ASTEI10629	-5.47403	4.448	4.25416e-07	5.52947e-06
ASTEI08766	-5.00155	7.59455	4.33173e-07	5.6241e-06
ASTEI04456	-6.98257	3.1031	4.40854e-07	5.71753e-06
ASTEI03053	-5.24026	5.01639	4.42455e-07	5.73198e-06
ASTEI06879	-9.54771	2.62924	4.43797e-07	5.73676e-06
ASTEI06975	-9.54771	2.62924	4.43797e-07	5.73676e-06
ASTEI00991	5.29335	4.93228	4.53456e-07	5.8552e-06
ASTEI07237	-5.49953	4.28399	4.55194e-07	5.8712e-06
ASTEI08865	-5.08142	6.36739	4.57353e-07	5.89261e-06
ASTEI05101	-5.5453	4.11132	4.61187e-07	5.92349e-06
ASTEI00334	-6.96998	3.09073	4.61257e-07	5.92349e-06
ASTEI03796	-6.96998	3.09073	4.61257e-07	5.92349e-06
ASTEI03586	-6.38748	3.42093	4.65792e-07	5.97328e-06
ASTEI05559	-5.45393	4.42838	4.66148e-07	5.97328e-06
ASTEI08074	-5.22327	4.99985	4.70723e-07	6.02536e-06
ASTEI03115	-9.53024	2.61209	4.72319e-07	6.02615e-06
ASTEI05840	-9.53024	2.61209	4.72319e-07	6.02615e-06
ASTEI08426	-9.53024	2.61209	4.72319e-07	6.02615e-06
ASTEI11262	-5.44886	4.42343	4.74827e-07	6.05161e-06
ASTEI04999	-6.95728	3.07825	4.82764e-07	6.13949e-06
ASTEI08497	-6.95728	3.07825	4.82764e-07	6.13949e-06
ASTEI01759	-5.44377	4.41846	4.83695e-07	6.1447e-06
ASTEI00150	-4.93419	10.0328	4.88865e-07	6.2037e-06
ASTEI00905	-5.1898	5.32667	4.89897e-07	6.21011e-06
ASTEI07044	-5.477	4.26199	4.94008e-07	6.25549e-06
ASTEI05511	-4.97924	7.49824	4.95265e-07	6.26468e-06
ASTEI06627	-5.10307	5.52986	5.00543e-07	6.32465e-06
ASTEI02085	-9.51257	2.59475	5.02989e-07	6.34875e-06
ASTEI00484	-6.07494	3.66487	5.14808e-07	6.49099e-06
ASTEI07180	-5.09171	5.91525	5.15407e-07	6.4916e-06
ASTEI07925	-5.20794	4.87914	5.18344e-07	6.52162e-06
ASTEI03016	-6.36718	3.40099	5.19795e-07	6.5329e-06
ASTEI01254	-6.93155	3.05298	5.29366e-07	6.64611e-06
ASTEI03866	-5.6674	3.66345	5.30928e-07	6.65863e-06
ASTEI02715	-9.49467	2.5772	5.35993e-07	6.70077e-06
ASTEI02837	-9.49467	2.5772	5.35993e-07	6.70077e-06
ASTEI11155	-9.49467	2.5772	5.35993e-07	6.70077e-06
ASTEI02916	5.29357	4.78471	5.46682e-07	6.82124e-06
ASTEI11255	-5.158	5.37316	5.46787e-07	6.82124e-06
ASTEI07238	4.96135	7.32097	5.50088e-07	6.85516e-06
ASTEI06665	-6.9185	3.04018	5.54613e-07	6.90426e-06
ASTEI03728	-5.16115	5.21699	5.59178e-07	6.95374e-06
ASTEI06995	-5.29967	4.85428	5.70201e-07	7.07014e-06
ASTEI03141	-9.47655	2.55944	5.71537e-07	7.07014e-06
ASTEI03301	-9.47655	2.55944	5.71537e-07	7.07014e-06
ASTEI03959	-9.47655	2.55944	5.71537e-07	7.07014e-06
ASTEI10031	-9.47655	2.55944	5.71537e-07	7.07014e-06
ASTEI04963	-5.06053	5.55229	5.93891e-07	7.33898e-06
ASTEI02400	-5.54772	3.85778	6.08837e-07	7.51248e-06
ASTEI06700	-9.45819	2.54145	6.09843e-07	7.51248e-06
ASTEI09421	-9.45819	2.54145	6.09843e-07	7.51248e-06
ASTEI06100	-5.00847	6.22284	6.11492e-07	7.52492e-06
ASTEI09388	-5.04804	5.71607	6.18936e-07	7.60859e-06
ASTEI10798	-4.95462	6.62182	6.2011e-07	7.61508e-06
ASTEI07351	-5.63266	3.62956	6.20862e-07	7.61638e-06
ASTEI10038	-4.99682	5.96455	6.28093e-07	7.69707e-06
ASTEI07456	-5.15324	4.93174	6.31011e-07	7.72481e-06
ASTEI06125	4.9421	7.19106	6.37234e-07	7.79289e-06
ASTEI00549	-6.89206	3.01423	6.39164e-07	7.80032e-06
ASTEI04791	-6.89206	3.01423	6.39164e-07	7.80032e-06
ASTEI09934	-5.14605	4.92475	6.47726e-07	7.89663e-06
ASTEI09634	-9.43961	2.52325	6.51161e-07	7.92223e-06
ASTEI00674	-6.30449	3.33949	6.51169e-07	7.92223e-06
ASTEI02287	-5.03414	5.58773	6.5821e-07	7.99963e-06
ASTEI04189	-6.01395	3.60508	6.61701e-07	8.03377e-06
ASTEI09947	4.8975	7.99771	6.63204e-07	8.04374e-06
ASTEI06356	4.89461	7.83194	6.66625e-07	8.07692e-06
ASTEI09177	-4.98345	6.0387	6.68712e-07	8.09389e-06
ASTEI05122	-5.45434	4.02257	6.71961e-07	8.11796e-06
ASTEI08528	-4.89837	7.72295	6.72078e-07	8.11796e-06
ASTEI09155	-5.60604	3.60361	6.83285e-07	8.24487e-06
ASTEI00613	-5.02097	5.84657	6.90016e-07	8.31759e-06
ASTEI04046	-9.42077	2.50482	6.95761e-07	8.36119e-06
ASTEI05602	-9.42077	2.50482	6.95761e-07	8.36119e-06
ASTEI11098	-9.42077	2.50482	6.95761e-07	8.36119e-06
ASTEI02690	-5.02038	5.57438	6.97774e-07	8.37684e-06
ASTEI01670	-5.0183	5.63093	7.01655e-07	8.41487e-06
ASTEI01792	-6.86512	2.98781	7.03858e-07	8.4327e-06
ASTEI01416	4.91992	6.86116	7.11353e-07	8.51385e-06
ASTEI05893	5.28293	4.60983	7.18389e-07	8.58934e-06
ASTEI05451	-5.25995	4.69162	7.26778e-07	8.68084e-06
ASTEI02275	-6.28298	3.3184	7.31105e-07	8.72368e-06
ASTEI10818	-5.33808	4.31541	7.37311e-07	8.78842e-06
ASTEI00634	-5.25571	4.6875	7.38022e-07	8.78842e-06
ASTEI03034	-9.40169	2.48615	7.43944e-07	8.84108e-06
ASTEI04767	-9.40169	2.48615	7.43944e-07	8.84108e-06
ASTEI10266	-5.371	4.15865	7.56399e-07	8.98004e-06
ASTEI02671	-6.83767	2.9609	7.76271e-07	9.18821e-06
ASTEI07842	-6.83767	2.9609	7.76271e-07	9.18821e-06
ASTEI09644	-6.83767	2.9609	7.76271e-07	9.18821e-06
ASTEI10223	-5.97791	3.56977	7.78193e-07	9.20172e-06
ASTEI08901	-4.89051	6.88096	7.79389e-07	9.20663e-06
ASTEI10709	-5.48635	3.79797	7.8136e-07	9.21173e-06
ASTEI10046	-4.864	7.33995	7.81383e-07	9.21173e-06
ASTEI04222	-4.99146	5.60491	7.86238e-07	9.2597e-06
ASTEI04167	-4.94382	6.16017	7.95244e-07	9.35642e-06
ASTEI06076	4.84658	7.96135	8.09902e-07	9.51937e-06
ASTEI07751	-4.98371	5.47779	8.13135e-07	9.54785e-06
ASTEI08891	-6.82374	2.94726	8.15699e-07	9.56843e-06
ASTEI07081	-6.25009	3.28618	8.22648e-07	9.64036e-06
ASTEI09703	4.85366	7.23835	8.42921e-07	9.86812e-06
ASTEI03639	5.49861	4.16435	8.45361e-07	9.88687e-06
ASTEI02639	-9.38236	2.46724	8.52417e-07	9.92999e-06
ASTEI03544	-9.38236	2.46724	8.52417e-07	9.92999e-06
ASTEI04294	-9.38236	2.46724	8.52417e-07	9.92999e-06
ASTEI10437	-9.38236	2.46724	8.52417e-07	9.92999e-06
ASTEI11428	-5.55129	3.55028	8.5948e-07	1.00024e-05
ASTEI00160	-5.07974	4.75458	8.72993e-07	1.01496e-05
ASTEI06940	-4.96412	5.57841	8.75534e-07	1.01691e-05
ASTEI07564	-5.04358	5.18461	8.87758e-07	1.0292e-05
ASTEI04836	-5.94094	3.53359	8.88735e-07	1.0292e-05
ASTEI03935	-5.54195	3.5412	8.88735e-07	1.0292e-05
ASTEI11312	4.86651	6.62661	8.94276e-07	1.0346e-05
ASTEI01143	-6.79548	2.91959	9.01739e-07	1.03947e-05
ASTEI08941	-6.79548	2.91959	9.01739e-07	1.03947e-05
ASTEI02788	-5.02514	5.38753	9.02266e-07	1.03947e-05
ASTEI04596	-4.7912	8.97478	9.02563e-07	1.03947e-05
ASTEI07025	-4.88388	6.34532	9.02888e-07	1.03947e-05
ASTEI04014	-5.32758	4.11638	9.04554e-07	1.04009e-05
ASTEI03050	-5.37861	3.94881	9.05191e-07	1.04009e-05
ASTEI03061	-9.36276	2.44808	9.13479e-07	1.04757e-05
ASTEI06606	-9.36276	2.44808	9.13479e-07	1.04757e-05
ASTEI05583	4.82161	7.51094	9.21722e-07	1.05599e-05
ASTEI01551	-5.03832	5.09771	9.23462e-07	1.05696e-05
ASTEI06059	-6.21644	3.25323	9.27755e-07	1.06084e-05
ASTEI00092	-4.94584	5.72337	9.35171e-07	1.06829e-05
ASTEI07460	-5.24569	4.39247	9.50093e-07	1.08402e-05
ASTEI10222	-5.52311	3.52286	9.50782e-07	1.08402e-05
ASTEI02329	-5.36441	3.93499	9.52616e-07	1.08506e-05
ASTEI06662	-6.20504	3.24208	9.66195e-07	1.09947e-05
ASTEI06970	5.15728	4.93571	9.74805e-07	1.10626e-05
ASTEI00387	-4.93362	5.81061	9.7954e-07	1.10626e-05
ASTEI01501	-9.34289	2.42868	9.79673e-07	1.10626e-05
ASTEI07059	-9.34289	2.42868	9.79673e-07	1.10626e-05
ASTEI07619	-9.34289	2.42868	9.79673e-07	1.10626e-05
ASTEI08439	-9.34289	2.42868	9.79673e-07	1.10626e-05
ASTEI10989	-9.34289	2.42868	9.79673e-07	1.10626e-05
ASTEI11185	-9.34289	2.42868	9.79673e-07	1.10626e-05
ASTEI07470	-5.23524	4.38231	9.86648e-07	1.11307e-05
ASTEI04828	5.00233	5.31588	9.92574e-07	1.11869e-05
ASTEI02041	-9.32274	2.40901	1.0515e-06	1.18052e-05
ASTEI04754	-9.32274	2.40901	1.0515e-06	1.18052e-05
ASTEI08798	-9.32274	2.40901	1.0515e-06	1.18052e-05
ASTEI09436	-9.32274	2.40901	1.0515e-06	1.18052e-05
ASTEI00312	-4.92127	5.35359	1.05245e-06	1.18052e-05
ASTEI07529	-5.903	3.49648	1.05352e-06	1.18061e-05
ASTEI02443	-4.98897	5.28255	1.06572e-06	1.19314e-05
ASTEI08545	-5.40578	3.71956	1.07505e-06	1.20245e-05
ASTEI04652	-5.49437	3.49492	1.09059e-06	1.21867e-05
ASTEI03096	-5.02594	4.70241	1.09257e-06	1.21972e-05
ASTEI11398	-5.20342	4.35138	1.1065e-06	1.23404e-05
ASTEI11392	-6.75203	2.87707	1.10748e-06	1.23404e-05
ASTEI07032	-5.32827	3.89985	1.11316e-06	1.23919e-05
ASTEI07096	-5.1547	4.58927	1.11538e-06	1.24049e-05
ASTEI09059	-9.30231	2.38907	1.1295e-06	1.25501e-05
ASTEI01117	-5.22994	4.21022	1.13429e-06	1.25914e-05
ASTEI01955	-5.00606	4.78892	1.13568e-06	1.2595e-05
ASTEI09658	-5.16698	4.46562	1.16235e-06	1.28787e-05
ASTEI11093	-5.16202	4.4608	1.18333e-06	1.30989e-05
ASTEI07958	-4.76621	7.11295	1.19964e-06	1.32669e-05
ASTEI08828	-5.46505	3.46643	1.21122e-06	1.33825e-05
ASTEI05163	-9.28158	2.36886	1.2143e-06	1.34039e-05
ASTEI06305	-6.72232	2.84803	1.23052e-06	1.35703e-05
ASTEI05630	4.88611	5.71944	1.23472e-06	1.36039e-05
ASTEI02471	-5.36375	3.6787	1.24978e-06	1.37569e-05
ASTEI04433	-5.85412	3.44872	1.25482e-06	1.37867e-05
ASTEI06288	-5.85412	3.44872	1.25482e-06	1.37867e-05
ASTEI04052	-4.95099	5.17229	1.25799e-06	1.38086e-05
ASTEI03672	4.77972	6.54321	1.27107e-06	1.39392e-05
ASTEI06485	-4.86994	5.42872	1.27976e-06	1.40214e-05
ASTEI02469	-4.86745	5.7466	1.28132e-06	1.40255e-05
ASTEI02767	-5.11783	4.55348	1.2953e-06	1.41653e-05
ASTEI00009	-9.26056	2.34837	1.30657e-06	1.4249e-05
ASTEI06693	-9.26056	2.34837	1.30657e-06	1.4249e-05
ASTEI07235	-9.26056	2.34837	1.30657e-06	1.4249e-05
ASTEI00273	4.91681	5.55025	1.31008e-06	1.4274e-05
ASTEI06127	-5.11316	4.54894	1.31729e-06	1.43394e-05
ASTEI09063	-5.2299	4.02142	1.34671e-06	1.46288e-05
ASTEI08923	-5.18797	4.16945	1.34746e-06	1.46288e-05
ASTEI08037	-5.43512	3.43737	1.3476e-06	1.46288e-05
ASTEI07841	4.70985	7.91614	1.34969e-06	1.4638e-05
ASTEI00327	-4.85801	5.29242	1.36298e-06	1.47686e-05
ASTEI09610	-5.12678	4.42659	1.36795e-06	1.47945e-05
ASTEI10310	-6.69198	2.81839	1.3697e-06	1.47945e-05
ASTEI00197	-4.78145	6.24637	1.36995e-06	1.47945e-05
ASTEI04247	-5.34658	3.66204	1.37039e-06	1.47945e-05
ASTEI03711	-5.12168	4.42164	1.3933e-06	1.5028e-05
ASTEI00556	-4.74721	6.74257	1.39758e-06	1.50604e-05
ASTEI05184	-9.23922	2.32759	1.40708e-06	1.51075e-05
ASTEI05238	-9.23922	2.32759	1.40708e-06	1.51075e-05
ASTEI09584	-9.23922	2.32759	1.40708e-06	1.51075e-05
ASTEI11030	-9.23922	2.32759	1.40708e-06	1.51075e-05
ASTEI06453	-5.82399	3.4193	1.44843e-06	1.55232e-05
ASTEI09429	-5.425	3.42755	1.44843e-06	1.55232e-05
ASTEI02983	-6.09822	3.13769	1.47224e-06	1.5764e-05
ASTEI10990	-4.82945	5.6612	1.49835e-06	1.60291e-05
ASTEI10775	-5.32045	3.63667	1.50471e-06	1.60826e-05
ASTEI05246	9.2248	2.4177	1.51666e-06	1.61863e-05
ASTEI01782	-4.72352	6.67474	1.51716e-06	1.61863e-05
ASTEI03617	-4.6548	9.7861	1.52327e-06	1.62368e-05
ASTEI01068	-6.66099	2.78815	1.52747e-06	1.62522e-05
ASTEI04573	-6.66099	2.78815	1.52747e-06	1.62522e-05
ASTEI00331	-4.90761	5.05292	1.53645e-06	1.63295e-05
ASTEI07026	-5.15722	4.13961	1.53814e-06	1.63295e-05
ASTEI07105	4.67349	8.33942	1.5389e-06	1.63295e-05
ASTEI06451	-5.80354	3.39934	1.55811e-06	1.65185e-05
ASTEI02576	-4.77357	5.87741	1.56856e-06	1.66143e-05
ASTEI10749	-4.65926	8.43443	1.58038e-06	1.67245e-05
ASTEI07519	-4.90406	4.96769	1.59325e-06	1.68455e-05
ASTEI02638	-9.21756	2.30651	1.63627e-06	1.7254e-05
ASTEI04210	-9.21756	2.30651	1.63627e-06	1.7254e-05
ASTEI11430	-9.21756	2.30651	1.63627e-06	1.7254e-05
ASTEI02870	-5.29383	3.61085	1.65455e-06	1.74312e-05
ASTEI02109	-5.38381	3.3876	1.67755e-06	1.76577e-05
ASTEI04770	-6.07337	3.11344	1.68013e-06	1.76691e-05
ASTEI00607	-6.64524	2.77278	1.70672e-06	1.79008e-05
ASTEI05589	-6.64524	2.77278	1.70672e-06	1.79008e-05
ASTEI07703	-6.64524	2.77278	1.70672e-06	1.79008e-05
ASTEI09689	4.75837	5.82535	1.7191e-06	1.80146e-05
ASTEI03286	-4.79545	5.47163	1.73389e-06	1.81535e-05
ASTEI05467	-4.74803	5.89328	1.74378e-06	1.82408e-05
ASTEI07557	4.83982	5.24625	1.76611e-06	1.83531e-05
ASTEI02559	-5.04116	4.47912	1.76649e-06	1.83531e-05
ASTEI00342	-9.19557	2.28513	1.76696e-06	1.83531e-05
ASTEI00408	-9.19557	2.28513	1.76696e-06	1.83531e-05
ASTEI02979	-9.19557	2.28513	1.76696e-06	1.83531e-05
ASTEI04513	-9.19557	2.28513	1.76696e-06	1.83531e-05
ASTEI08353	-9.19557	2.28513	1.76696e-06	1.83531e-05
ASTEI10517	-9.19557	2.28513	1.76696e-06	1.83531e-05
ASTEI07805	-4.78778	5.51839	1.77257e-06	1.83951e-05
ASTEI02571	-4.68067	6.58704	1.78625e-06	1.85208e-05
ASTEI01404	-5.08621	4.23764	1.78964e-06	1.85396e-05
ASTEI05162	-5.76175	3.3586	1.80773e-06	1.86868e-05
ASTEI05139	-5.36277	3.36721	1.80773e-06	1.86868e-05
ASTEI01328	-4.71453	6.24442	1.8086e-06	1.86868e-05
ASTEI02959	-5.05361	4.35565	1.81221e-06	1.87077e-05
ASTEI09603	-5.14669	3.94072	1.85902e-06	1.91741e-05
ASTEI08308	-4.73523	5.996	1.86122e-06	1.918e-05
ASTEI10060	-5.75111	3.34823	1.8772e-06	1.93277e-05
ASTEI07985	-4.77542	5.4523	1.88045e-06	1.93443e-05
ASTEI03089	-9.17324	2.26343	1.90992e-06	1.95884e-05
ASTEI03125	-9.17324	2.26343	1.90992e-06	1.95884e-05
ASTEI02153	9.15366	2.35154	1.90992e-06	1.95884e-05
ASTEI10532	-6.61322	2.74157	1.91082e-06	1.95884e-05
ASTEI06175	-6.03527	3.07629	1.92284e-06	1.96945e-05
ASTEI00713	-4.76386	5.69369	1.93928e-06	1.98284e-05
ASTEI02879	-4.71826	5.69535	1.93928e-06	1.98284e-05
ASTEI11196	-5.24835	3.56678	2.00934e-06	2.05072e-05
ASTEI01209	-6.02235	3.06369	2.01262e-06	2.05072e-05
ASTEI08621	-6.02235	3.06369	2.01262e-06	2.05072e-05
ASTEI09623	-6.02235	3.06369	2.01262e-06	2.05072e-05
ASTEI01862	-4.62175	7.41843	2.03629e-06	2.07305e-05
ASTEI06818	-9.15056	2.2414	2.06647e-06	2.10014e-05
ASTEI11761	-9.15056	2.2414	2.06647e-06	2.10014e-05
ASTEI00938	-4.65406	6.33167	2.0978e-06	2.13015e-05
ASTEI03767	4.83893	5.06848	2.10709e-06	2.13774e-05
ASTEI04369	-4.70079	5.84778	2.10929e-06	2.13813e-05
ASTEI09233	-4.66506	6.00036	2.13366e-06	2.16097e-05
ASTEI09212	-6.58047	2.70967	2.14378e-06	2.16936e-05
ASTEI02969	-4.57858	8.22142	2.19794e-06	2.22225e-05
ASTEI02380	-5.99614	3.03817	2.20718e-06	2.22969e-05
ASTEI03201	-9.12752	2.21904	2.23811e-06	2.25289e-05
ASTEI07118	-9.12752	2.21904	2.23811e-06	2.25289e-05
ASTEI08478	-9.12752	2.21904	2.23811e-06	2.25289e-05
ASTEI08595	-9.12752	2.21904	2.23811e-06	2.25289e-05
ASTEI08912	4.78369	5.42294	2.23971e-06	2.25289e-05
ASTEI08531	-4.79842	5.16822	2.26374e-06	2.27512e-05
ASTEI03923	-4.72629	5.45912	2.27006e-06	2.27953e-05
ASTEI02124	-5.70776	3.30601	2.27459e-06	2.28214e-05
ASTEI04572	-4.79919	5.09907	2.27735e-06	2.28297e-05
ASTEI08491	4.77952	5.41896	2.28196e-06	2.285e-05
ASTEI10497	-4.60922	6.71649	2.28325e-06	2.285e-05
ASTEI08155	-5.2109	3.53053	2.29506e-06	2.29487e-05
ASTEI09865	4.60849	7.08494	2.32421e-06	2.32022e-05
ASTEI03332	-4.67872	5.94159	2.32436e-06	2.32022e-05
ASTEI04498	-4.59712	6.89718	2.33994e-06	2.3338e-05
ASTEI03669	4.67924	5.74977	2.36602e-06	2.35782e-05
ASTEI03091	-5.20138	3.52133	2.37369e-06	2.36346e-05
ASTEI09665	-6.54696	2.67707	2.41034e-06	2.39793e-05
ASTEI00448	-9.1041	2.19634	2.4265e-06	2.40791e-05
ASTEI02378	-9.1041	2.19634	2.4265e-06	2.40791e-05
ASTEI10649	-9.1041	2.19634	2.4265e-06	2.40791e-05
ASTEI04098	-4.783	5.08345	2.44146e-06	2.42072e-05
ASTEI07995	-5.68558	3.28443	2.46031e-06	2.43736e-05
ASTEI07677	-4.97654	4.28105	2.48219e-06	2.45698e-05
ASTEI05085	4.58884	6.82833	2.49388e-06	2.46647e-05
ASTEI07181	-4.77648	5.07716	2.49919e-06	2.46965e-05
ASTEI04809	4.57285	7.46394	2.53161e-06	2.49959e-05
ASTEI10533	-5.96945	3.01219	2.54144e-06	2.5072e-05
ASTEI06811	-6.52991	2.66049	2.55793e-06	2.52136e-05
ASTEI00716	-4.54968	8.03625	2.56432e-06	2.52555e-05
ASTEI08234	4.55288	7.81274	2.58418e-06	2.54234e-05
ASTEI05669	-5.11573	3.69379	2.58569e-06	2.54234e-05
ASTEI10689	4.52716	9.36224	2.58818e-06	2.54267e-05
ASTEI02167	-4.53151	8.68559	2.59348e-06	2.54576e-05
ASTEI06590	-9.0803	2.17328	2.63354e-06	2.57223e-05
ASTEI07117	-9.0803	2.17328	2.63354e-06	2.57223e-05
ASTEI08427	-9.0803	2.17328	2.63354e-06	2.57223e-05
ASTEI09945	-9.0803	2.17328	2.63354e-06	2.57223e-05
ASTEI10269	-9.0803	2.17328	2.63354e-06	2.57223e-05
ASTEI11762	-9.0803	2.17328	2.63354e-06	2.57223e-05
ASTEI06775	4.55312	7.39945	2.6676e-06	2.60334e-05
ASTEI10777	-5.01356	4.0005	2.69084e-06	2.62385e-05
ASTEI10748	-5.17246	3.49336	2.72107e-06	2.65113e-05
ASTEI00763	-5.09867	3.6773	2.74677e-06	2.67396e-05
ASTEI04186	-4.67588	5.60896	2.76615e-06	2.69061e-05
ASTEI02298	4.55194	7.31894	2.79881e-06	2.72013e-05
ASTEI08997	-4.67311	5.51052	2.80754e-06	2.72636e-05
ASTEI09642	4.52712	7.89964	2.81559e-06	2.73194e-05
ASTEI00177	-5.00668	3.99385	2.82581e-06	2.73694e-05
ASTEI08114	-5.00668	3.99385	2.82581e-06	2.73694e-05
ASTEI02801	-4.53232	7.67195	2.82771e-06	2.73694e-05
ASTEI00490	-4.67185	5.2963	2.85353e-06	2.75966e-05
ASTEI07262	-9.0561	2.14986	2.86135e-06	2.76269e-05
ASTEI09409	9.03991	2.2461	2.86135e-06	2.76269e-05
ASTEI00422	-6.51266	2.64372	2.88574e-06	2.77941e-05
ASTEI07174	-6.51266	2.64372	2.88574e-06	2.77941e-05
ASTEI10739	-6.51266	2.64372	2.88574e-06	2.77941e-05
ASTEI05476	5.3385	3.70722	2.91961e-06	2.80744e-05
ASTEI03785	-5.09006	3.66898	2.91961e-06	2.80744e-05
ASTEI01315	-5.92847	2.97234	2.93586e-06	2.81848e-05
ASTEI06060	-5.92847	2.97234	2.93586e-06	2.81848e-05
ASTEI08166	-4.95862	4.11421	2.94544e-06	2.82537e-05
ASTEI10469	-5.64018	3.24028	3.00695e-06	2.87969e-05
ASTEI02425	-5.24119	3.24965	3.00695e-06	2.87969e-05
ASTEI00614	-4.65485	5.27996	3.03233e-06	2.90163e-05
ASTEI01264	4.80038	4.83012	3.06249e-06	2.92812e-05
ASTEI02366	-6.49519	2.62676	3.06779e-06	2.92844e-05
ASTEI03195	-6.49519	2.62676	3.06779e-06	2.92844e-05
ASTEI04007	4.57741	6.2486	3.07505e-06	2.93299e-05
ASTEI00213	4.62258	5.84581	3.10569e-06	2.94948e-05
ASTEI00381	-9.03148	2.12605	3.11235e-06	2.94948e-05
ASTEI00808	-9.03148	2.12605	3.11235e-06	2.94948e-05
ASTEI01752	-9.03148	2.12605	3.11235e-06	2.94948e-05
ASTEI02020	-9.03148	2.12605	3.11235e-06	2.94948e-05
ASTEI03978	-9.03148	2.12605	3.11235e-06	2.94948e-05
ASTEI04528	-9.03148	2.12605	3.11235e-06	2.94948e-05
ASTEI08570	-9.03148	2.12605	3.11235e-06	2.94948e-05
ASTEI10550	4.57902	6.38326	3.12008e-06	2.95443e-05
ASTEI09633	-5.13296	3.45521	3.1288e-06	2.96031e-05
ASTEI11043	-5.6286	3.22903	3.13252e-06	2.96145e-05
ASTEI04380	-4.89085	4.33378	3.19516e-06	3.01825e-05
ASTEI01057	-4.63821	5.3744	3.22832e-06	3.04713e-05
ASTEI07853	-6.47751	2.6096	3.26329e-06	3.07522e-05
ASTEI10440	-6.47751	2.6096	3.26329e-06	3.07522e-05
ASTEI02802	-4.4714	8.55117	3.34339e-06	3.14818e-05
ASTEI06394	-4.62959	5.31196	3.35706e-06	3.15853e-05
ASTEI03057	-4.90108	4.20817	3.38433e-06	3.17886e-05
ASTEI10383	-4.48376	7.81414	3.38644e-06	3.17886e-05
ASTEI00632	-4.72563	4.6167	3.38675e-06	3.17886e-05
ASTEI03186	-5.20618	3.21587	3.40236e-06	3.19097e-05
ASTEI06692	-4.71247	4.78292	3.43049e-06	3.21478e-05
ASTEI02081	5.03753	3.97751	3.45037e-06	3.23085e-05
ASTEI01917	-6.45962	2.59223	3.4734e-06	3.24725e-05
ASTEI10051	-6.45962	2.59223	3.4734e-06	3.24725e-05
ASTEI03066	-5.03731	3.61805	3.51898e-06	3.28726e-05
ASTEI04587	-5.5933	3.19476	3.54734e-06	3.31114e-05
ASTEI00532	-9.00644	2.10186	3.69514e-06	3.4382e-05
ASTEI02908	-9.00644	2.10186	3.69514e-06	3.4382e-05
ASTEI07291	-9.00644	2.10186	3.69514e-06	3.4382e-05
ASTEI09263	-9.00644	2.10186	3.69514e-06	3.4382e-05
ASTEI05825	-4.84083	4.28554	3.89215e-06	3.61865e-05
ASTEI07333	-6.42314	2.55687	3.94253e-06	3.66261e-05
ASTEI01458	-4.48933	6.55978	3.98802e-06	3.70195e-05
ASTEI00820	-5.0102	3.59191	3.99809e-06	3.70838e-05
ASTEI06057	4.55712	5.5798	4.00435e-06	3.71127e-05
ASTEI02459	-8.98095	2.07726	4.03352e-06	3.72263e-05
ASTEI03507	-8.98095	2.07726	4.03352e-06	3.72263e-05
ASTEI05546	-8.98095	2.07726	4.03352e-06	3.72263e-05
ASTEI08496	-8.98095	2.07726	4.03352e-06	3.72263e-05
ASTEI09466	-8.98095	2.07726	4.03352e-06	3.72263e-05
ASTEI09384	4.62128	5.33748	4.03556e-06	3.72263e-05
ASTEI00769	4.45654	7.24408	4.05877e-06	3.74112e-05
ASTEI03992	-4.58137	5.26567	4.06784e-06	3.74654e-05
ASTEI02360	4.53314	6.05977	4.07552e-06	3.75069e-05
ASTEI07230	-4.68722	4.48129	4.09958e-06	3.76989e-05
ASTEI07690	-5.00104	3.58308	4.12943e-06	3.79438e-05
ASTEI05680	-4.57907	5.14866	4.14084e-06	3.80189e-05
ASTEI05138	-5.84283	2.88921	4.16682e-06	3.82277e-05
ASTEI02083	-6.40455	2.53887	4.20445e-06	3.8513e-05
ASTEI11378	6.11173	2.63	4.20445e-06	3.8513e-05
ASTEI00587	-4.66456	4.6502	4.26276e-06	3.89841e-05
ASTEI03422	-4.99183	3.57421	4.2658e-06	3.89841e-05
ASTEI08998	-4.99183	3.57421	4.2658e-06	3.89841e-05
ASTEI00847	-4.65061	4.80522	4.27219e-06	3.90123e-05
ASTEI06249	-4.66014	4.64596	4.33015e-06	3.9511e-05
ASTEI09723	4.41024	7.98816	4.36198e-06	3.97706e-05
ASTEI00592	-5.82805	2.87489	4.38774e-06	3.99436e-05
ASTEI07772	-5.82805	2.87489	4.38774e-06	3.99436e-05
ASTEI06017	4.41268	8.14116	4.40416e-06	3.99465e-05
ASTEI01758	-8.95501	2.05225	4.40838e-06	3.99465e-05
ASTEI01962	-8.95501	2.05225	4.40838e-06	3.99465e-05
ASTEI03138	-8.95501	2.05225	4.40838e-06	3.99465e-05
ASTEI07236	-8.95501	2.05225	4.40838e-06	3.99465e-05
ASTEI09564	-8.95501	2.05225	4.40838e-06	3.99465e-05
ASTEI07676	-4.82774	4.13748	4.48544e-06	4.05841e-05
ASTEI03372	4.7704	4.28693	4.48563e-06	4.05841e-05
ASTEI02825	-4.64251	4.71569	4.53005e-06	4.09546e-05
ASTEI01286	-4.97323	3.55629	4.55452e-06	4.11442e-05
ASTEI00623	-4.63828	4.71163	4.59843e-06	4.15091e-05
ASTEI05612	-5.81312	2.86042	4.62235e-06	4.16931e-05
ASTEI06944	-4.5484	5.1778	4.67008e-06	4.20725e-05
ASTEI07161	-5.0292	3.35522	4.67155e-06	4.20725e-05
ASTEI04367	-4.40992	7.21548	4.75699e-06	4.28093e-05
ASTEI01399	-4.61997	4.85318	4.76262e-06	4.28272e-05
ASTEI05950	-6.36664	2.50218	4.79131e-06	4.30524e-05
ASTEI00524	-8.92859	2.0268	4.82427e-06	4.3184e-05
ASTEI02232	-8.92859	2.0268	4.82427e-06	4.3184e-05
ASTEI07264	-8.92859	2.0268	4.82427e-06	4.3184e-05
ASTEI07633	-8.92859	2.0268	4.82427e-06	4.3184e-05
ASTEI11358	-8.92859	2.0268	4.82427e-06	4.3184e-05
ASTEI03287	4.4379	6.42793	4.87565e-06	4.36108e-05
ASTEI07884	-4.42922	6.39234	4.93346e-06	4.40944e-05
ASTEI02815	-4.3939	7.42417	4.9457e-06	4.41703e-05
ASTEI06274	-4.86164	3.85398	4.97301e-06	4.43806e-05
ASTEI01324	-5.10842	3.12178	5.00501e-06	4.46039e-05
ASTEI01542	-4.89801	3.70058	5.00559e-06	4.46039e-05
ASTEI07782	4.42547	6.44391	5.02255e-06	4.47015e-05
ASTEI07826	4.47315	6.04079	5.02413e-06	4.47015e-05
ASTEI10066	4.39502	7.42295	5.04991e-06	4.4897e-05
ASTEI02894	4.39558	6.99663	5.10664e-06	4.53671e-05
ASTEI00575	-4.52249	5.20924	5.11968e-06	4.54487e-05
ASTEI07513	4.40833	6.79072	5.12568e-06	4.54678e-05
ASTEI08167	-5.78278	2.83105	5.13665e-06	4.55035e-05
ASTEI10849	4.40466	7.04161	5.13743e-06	4.55035e-05
ASTEI00520	-5.49471	3.09922	5.2322e-06	4.63081e-05
ASTEI08731	-4.35928	8.44933	5.24179e-06	4.63582e-05
ASTEI03489	-4.44097	5.7855	5.25128e-06	4.64073e-05
ASTEI06943	-8.90168	2.00091	5.28636e-06	4.66125e-05
ASTEI09417	-8.90168	2.00091	5.28636e-06	4.66125e-05
ASTEI10834	-8.90168	2.00091	5.28636e-06	4.66125e-05
ASTEI06803	4.35	8.93809	5.31718e-06	4.68492e-05
ASTEI10238	-4.6306	4.32129	5.33589e-06	4.6979e-05
ASTEI11056	-4.36693	7.77158	5.33988e-06	4.6979e-05
ASTEI10252	-4.37511	6.99167	5.43905e-06	4.78158e-05
ASTEI10754	-5.4819	3.08682	5.47143e-06	4.79915e-05
ASTEI01484	-6.3473	2.48349	5.47532e-06	4.79915e-05
ASTEI04060	-6.3473	2.48349	5.47532e-06	4.79915e-05
ASTEI09928	-6.3473	2.48349	5.47532e-06	4.79915e-05
ASTEI07774	-4.8308	3.82432	5.54284e-06	4.85472e-05
ASTEI02735	-4.37058	6.81766	5.61191e-06	4.91157e-05
ASTEI00535	-4.74739	4.19559	5.64404e-06	4.93603e-05
ASTEI01944	4.41798	6.29214	5.66788e-06	4.9532e-05
ASTEI07426	-4.42407	5.83785	5.68299e-06	4.96272e-05
ASTEI09331	4.64386	4.68181	5.69332e-06	4.96806e-05
ASTEI02637	-5.75179	2.80108	5.71851e-06	4.98636e-05
ASTEI08927	-5.46897	3.07432	5.72344e-06	4.98697e-05
ASTEI02185	4.51629	5.30385	5.75613e-06	5.01174e-05
ASTEI00964	-8.87426	1.97456	5.8006e-06	5.02449e-05
ASTEI01661	-8.87426	1.97456	5.8006e-06	5.02449e-05
ASTEI10059	-8.87426	1.97456	5.8006e-06	5.02449e-05
ASTEI10530	-8.87426	1.97456	5.8006e-06	5.02449e-05
ASTEI10874	-8.87426	1.97456	5.8006e-06	5.02449e-05
ASTEI11293	-8.87426	1.97456	5.8006e-06	5.02449e-05
ASTEI11344	-8.87426	1.97456	5.8006e-06	5.02449e-05
ASTEI09110	-6.3277	2.46456	5.85945e-06	5.07174e-05
ASTEI08877	-4.57341	4.64942	5.96568e-06	5.1599e-05
ASTEI10956	4.66759	4.59189	5.97681e-06	5.16574e-05
ASTEI02403	-4.31404	9.43703	5.98217e-06	5.16658e-05
ASTEI10312	-4.75048	4.06316	6.02416e-06	5.19903e-05
ASTEI01693	-4.47867	5.05252	6.11875e-06	5.2768e-05
ASTEI02987	-5.44276	3.04899	6.26898e-06	5.39594e-05
ASTEI05732	-5.44276	3.04899	6.26898e-06	5.39594e-05
ASTEI01243	-6.30784	2.44538	6.2752e-06	5.39594e-05
ASTEI02696	-6.30784	2.44538	6.2752e-06	5.39594e-05
ASTEI03755	-4.39618	5.77738	6.28202e-06	5.39787e-05
ASTEI02267	-4.36823	6.33412	6.30539e-06	5.414e-05
ASTEI10245	-4.79928	3.79403	6.36493e-06	5.42968e-05
ASTEI01529	-8.8463	1.94773	6.37378e-06	5.42968e-05
ASTEI05375	-8.8463	1.94773	6.37378e-06	5.42968e-05
ASTEI06508	-8.8463	1.94773	6.37378e-06	5.42968e-05
ASTEI06600	-8.8463	1.94773	6.37378e-06	5.42968e-05
ASTEI10417	-8.8463	1.94773	6.37378e-06	5.42968e-05
ASTEI10640	-8.8463	1.94773	6.37378e-06	5.42968e-05
ASTEI10647	-8.8463	1.94773	6.37378e-06	5.42968e-05
ASTEI11280	-8.8463	1.94773	6.37378e-06	5.42968e-05
ASTEI11296	-8.8463	1.94773	6.37378e-06	5.42968e-05
ASTEI11446	-5.73604	2.78586	6.37821e-06	5.42968e-05
ASTEI01509	-4.37585	6.0652	6.37891e-06	5.42968e-05
ASTEI04822	-4.88641	3.47283	6.38691e-06	5.43256e-05
ASTEI07775	-4.30216	8.67521	6.39642e-06	5.43673e-05
ASTEI10937	4.46033	5.37432	6.44539e-06	5.4744e-05
ASTEI06824	-4.73719	4.05039	6.46148e-06	5.48412e-05
ASTEI01461	-4.41272	5.48945	6.59665e-06	5.59482e-05
ASTEI08562	4.33384	7.02714	6.60192e-06	5.59526e-05
ASTEI04264	5.13007	3.51101	6.61334e-06	5.60091e-05
ASTEI01274	4.2983	8.53816	6.62456e-06	5.60639e-05
ASTEI10392	-4.55858	4.45641	6.65874e-06	5.63127e-05
ASTEI09765	4.38846	5.84314	6.6958e-06	5.65855e-05
ASTEI02838	-6.28769	2.42595	6.72556e-06	5.67556e-05
ASTEI09400	-6.28769	2.42595	6.72556e-06	5.67556e-05
ASTEI05384	-5.72012	2.77048	6.74093e-06	5.68041e-05
ASTEI09671	-5.72012	2.77048	6.74093e-06	5.68041e-05
ASTEI06902	4.30869	7.65888	6.83441e-06	5.75506e-05
ASTEI10350	-5.42948	3.03616	6.87575e-06	5.78161e-05
ASTEI11206	-5.42948	3.03616	6.87575e-06	5.78161e-05
ASTEI04520	4.31949	7.23731	6.90356e-06	5.80086e-05
ASTEI00537	-8.8178	1.9204	7.01372e-06	5.87067e-05
ASTEI01867	-8.8178	1.9204	7.01372e-06	5.87067e-05
ASTEI02481	-8.8178	1.9204	7.01372e-06	5.87067e-05
ASTEI02928	-8.8178	1.9204	7.01372e-06	5.87067e-05
ASTEI08438	-8.8178	1.9204	7.01372e-06	5.87067e-05
ASTEI04525	-4.39774	5.47516	7.01652e-06	5.87067e-05
ASTEI05472	-4.76706	3.7631	7.12552e-06	5.95764e-05
ASTEI00390	4.32421	6.71084	7.14818e-06	5.97235e-05
ASTEI09920	-4.44009	5.0742	7.16976e-06	5.98614e-05
ASTEI01597	-5.01709	3.03415	7.20453e-06	6.00168e-05
ASTEI02333	-6.26726	2.40625	7.21383e-06	6.00168e-05
ASTEI05425	-6.26726	2.40625	7.21383e-06	6.00168e-05
ASTEI05593	-6.26726	2.40625	7.21383e-06	6.00168e-05
ASTEI06417	-6.26726	2.40625	7.21383e-06	6.00168e-05
ASTEI04192	4.31892	6.57138	7.29241e-06	6.06278e-05
ASTEI04482	-4.91741	3.24786	7.46463e-06	6.20159e-05
ASTEI10227	4.4082	5.383	7.53164e-06	6.25285e-05
ASTEI07624	-5.68774	2.73923	7.54066e-06	6.25593e-05
ASTEI10370	-4.5101	4.58884	7.57644e-06	6.2812e-05
ASTEI10747	4.31896	6.61764	7.69444e-06	6.37454e-05
ASTEI02778	-4.71716	3.88181	7.79969e-06	6.4572e-05
ASTEI05230	-4.25612	8.39757	7.86839e-06	6.50951e-05
ASTEI09951	4.36231	5.73453	7.88516e-06	6.51881e-05
ASTEI09180	4.2882	6.87619	7.9025e-06	6.52469e-05
ASTEI05705	-4.23729	10.3458	7.90335e-06	6.52469e-05
ASTEI09540	4.24265	8.53196	8.24631e-06	6.80306e-05
ASTEI09786	4.42457	5.21712	8.27855e-06	6.82489e-05
ASTEI03789	-6.2255	2.36606	8.31923e-06	6.85363e-05
ASTEI01535	4.25033	7.66791	8.34493e-06	6.87e-05
ASTEI10620	-5.65462	2.70729	8.45252e-06	6.95371e-05
ASTEI03197	-4.81509	3.40443	8.48705e-06	6.97725e-05
ASTEI03396	-4.46766	4.78078	8.50099e-06	6.97949e-05
ASTEI04292	-4.39253	5.24177	8.51486e-06	6.97949e-05
ASTEI10536	-4.50915	4.2051	8.52252e-06	6.97949e-05
ASTEI06842	-8.78872	1.89256	8.53121e-06	6.97949e-05
ASTEI10224	-8.78872	1.89256	8.53121e-06	6.97949e-05
ASTEI10528	-8.78872	1.89256	8.53121e-06	6.97949e-05
ASTEI11290	-8.78872	1.89256	8.53121e-06	6.97949e-05
ASTEI10374	4.60345	4.12994	8.5709e-06	7.0071e-05
ASTEI05047	-4.22043	9.80785	8.6125e-06	7.03623e-05
ASTEI04719	-4.66182	3.9781	8.62177e-06	7.03892e-05
ASTEI08421	4.37371	5.56135	8.68316e-06	7.08414e-05
ASTEI06192	-4.45953	4.77302	8.74699e-06	7.13128e-05
ASTEI00012	-6.20417	2.34554	8.94498e-06	7.27258e-05
ASTEI00730	-6.20417	2.34554	8.94498e-06	7.27258e-05
ASTEI03155	-6.20417	2.34554	8.94498e-06	7.27258e-05
ASTEI06588	-6.20417	2.34554	8.94498e-06	7.27258e-05
ASTEI09811	-5.63776	2.69106	8.95607e-06	7.27658e-05
ASTEI07111	-4.22171	8.40494	8.96651e-06	7.28004e-05
ASTEI11084	-4.64768	3.96456	9.05828e-06	7.34949e-05
ASTEI02562	-4.60514	4.18291	9.08342e-06	7.36482e-05
ASTEI10258	-4.31001	5.88732	9.12232e-06	7.39128e-05
ASTEI02038	-4.79404	3.38428	9.131e-06	7.39323e-05
ASTEI00375	-4.67138	3.83795	9.15359e-06	7.40643e-05
ASTEI06732	-4.85808	3.19107	9.17338e-06	7.41735e-05
ASTEI04514	4.37071	5.28968	9.19617e-06	7.43069e-05
ASTEI10743	-8.75904	1.86418	9.43113e-06	7.61531e-05
ASTEI00768	4.2944	6.14431	9.45492e-06	7.6293e-05
ASTEI00594	-5.62071	2.67465	9.49475e-06	7.6562e-05
ASTEI09389	-4.36383	5.05772	9.57993e-06	7.7196e-05
ASTEI08521	4.29633	5.94651	9.58738e-06	7.72033e-05
ASTEI05872	-5.33291	2.94304	9.60731e-06	7.72785e-05
ASTEI00831	-4.25348	6.45663	9.60983e-06	7.72785e-05
ASTEI07510	-4.3635	4.94263	9.6395e-06	7.74643e-05
ASTEI10186	-4.2863	5.67273	9.67834e-06	7.77234e-05
ASTEI08184	-4.2742	6.07507	9.7051e-06	7.78853e-05
ASTEI11077	-4.44209	4.60561	9.75287e-06	7.82154e-05
ASTEI07863	4.29046	5.94097	9.83783e-06	7.88431e-05
ASTEI08265	4.52431	4.20233	9.89922e-06	7.92812e-05
ASTEI09537	4.22301	7.2597	9.97646e-06	7.98456e-05
ASTEI03283	4.19356	8.24908	1.00237e-05	8.01694e-05
ASTEI00250	-4.26136	5.95622	1.00354e-05	8.02086e-05
ASTEI05683	4.36075	5.21995	1.00748e-05	8.04684e-05
ASTEI09305	4.33501	5.31396	1.00911e-05	8.05445e-05
ASTEI00953	-4.42239	4.73757	1.0108e-05	8.06244e-05
ASTEI03823	-4.27952	5.79711	1.01515e-05	8.09172e-05
ASTEI01385	-4.34937	5.09809	1.01706e-05	8.10143e-05
ASTEI07457	-4.61899	3.9371	1.02665e-05	8.17227e-05
ASTEI01095	-4.59479	4.04927	1.03084e-05	8.19461e-05
ASTEI06431	-4.59479	4.04927	1.03084e-05	8.19461e-05
ASTEI02710	-6.18251	2.32473	1.03678e-05	8.23628e-05
ASTEI04500	4.25542	6.33678	1.04385e-05	8.24632e-05
ASTEI01695	-8.72873	1.83525	1.04431e-05	8.24632e-05
ASTEI02617	-8.72873	1.83525	1.04431e-05	8.24632e-05
ASTEI05927	-8.72873	1.83525	1.04431e-05	8.24632e-05
ASTEI06522	-8.72873	1.83525	1.04431e-05	8.24632e-05
ASTEI08425	-8.72873	1.83525	1.04431e-05	8.24632e-05
ASTEI10476	-8.72873	1.83525	1.04431e-05	8.24632e-05
ASTEI10894	-8.72873	1.83525	1.04431e-05	8.24632e-05
ASTEI02219	-4.20027	7.31441	1.04434e-05	8.24632e-05
ASTEI07024	-4.33897	5.14037	1.05209e-05	8.30195e-05
ASTEI06787	4.6059	3.96893	1.053e-05	8.30353e-05
ASTEI01080	-4.76189	3.35353	1.05968e-05	8.35067e-05
ASTEI06945	4.3213	5.30104	1.06097e-05	8.35523e-05
ASTEI07445	-4.33674	5.03193	1.06598e-05	8.38906e-05
ASTEI08466	-4.40582	4.79163	1.07073e-05	8.41915e-05
ASTEI03803	4.18476	7.76467	1.07123e-05	8.41915e-05
ASTEI08481	-4.1954	7.06147	1.07331e-05	8.42986e-05
ASTEI10050	-4.40134	4.7175	1.10422e-05	8.66686e-05
ASTEI07479	-4.17398	8.00293	1.11015e-05	8.70592e-05
ASTEI11217	4.20705	6.9746	1.11067e-05	8.70592e-05
ASTEI10365	4.21871	6.42886	1.11657e-05	8.74634e-05
ASTEI08399	-6.16052	2.30363	1.11768e-05	8.74925e-05
ASTEI03045	-4.18334	7.21293	1.13492e-05	8.87376e-05
ASTEI04298	-5.58599	2.64126	1.13509e-05	8.87376e-05
ASTEI06614	-4.32299	4.9626	1.13594e-05	8.8745e-05
ASTEI02361	-4.31969	5.06985	1.14163e-05	8.913e-05
ASTEI02019	4.22636	6.01657	1.15501e-05	9.00748e-05
ASTEI00205	-8.69778	1.80575	1.15831e-05	9.00748e-05
ASTEI00597	-8.69778	1.80575	1.15831e-05	9.00748e-05
ASTEI03311	-8.69778	1.80575	1.15831e-05	9.00748e-05
ASTEI09875	-8.69778	1.80575	1.15831e-05	9.00748e-05
ASTEI00192	8.68375	1.9191	1.15831e-05	9.00748e-05
ASTEI08293	-5.28945	2.90124	1.17285e-05	9.10849e-05
ASTEI02062	-4.89047	2.91317	1.17285e-05	9.10849e-05
ASTEI07755	-4.6786	3.49023	1.18459e-05	9.18761e-05
ASTEI09163	-4.6786	3.49023	1.18459e-05	9.18761e-05
ASTEI10341	4.25441	5.83378	1.18921e-05	9.21738e-05
ASTEI00189	-4.57484	3.89491	1.19712e-05	9.27254e-05
ASTEI02030	-6.13819	2.28221	1.206e-05	9.31148e-05
ASTEI08154	-6.13819	2.28221	1.206e-05	9.31148e-05
ASTEI08830	-6.13819	2.28221	1.206e-05	9.31148e-05
ASTEI09109	-6.13819	2.28221	1.206e-05	9.31148e-05
ASTEI11530	-5.56832	2.62428	1.20609e-05	9.31148e-05
ASTEI09106	-4.30494	4.94544	1.20998e-05	9.33539e-05
ASTEI00406	-4.41569	4.11601	1.23391e-05	9.50878e-05
ASTEI09415	-5.27467	2.88704	1.23407e-05	9.50878e-05
ASTEI10064	4.41298	4.56851	1.26747e-05	9.7598e-05
ASTEI10092	4.32963	5.06182	1.26907e-05	9.76574e-05
ASTEI06214	-8.66615	1.77564	1.28701e-05	9.87157e-05
ASTEI09586	-8.66615	1.77564	1.28701e-05	9.87157e-05
ASTEI09609	-8.66615	1.77564	1.28701e-05	9.87157e-05
ASTEI10112	-8.66615	1.77564	1.28701e-05	9.87157e-05
ASTEI11134	-8.66615	1.77564	1.28701e-05	9.87157e-05
ASTEI07356	-4.40275	4.1037	1.29072e-05	9.89356e-05
ASTEI00350	-5.25974	2.8727	1.29903e-05	9.93784e-05
ASTEI06317	-5.25974	2.8727	1.29903e-05	9.93784e-05
ASTEI00376	-4.86076	2.88487	1.29903e-05	9.93784e-05
ASTEI10566	4.21321	5.90337	1.30059e-05	9.94337e-05
ASTEI08532	4.23205	5.81271	1.30242e-05	9.95092e-05
ASTEI00810	-4.51045	4.09239	1.32026e-05	0.000100806
ASTEI04431	-4.23317	5.3186	1.34799e-05	0.000102858
ASTEI11240	4.22793	5.77081	1.35753e-05	0.000103518
ASTEI05773	-4.84567	2.87051	1.36798e-05	0.000104248
ASTEI00269	-4.27356	4.85712	1.37309e-05	0.000104548
ASTEI03953	-4.11222	8.29133	1.37369e-05	0.000104548
ASTEI01946	4.26275	5.1881	1.39973e-05	0.000106461
ASTEI07387	4.38587	4.54311	1.4024e-05	0.000106595
ASTEI03694	-6.09247	2.23843	1.40809e-05	0.000106958
ASTEI03975	-4.26539	5.01825	1.41332e-05	0.000107286
ASTEI02392	-4.74473	3.08291	1.41553e-05	0.000107386
ASTEI01281	-4.17893	6.01014	1.4184e-05	0.000107534
ASTEI07357	-4.59419	3.59773	1.42308e-05	0.00010782
ASTEI00727	-8.63381	1.74491	1.4326e-05	0.000107917
ASTEI01991	-8.63381	1.74491	1.4326e-05	0.000107917
ASTEI03183	-8.63381	1.74491	1.4326e-05	0.000107917
ASTEI03394	-8.63381	1.74491	1.4326e-05	0.000107917
ASTEI03645	-8.63381	1.74491	1.4326e-05	0.000107917
ASTEI04768	-8.63381	1.74491	1.4326e-05	0.000107917
ASTEI05641	-8.63381	1.74491	1.4326e-05	0.000107917
ASTEI08691	-8.63381	1.74491	1.4326e-05	0.000107917
ASTEI10477	-8.63381	1.74491	1.4326e-05	0.000107917
ASTEI04816	-4.25952	4.95855	1.44845e-05	0.000109026
ASTEI07172	-4.2592	4.7825	1.44996e-05	0.000109026
ASTEI00693	4.18548	5.69183	1.45085e-05	0.000109026
ASTEI04774	4.3741	4.53209	1.45103e-05	0.000109026
ASTEI00511	4.10296	8.05106	1.47199e-05	0.000110531
ASTEI08093	-4.55015	3.72212	1.47492e-05	0.00011068
ASTEI07717	-4.14751	6.10142	1.49311e-05	0.000111974
ASTEI00317	-4.61811	3.43252	1.51209e-05	0.000113325
ASTEI00202	-4.36324	4.06615	1.51486e-05	0.00011346
ASTEI06786	-5.21399	2.82881	1.51904e-05	0.000113642
ASTEI07459	-4.16012	5.96686	1.51921e-05	0.000113642
ASTEI08890	-6.06905	2.21604	1.52372e-05	0.000113835
ASTEI09218	-6.06905	2.21604	1.52372e-05	0.000113835
ASTEI06459	4.14599	6.31096	1.5277e-05	0.00011406
ASTEI10315	-4.35655	4.0598	1.55043e-05	0.000115684
ASTEI10303	4.15727	6.07583	1.55686e-05	0.00011609
ASTEI10671	-4.34169	4.15124	1.57959e-05	0.00011771
ASTEI04336	4.08484	7.59312	1.5903e-05	0.000118308
ASTEI02405	-8.60073	1.71353	1.59765e-05	0.000118308
ASTEI03002	-8.60073	1.71353	1.59765e-05	0.000118308
ASTEI05297	-8.60073	1.71353	1.59765e-05	0.000118308
ASTEI06314	-8.60073	1.71353	1.59765e-05	0.000118308
ASTEI06607	-8.60073	1.71353	1.59765e-05	0.000118308
ASTEI10349	-8.60073	1.71353	1.59765e-05	0.000118308
ASTEI10615	-8.60073	1.71353	1.59765e-05	0.000118308
ASTEI10829	-8.60073	1.71353	1.59765e-05	0.000118308
ASTEI02500	8.57904	1.82396	1.59765e-05	0.000118308
ASTEI01255	-4.18316	5.22833	1.61917e-05	0.000119826
ASTEI08051	-4.14663	6.0292	1.6262e-05	0.000120272
ASTEI05693	5.17061	2.63236	1.64852e-05	0.000121846
ASTEI08039	-6.04525	2.19331	1.65052e-05	0.000121917
ASTEI00927	-4.04866	11.3818	1.65245e-05	0.000121984
ASTEI10049	4.2377	4.83421	1.66308e-05	0.000122691
ASTEI04796	-4.58688	3.40279	1.68386e-05	0.000124146
ASTEI06477	4.13405	5.89692	1.69231e-05	0.000124634
ASTEI06128	-4.49023	3.81421	1.69258e-05	0.000124634
ASTEI05518	-4.32947	4.03411	1.70276e-05	0.000125305
ASTEI01289	4.42736	4.24447	1.74356e-05	0.000128227
ASTEI09987	4.08259	6.80691	1.75784e-05	0.000129197
ASTEI05992	-4.69135	3.03214	1.77926e-05	0.00013069
ASTEI05293	-8.56687	1.68148	1.78517e-05	0.00013096
ASTEI08892	-8.56687	1.68148	1.78517e-05	0.00013096
ASTEI05788	-4.2876	4.45862	1.78742e-05	0.000130968
ASTEI05587	-6.02104	2.17022	1.78971e-05	0.000130968
ASTEI11465	-6.02104	2.17022	1.78971e-05	0.000130968
ASTEI09252	5.73684	2.28491	1.78971e-05	0.000130968
ASTEI00031	-4.56568	3.38262	1.81096e-05	0.00013244
ASTEI05862	4.11833	5.84858	1.84296e-05	0.000134697
ASTEI09124	4.12712	5.75113	1.90183e-05	0.000138914
ASTEI03303	-4.03334	7.91976	1.91186e-05	0.00013956
ASTEI09450	-4.26707	4.43915	1.91907e-05	0.00014
ASTEI02376	-4.25878	4.58198	1.92975e-05	0.000140692
ASTEI04986	-5.99643	2.14676	1.94271e-05	0.000141377
ASTEI08946	-5.99643	2.14676	1.94271e-05	0.000141377
ASTEI01943	4.3644	4.30716	1.94321e-05	0.000141377
ASTEI08257	-4.45007	3.776	1.94395e-05	0.000141377
ASTEI06643	-4.18	5.03984	1.95411e-05	0.000142028
ASTEI07809	4.0509	6.7941	1.97016e-05	0.000143107
ASTEI01473	4.0774	6.38974	1.98133e-05	0.000143829
ASTEI07364	-4.75166	2.78128	1.98945e-05	0.000144291
ASTEI02824	-8.53219	1.64871	1.9987e-05	0.000144291
ASTEI02977	-8.53219	1.64871	1.9987e-05	0.000144291
ASTEI07620	-8.53219	1.64871	1.9987e-05	0.000144291
ASTEI09087	-8.53219	1.64871	1.9987e-05	0.000144291
ASTEI09587	-8.53219	1.64871	1.9987e-05	0.000144291
ASTEI11387	-8.53219	1.64871	1.9987e-05	0.000144291
ASTEI11542	-8.53219	1.64871	1.9987e-05	0.000144291
ASTEI11777	-8.53219	1.64871	1.9987e-05	0.000144291
ASTEI04807	4.15857	5.14834	2.0017e-05	0.000144388
ASTEI03946	4.15993	5.36022	2.00249e-05	0.000144388
ASTEI06207	-5.43811	2.49955	2.00399e-05	0.000144407
ASTEI05285	-4.40208	3.98918	2.01314e-05	0.000144978
ASTEI02247	-4.01188	8.43451	2.03012e-05	0.000146072
ASTEI04050	-4.08081	5.78527	2.03081e-05	0.000146072
ASTEI08778	-4.64997	2.99287	2.04936e-05	0.000147317
ASTEI01061	4.04684	6.73876	2.05839e-05	0.000147875
ASTEI05739	-4.24542	4.49593	2.061e-05	0.000147973
ASTEI08036	-3.99973	8.92988	2.06792e-05	0.000148379
ASTEI07976	-5.13436	2.75261	2.10272e-05	0.000150693
ASTEI10661	-4.73538	2.76586	2.10272e-05	0.000150693
ASTEI02415	-4.00083	8.36821	2.11042e-05	0.000151153
ASTEI10211	4.31682	4.0089	2.16593e-05	0.000155034
ASTEI08565	-4.05347	6.0583	2.17173e-05	0.000155355
ASTEI10978	-4.47956	3.48866	2.18241e-05	0.000156025
ASTEI08640	4.16221	4.76373	2.20993e-05	0.000157896
ASTEI03723	4.16742	4.97562	2.23707e-05	0.000159738
ASTEI07563	-4.46959	3.4792	2.25819e-05	0.000161149
ASTEI02208	-4.14119	5.09886	2.26523e-05	0.000161554
ASTEI08663	-4.01181	6.64731	2.27157e-05	0.000161908
ASTEI05213	4.12404	5.32663	2.29424e-05	0.000163396
ASTEI01986	-5.97139	2.12292	2.29661e-05	0.000163396
ASTEI10840	-5.97139	2.12292	2.29661e-05	0.000163396
ASTEI01820	-4.13926	4.84469	2.31661e-05	0.00016472
ASTEI09302	-4.25227	3.961	2.33232e-05	0.000165737
ASTEI03515	4.35314	4.17524	2.34951e-05	0.000166668
ASTEI01911	-4.23045	4.14419	2.34951e-05	0.000166668
ASTEI03466	-5.10124	2.72098	2.3525e-05	0.000166668
ASTEI10439	-5.10124	2.72098	2.3525e-05	0.000166668
ASTEI08288	-4.70225	2.73454	2.3525e-05	0.000166668
ASTEI00311	-4.60738	2.95252	2.36816e-05	0.000167677
ASTEI02683	-4.40035	3.72877	2.3723e-05	0.00016787
ASTEI04160	4.10677	5.35863	2.37525e-05	0.000167977
ASTEI01902	4.07577	5.666	2.38772e-05	0.000168758
ASTEI03043	-3.96282	9.04177	2.393e-05	0.000169029
ASTEI03763	-4.12758	4.88778	2.39712e-05	0.00016922
ASTEI09570	-4.2135	4.30676	2.40726e-05	0.000169834
ASTEI04183	-3.97702	7.43559	2.41347e-05	0.00017017
ASTEI10776	-5.37849	2.44268	2.45145e-05	0.000172744
ASTEI00094	-4.20781	4.30139	2.45481e-05	0.000172878
ASTEI10340	-4.12321	4.77331	2.46492e-05	0.000173486
ASTEI05973	-4.6854	2.71862	2.4902e-05	0.000174952
ASTEI06914	-4.6854	2.71862	2.4902e-05	0.000174952
ASTEI07275	-4.6854	2.71862	2.4902e-05	0.000174952
ASTEI02325	-5.9459	2.0987	2.50132e-05	0.000175316
ASTEI05115	-5.9459	2.0987	2.50132e-05	0.000175316
ASTEI07198	-5.9459	2.0987	2.50132e-05	0.000175316
ASTEI10841	-5.9459	2.0987	2.50132e-05	0.000175316
ASTEI06301	-4.21769	4.13212	2.50931e-05	0.000175365
ASTEI10002	-4.04456	5.51083	2.51275e-05	0.000175365
ASTEI00660	-8.49667	1.61521	2.52136e-05	0.000175365
ASTEI01919	-8.49667	1.61521	2.52136e-05	0.000175365
ASTEI02898	-8.49667	1.61521	2.52136e-05	0.000175365
ASTEI03424	-8.49667	1.61521	2.52136e-05	0.000175365
ASTEI04010	-8.49667	1.61521	2.52136e-05	0.000175365
ASTEI05474	-8.49667	1.61521	2.52136e-05	0.000175365
ASTEI08931	-8.49667	1.61521	2.52136e-05	0.000175365
ASTEI10357	-8.49667	1.61521	2.52136e-05	0.000175365
ASTEI11139	-8.49667	1.61521	2.52136e-05	0.000175365
ASTEI11326	-8.49667	1.61521	2.52136e-05	0.000175365
ASTEI11503	-8.49667	1.61521	2.52136e-05	0.000175365
ASTEI00765	-4.47763	3.29905	2.54003e-05	0.000176559
ASTEI08960	-3.94403	9.29023	2.54557e-05	0.00017684
ASTEI05665	4.00397	6.36565	2.56286e-05	0.000177936
ASTEI03715	-4.19283	4.36887	2.57138e-05	0.000178423
ASTEI01616	3.99183	6.77205	2.57634e-05	0.000178552
ASTEI00602	-4.33735	3.92773	2.57778e-05	0.000178552
ASTEI09274	-4.33735	3.92773	2.57778e-05	0.000178552
ASTEI07957	3.97523	6.95632	2.60061e-05	0.000180027
ASTEI06387	-4.06412	5.24086	2.60297e-05	0.000180085
ASTEI10385	4.02328	5.79316	2.60799e-05	0.000180326
ASTEI04025	-4.59289	2.93882	2.61272e-05	0.000180547
ASTEI07866	-5.35806	2.42322	2.62564e-05	0.000181334
ASTEI09783	-4.66835	2.70253	2.63733e-05	0.000182034
ASTEI10144	-3.96626	7.00805	2.64276e-05	0.000182264
ASTEI00875	4.2703	3.96578	2.64375e-05	0.000182264
ASTEI08471	3.94072	8.40461	2.64742e-05	0.000182411
ASTEI08581	-3.95624	7.27784	2.67173e-05	0.000183978
ASTEI04730	3.97425	6.80422	2.68575e-05	0.000184835
ASTEI05702	4.08022	5.28568	2.71724e-05	0.000186893
ASTEI08483	-4.3898	3.56973	2.71997e-05	0.000186972
ASTEI02427	-5.91996	2.07407	2.7275e-05	0.00018738
ASTEI06773	4.35812	3.73846	2.7458e-05	0.000188426
ASTEI03867	-4.57826	2.92499	2.74591e-05	0.000188426
ASTEI10783	3.92169	9.8538	2.75771e-05	0.000189126
ASTEI03393	-4.6511	2.68626	2.79463e-05	0.000191546
ASTEI06622	-4.08739	4.79575	2.80852e-05	0.000192386
ASTEI03956	4.74708	3.15458	2.81262e-05	0.000192555
ASTEI03759	-5.33733	2.4035	2.81435e-05	0.000192562
ASTEI03582	-4.15571	4.55427	2.83822e-05	0.000193845
ASTEI00656	-8.46024	1.58093	2.84133e-05	0.000193845
ASTEI02653	-8.46024	1.58093	2.84133e-05	0.000193845
ASTEI06723	-8.46024	1.58093	2.84133e-05	0.000193845
ASTEI08429	-8.46024	1.58093	2.84133e-05	0.000193845
ASTEI11198	-4.17579	4.1846	2.87321e-05	0.000195907
ASTEI01775	-4.40824	3.42105	2.88299e-05	0.00019646
ASTEI02513	4.10935	4.63836	2.88649e-05	0.000196585
ASTEI01466	-3.90854	9.8276	2.89924e-05	0.000197339
ASTEI08072	-4.37083	3.55177	2.90153e-05	0.000197381
ASTEI06082	3.955	6.40536	2.95725e-05	0.000201055
ASTEI07607	-5.89354	2.04902	2.97774e-05	0.000202215
ASTEI11104	-5.89354	2.04902	2.97774e-05	0.000202215
ASTEI01424	3.9205	7.65905	2.97956e-05	0.000202222
ASTEI04233	4.00452	5.48236	2.98898e-05	0.000202745
ASTEI01931	-4.47505	3.08095	3.07331e-05	0.000208345
ASTEI02883	-3.93294	6.57319	3.08124e-05	0.000208763
ASTEI02603	3.97693	6.07513	3.08708e-05	0.000209038
ASTEI06855	4.05693	4.99571	3.10925e-05	0.000210419
ASTEI00173	-5.03262	2.65561	3.14307e-05	0.000212464
ASTEI10041	-4.63363	2.66981	3.14307e-05	0.000212464
ASTEI00002	3.8957	8.43759	3.15322e-05	0.000213027
ASTEI06271	3.91735	6.82857	3.20488e-05	0.000216202
ASTEI00378	-8.42288	1.54584	3.20938e-05	0.000216202
ASTEI05640	-8.42288	1.54584	3.20938e-05	0.000216202
ASTEI06208	-8.42288	1.54584	3.20938e-05	0.000216202
ASTEI06719	-8.42288	1.54584	3.20938e-05	0.000216202
ASTEI09719	-4.41973	3.24428	3.2165e-05	0.000216558
ASTEI02293	-3.87684	10.0045	3.2377e-05	0.000217713
ASTEI10405	3.96625	5.73993	3.23971e-05	0.000217713
ASTEI07806	-5.29497	2.36325	3.24104e-05	0.000217713
ASTEI09453	-5.29497	2.36325	3.24104e-05	0.000217713
ASTEI03168	-4.27726	3.87083	3.24813e-05	0.000218065
ASTEI10176	3.91926	6.68759	3.2545e-05	0.000218153
ASTEI01189	-5.86663	2.02354	3.25499e-05	0.000218153
ASTEI11670	5.57211	2.13514	3.25499e-05	0.000218153
ASTEI03419	-3.94418	5.88641	3.26213e-05	0.000218507
ASTEI01714	-3.9725	5.34154	3.26657e-05	0.000218649
ASTEI00621	-4.13817	4.14912	3.26796e-05	0.000218649
ASTEI01925	-3.90103	7.48282	3.27227e-05	0.000218813
ASTEI10824	3.97475	5.84407	3.27753e-05	0.000219041
ASTEI06691	-4.0446	4.86172	3.29571e-05	0.000220131
ASTEI10525	3.90973	7.00552	3.30854e-05	0.000220863
ASTEI05606	-4.13174	4.22958	3.31676e-05	0.000221286
ASTEI06669	3.97767	5.45735	3.32481e-05	0.000221698
ASTEI08013	-4.15537	3.86958	3.33442e-05	0.000221945
ASTEI00661	-5.01494	2.6388	3.33605e-05	0.000221945
ASTEI06329	-5.01494	2.6388	3.33605e-05	0.000221945
ASTEI11149	-5.01494	2.6388	3.33605e-05	0.000221945
ASTEI11729	-4.03595	4.95256	3.39165e-05	0.000225517
ASTEI05970	4.21349	4.16678	3.41328e-05	0.000226699
ASTEI08165	-4.13181	4.14312	3.41328e-05	0.000226699
ASTEI01840	3.88806	7.13658	3.48749e-05	0.00023145
ASTEI05983	-4.12541	4.1371	3.48874e-05	0.00023145
ASTEI05415	3.9847	5.54299	3.49159e-05	0.000231509
ASTEI04638	-4.59806	2.63634	3.54289e-05	0.000234779
ASTEI08757	-5.8392	1.99761	3.56264e-05	0.000235955
ASTEI10085	-4.13196	3.95298	3.56471e-05	0.00023596
ASTEI03716	3.94028	5.87268	3.60428e-05	0.000238445
ASTEI05904	3.8709	7.72715	3.61616e-05	0.000239096
ASTEI02007	-8.38452	1.50991	3.6339e-05	0.000239866
ASTEI02037	-8.38452	1.50991	3.6339e-05	0.000239866
ASTEI10299	-8.38452	1.50991	3.6339e-05	0.000239866
ASTEI08897	-4.31238	3.49651	3.65749e-05	0.000241288
ASTEI02777	-4.43483	3.043	3.68355e-05	0.000242871
ASTEI04311	-3.92135	5.5789	3.69434e-05	0.000243447
ASTEI02647	-3.97189	5.07202	3.70518e-05	0.000244024
ASTEI02047	-4.48722	2.83914	3.73224e-05	0.000245667
ASTEI02367	-3.86169	7.6309	3.73523e-05	0.000245667
ASTEI04357	3.85976	8.04566	3.73637e-05	0.000245667
ASTEI05008	3.94606	5.42795	3.73908e-05	0.000245708
ASTEI03655	-4.11732	3.93921	3.74694e-05	0.000246087
ASTEI03929	-3.8825	6.55473	3.77382e-05	0.000247715
ASTEI04076	3.98163	5.03905	3.77929e-05	0.000247936
ASTEI07279	-4.09139	4.2732	3.78283e-05	0.000247971
ASTEI04187	-4.37168	3.19893	3.78404e-05	0.000247971
ASTEI07320	3.85315	7.96896	3.79032e-05	0.000248245
ASTEI03056	-3.8652	7.00907	3.8602e-05	0.000252681
ASTEI10882	3.85564	7.51073	3.87025e-05	0.000253198
ASTEI06216	-4.00271	4.92131	3.89777e-05	0.000254858
ASTEI07683	-5.81125	1.97122	3.90451e-05	0.000255016
ASTEI09452	-5.81125	1.97122	3.90451e-05	0.000255016
ASTEI09390	3.98088	5.19315	3.99267e-05	0.000260629
ASTEI04067	3.84175	7.93847	3.99608e-05	0.000260707
ASTEI11103	4.13951	4.20997	4.00171e-05	0.000260718
ASTEI09669	-4.96057	2.58719	4.00289e-05	0.000260718
ASTEI03933	-4.56158	2.60209	4.00289e-05	0.000260718
ASTEI03557	-4.10835	3.82536	4.01863e-05	0.000261599
ASTEI11363	-4.40738	3.01714	4.04076e-05	0.000262895
ASTEI08251	3.8296	8.32618	4.0868e-05	0.000265743
ASTEI06062	3.87245	6.54025	4.10304e-05	0.000266316
ASTEI04897	-3.86224	6.54997	4.10403e-05	0.000266316
ASTEI03279	-8.34511	1.47309	4.12497e-05	0.000266316
ASTEI04181	-8.34511	1.47309	4.12497e-05	0.000266316
ASTEI04644	-8.34511	1.47309	4.12497e-05	0.000266316
ASTEI05650	-8.34511	1.47309	4.12497e-05	0.000266316
ASTEI05964	-8.34511	1.47309	4.12497e-05	0.000266316
ASTEI06173	-8.34511	1.47309	4.12497e-05	0.000266316
ASTEI08498	-8.34511	1.47309	4.12497e-05	0.000266316
ASTEI10646	-8.34511	1.47309	4.12497e-05	0.000266316
ASTEI10979	-8.34511	1.47309	4.12497e-05	0.000266316
ASTEI10997	-8.34511	1.47309	4.12497e-05	0.000266316
ASTEI11334	-8.34511	1.47309	4.12497e-05	0.000266316
ASTEI10685	-3.81258	10.2472	4.13984e-05	0.000267129
ASTEI06887	3.81943	9.08551	4.15398e-05	0.000267895
ASTEI05019	-4.31102	3.32924	4.15841e-05	0.000268034
ASTEI05787	-4.07037	4.17182	4.17541e-05	0.000268983
ASTEI01558	3.93479	5.49654	4.21435e-05	0.00027121
ASTEI09433	-4.24938	3.58599	4.21458e-05	0.00027121
ASTEI01572	-3.8881	5.57624	4.24864e-05	0.000273253
ASTEI02495	3.91105	5.75339	4.2751e-05	0.000274805
ASTEI10868	-5.78274	1.94435	4.28502e-05	0.000275292
ASTEI02961	-4.2998	3.31867	4.31875e-05	0.000277308
ASTEI00694	3.90745	5.58214	4.35408e-05	0.000279287
ASTEI07337	3.85978	6.51043	4.35507e-05	0.000279287
ASTEI07487	3.96719	5.13067	4.35668e-05	0.000279287
ASTEI06937	-4.19845	3.79643	4.36082e-05	0.000279322
ASTEI07368	-4.08006	3.9042	4.36196e-05	0.000279322
ASTEI11553	4.84835	2.86502	4.37661e-05	0.000280108
ASTEI055272	3.80437	9.27314	4.39335e-05	0.000281027
ASTEI09020	3.99821	4.53537	4.41677e-05	0.000282371
ASTEI09094	-3.79276	10.9851	4.45367e-05	0.000284576
ASTEI07761	-3.92348	5.06826	4.46224e-05	0.000284969
ASTEI03073	-3.9689	4.68436	4.46505e-05	0.000284995
ASTEI08360	-4.26179	3.44881	4.49186e-05	0.000286551
ASTEI10087	3.85791	6.20718	4.55664e-05	0.000290526
ASTEI02575	-4.05505	3.97896	4.57757e-05	0.000291702
ASTEI05632	3.80664	7.68286	4.59138e-05	0.000292424
ASTEI08422	-4.20438	3.67856	4.62314e-05	0.000294288
ASTEI03461	-4.2771	3.29731	4.66143e-05	0.000296565
ASTEI00293	-8.30459	1.43533	4.69471e-05	0.00029708
ASTEI01520	-8.30459	1.43533	4.69471e-05	0.00029708
ASTEI01716	-8.30459	1.43533	4.69471e-05	0.00029708
ASTEI04211	-8.30459	1.43533	4.69471e-05	0.00029708
ASTEI051271	-8.30459	1.43533	4.69471e-05	0.00029708
ASTEI06320	-8.30459	1.43533	4.69471e-05	0.00029708
ASTEI06722	-8.30459	1.43533	4.69471e-05	0.00029708
ASTEI06910	-8.30459	1.43533	4.69471e-05	0.00029708
ASTEI09280	-8.30459	1.43533	4.69471e-05	0.00029708
ASTEI11549	-8.30459	1.43533	4.69471e-05	0.00029708
ASTEI05481	-3.77637	11.2255	4.73877e-05	0.000299707
ASTEI02829	3.80711	7.36245	4.74997e-05	0.000300254
ASTEI07532	3.80279	7.28879	4.82766e-05	0.00030494
ASTEI07146	-4.50508	2.54917	4.82927e-05	0.00030494
ASTEI03416	3.80832	6.911	4.89079e-05	0.000308659
ASTEI03314	4.19695	3.58996	4.94782e-05	0.000312091
ASTEI06986	3.78972	7.31684	4.9788e-05	0.000313877
ASTEI01923	-4.23057	3.41942	4.99076e-05	0.000314463
ASTEI01443	-4.26562	3.28651	5.03603e-05	0.000317146
ASTEI10042	-5.18327	2.25754	5.05063e-05	0.000317895
ASTEI08655	-4.00812	4.27222	5.09134e-05	0.000320287
ASTEI04865	3.80446	6.85325	5.10185e-05	0.000320777
ASTEI05123	-3.93126	4.47349	5.15323e-05	0.000323835
ASTEI04773	3.97266	4.43149	5.19717e-05	0.000326422
ASTEI05993	3.84847	5.75729	5.21523e-05	0.000327382
ASTEI09514	-4.01904	4.03717	5.24213e-05	0.000328895
ASTEI03548	-3.76052	8.50566	5.25515e-05	0.000329537
ASTEI05822	-3.7843	6.94377	5.27569e-05	0.000330649
ASTEI06381	4.08787	3.79759	5.2993e-05	0.000331952
ASTEI10231	3.82267	6.00882	5.31429e-05	0.000332715
ASTEI10197	3.75187	9.30691	5.31943e-05	0.00033286
ASTEI00006	3.87252	5.43874	5.35142e-05	0.000334551
ASTEI02909	-8.26291	1.39659	5.35781e-05	0.000334551
ASTEI05668	-8.26291	1.39659	5.35781e-05	0.000334551
ASTEI04534	8.24443	1.52329	5.35781e-05	0.000334551
ASTEI09201	-3.87469	5.14073	5.39443e-05	0.000336577
ASTEI06789	3.95313	4.71079	5.39597e-05	0.000336577
ASTEI00451	-3.87069	4.97727	5.42255e-05	0.000338056
ASTEI04058	-4.39005	2.74795	5.44725e-05	0.000339417
ASTEI02440	-4.88473	2.51542	5.49042e-05	0.000341746
ASTEI09352	-4.48574	2.5311	5.49042e-05	0.000341746
ASTEI04563	4.42248	3.1564	5.54304e-05	0.000344838
ASTEI02881	4.24005	3.44644	5.55503e-05	0.000345402
ASTEI06805	-3.9982	4.01764	5.62506e-05	0.000349572
ASTEI03875	3.75401	7.62611	5.6343e-05	0.000349962
ASTEI09531	-4.32175	2.9367	5.6495e-05	0.000350721
ASTEI04407	-4.2306	3.25361	5.66537e-05	0.000351522
ASTEI01460	3.74961	7.69071	5.69534e-05	0.000353195
ASTEI08875	-5.72398	1.88911	5.71267e-05	0.000354084
ASTEI09899	-3.99649	3.92409	5.71687e-05	0.000354157
ASTEI05795	3.92884	4.47138	5.72347e-05	0.00035438
ASTEI06333	3.75331	7.59385	5.73664e-05	0.000355009
ASTEI11140	4.06079	3.77276	5.77186e-05	0.000357001
ASTEI06992	-3.96656	4.37636	5.80039e-05	0.000358578
ASTEI08233	-3.85374	5.08285	5.81335e-05	0.000359191
ASTEI06202	-3.97251	4.23886	5.85941e-05	0.000361507
ASTEI02771	-4.46615	2.5128	5.86005e-05	0.000361507
ASTEI09310	-4.46615	2.5128	5.86005e-05	0.000361507
ASTEI01668	3.82848	5.31896	5.88539e-05	0.000362881
ASTEI03891	-5.13605	2.21304	5.89816e-05	0.000363479
ASTEI050821	3.85971	5.17548	5.90342e-05	0.000363612
ASTEI09519	-3.89308	4.71962	5.92166e-05	0.000364545
ASTEI09992	-3.75367	6.78706	5.92499e-05	0.00036456
ASTEI09066	3.7474	7.24748	5.93437e-05	0.000364947
ASTEI04593	-4.18785	3.3793	5.97235e-05	0.000367091
ASTEI092504	-3.78035	6.03066	6.02081e-05	0.000369877
ASTEI03559	-8.21998	1.35682	6.13206e-05	0.000375342
ASTEI03911	-8.21998	1.35682	6.13206e-05	0.000375342
ASTEI04057	-8.21998	1.35682	6.13206e-05	0.000375342
ASTEI07499	-8.21998	1.35682	6.13206e-05	0.000375342
ASTEI09478	-8.21998	1.35682	6.13206e-05	0.000375342
ASTEI10287	-8.21998	1.35682	6.13206e-05	0.000375342
ASTEI10888	-8.21998	1.35682	6.13206e-05	0.000375342
ASTEI08262	3.75724	6.50314	6.15379e-05	0.000376477
ASTEI01807	-3.98147	3.91004	6.16745e-05	0.000376921
ASTEI099500	-3.98147	3.91004	6.16745e-05	0.000376921
ASTEI03534	-3.72286	7.97512	6.17643e-05	0.000377274
ASTEI08181	-3.87902	4.65434	6.18112e-05	0.000377365
ASTEI09780	-3.79164	5.54151	6.20623e-05	0.000378702
ASTEI02537	-3.83625	4.98673	6.21932e-05	0.000379304
ASTEI01213	-3.87786	4.36	6.24768e-05	0.000380837
ASTEI02468	-3.87919	4.42485	6.25507e-05	0.00038109
ASTEI00548	3.75511	6.484	6.2603e-05	0.000381212
ASTEI03108	-5.69368	1.86069	6.30631e-05	0.000383617
ASTEI07051	-5.69368	1.86069	6.30631e-05	0.000383617
ASTEI02120	-4.24405	3.07898	6.3289e-05	0.000384793
ASTEI05317	-3.87388	4.41989	6.36813e-05	0.000386979
ASTEI00604	-5.11185	2.19027	6.38319e-05	0.000387494
ASTEI07292	-5.11185	2.19027	6.38319e-05	0.000387494
ASTEI03792	-3.69761	10.7124	6.40844e-05	0.000388827
ASTEI09488	-4.16601	3.35881	6.42645e-05	0.000389719
ASTEI05341	-4.33889	2.70014	6.452e-05	0.000390874
ASTEI02413	-4.13243	3.47604	6.45212e-05	0.000390874
ASTEI02509	3.76309	6.1414	6.45591e-05	0.000390903
ASTEI00053	-3.87022	4.4774	6.48073e-05	0.000392175
ASTEI06655	3.89501	4.44025	6.48358e-05	0.000392175
ASTEI06566	3.75868	5.99883	6.58925e-05	0.000398362
ASTEI02860	3.81917	5.18309	6.64927e-05	0.000401785
ASTEI08030	-4.42613	2.47552	6.6894e-05	0.000403796
ASTEI10500	-4.42613	2.47552	6.6894e-05	0.000403796
ASTEI06122	3.7714	5.74539	6.73795e-05	0.000406472
ASTEI09787	3.73271	6.48042	6.74063e-05	0.000406472
ASTEI03215	3.70621	7.74421	6.76159e-05	0.000407528
ASTEI02892	3.71094	7.06457	6.80794e-05	0.000410111
ASTEI10005	-3.8138	5.15759	6.86776e-05	0.000413504
ASTEI02732	-4.21711	3.05377	6.92469e-05	0.000416719
ASTEI09009	-4.17028	3.19709	6.92868e-05	0.000416746
ASTEI04940	3.77896	5.49832	6.93407e-05	0.000416858
ASTEI05558	-5.66273	1.83172	6.97268e-05	0.000418965
ASTEI02872	-3.68691	7.78446	7.08439e-05	0.00042546
ASTEI05099	4.05229	3.61955	7.11251e-05	0.000426932
ASTEI09663	-4.4057	2.45651	7.1547e-05	0.000429245
ASTEI05277	3.7541	5.72941	7.19648e-05	0.000431533
ASTEI02791	-4.32142	2.68385	7.24152e-05	0.000433793
ASTEI00890	3.70498	6.81516	7.24153e-05	0.000433793
ASTEI09154	4.35794	3.09741	7.24684e-05	0.00043389
ASTEI00052	-3.73392	5.69006	7.267e-05	0.000434877
ASTEI08543	-3.83701	4.5049	7.28272e-05	0.000435596
ASTEI08172	-3.79243	4.94591	7.30071e-05	0.00043645
ASTEI04546	-3.78513	4.85465	7.46197e-05	0.000445865
ASTEI08782	3.75715	5.64213	7.47629e-05	0.000446494
ASTEI09647	3.70888	6.40628	7.56838e-05	0.000451765
ASTEI08034	4.03696	3.60554	7.58275e-05	0.000452165
ASTEI03514	4.02923	3.59849	7.58275e-05	0.000452165
ASTEI01451	3.8913	4.27166	7.6096e-05	0.000453537
ASTEI09482	3.84704	4.67857	7.63123e-05	0.000454596
ASTEI02555	-4.2307	2.85159	7.64286e-05	0.000455059
ASTEI00936	-3.68089	7.02081	7.66801e-05	0.000456326
ASTEI06974	-5.6311	1.80217	7.72208e-05	0.000458849
ASTEI07771	-5.6311	1.80217	7.72208e-05	0.000458849
ASTEI11094	-5.6311	1.80217	7.72208e-05	0.000458849
ASTEI08967	3.75612	5.44209	7.7295e-05	0.000459059
ASTEI11534	3.87471	4.56974	7.73584e-05	0.000459203
ASTEI02486	3.66685	7.96894	7.74657e-05	0.000459609
ASTEI075884	3.71935	6.05626	7.81291e-05	0.000463312
ASTEI00513	-3.77794	5.05052	7.82704e-05	0.000463917
ASTEI03328	3.68326	6.86001	7.92369e-05	0.000469409
ASTEI01590	4.32455	3.06697	7.9447e-05	0.000470417
ASTEI10714	3.66594	7.32547	8.01077e-05	0.000474091
ASTEI00247	-3.89131	4.08579	8.09578e-05	0.000477552
ASTEI08887	-3.89131	4.08579	8.09578e-05	0.000477552
ASTEI00921	-8.17574	1.31596	8.10571e-05	0.000477552
ASTEI06978	-8.17574	1.31596	8.10571e-05	0.000477552
ASTEI07323	-8.17574	1.31596	8.10571e-05	0.000477552
ASTEI07613	-8.17574	1.31596	8.10571e-05	0.000477552
ASTEI08430	-8.17574	1.31596	8.10571e-05	0.000477552
[truncated: 9,790 more rows]

## Sheet: 24hrPBM Carcass vs 1-2do Ov
Gene ID	logFC	logCPM	PValue	FDR
ASTEI11169	-20.1231	18.3399	4.0942e-34	4.82665e-30
ASTEI04832	-17.3266	15.1396	1.67741e-28	9.88748e-25
ASTEI03705	-20.9787	13.7835	6.47258e-28	2.54351e-24
ASTEI09440	-19.3824	12.1868	6.52264e-25	1.92239e-21
ASTEI10033	-15.0856	12.3355	2.48339e-24	5.85534e-21
ASTEI07270	-15.3725	11.6869	5.68123e-24	1.11627e-20
ASTEI03754	-15.705	11.1405	6.05071e-23	1.01903e-19
ASTEI07506	-14.1409	10.9972	8.15678e-22	1.202e-18
ASTEI07892	-17.6413	10.4447	1.22929e-21	1.61024e-18
ASTEI02990	-12.555	13.1365	5.78976e-21	6.82555e-18
ASTEI03729	-16.8195	9.6217	4.31881e-20	4.62858e-17
ASTEI01706	-11.8485	11.994	1.52239e-19	1.40649e-16
ASTEI09453	-13.0139	9.32585	1.55097e-19	1.40649e-16
ASTEI09104	-12.4363	9.99343	2.58785e-19	2.17915e-16
ASTEI08168	-12.8355	9.14709	3.358e-19	2.63917e-16
ASTEI04293	-11.9485	9.97581	8.60891e-19	6.34315e-16
ASTEI06563	-13.4403	8.87241	1.09925e-18	7.62299e-16
ASTEI08441	-16.0376	8.83796	1.27595e-18	7.94622e-16
ASTEI01705	-11.571	10.8566	1.28067e-18	7.94622e-16
ASTEI09064	-11.6485	10.1791	2.05902e-18	1.16538e-15
ASTEI06461	-13.2922	8.72382	2.08625e-18	1.16538e-15
ASTEI04415	-11.2686	11.0472	2.17476e-18	1.16538e-15
ASTEI04209	-12.2864	8.59633	3.61724e-18	1.85407e-15
ASTEI00446	-11.7761	9.3322	4.50781e-18	2.21427e-15
ASTEI10262	-11.091	10.5353	8.35442e-18	3.93961e-15
ASTEI07890	-15.494	8.29224	1.34241e-17	5.99109e-15
ASTEI08424	-11.9783	8.28711	1.37212e-17	5.99109e-15
ASTEI06745	-11.8872	8.19559	2.03474e-17	8.56698e-15
ASTEI02995	-15.3162	8.11363	2.89695e-17	1.17766e-14
ASTEI04335	-12.5663	7.99486	4.82535e-17	1.8962e-14
ASTEI07702	-11.1837	8.42861	5.39874e-17	2.05309e-14
ASTEI09422	-12.4512	7.87906	7.9339e-17	2.9229e-14
ASTEI04208	-12.3982	7.8258	9.98208e-17	3.56602e-14
ASTEI00405	-14.9911	7.7866	1.18181e-16	4.09774e-14
ASTEI09451	-10.9914	8.54548	1.34382e-16	4.52636e-14
ASTEI10032	-12.3142	7.74122	1.43504e-16	4.69937e-14
ASTEI11436	-10.3973	9.50336	1.47654e-16	4.70458e-14
ASTEI00139	-10.7378	8.76284	1.6221e-16	5.03234e-14
ASTEI11463	-12.2674	7.69411	1.75683e-16	5.31058e-14
ASTEI10652	-11.2771	7.58195	2.85003e-16	8.39976e-14
ASTEI08024	-14.7541	7.54799	3.29205e-16	9.46583e-14
ASTEI03814	-10.723	8.27607	4.29122e-16	1.2045e-13
ASTEI04470	-10.1067	9.47285	5.07657e-16	1.39181e-13
ASTEI01510	-10.2661	8.64503	6.90744e-16	1.85072e-13
ASTEI05700	-14.5665	7.35888	7.41485e-16	1.94253e-13
ASTEI00613	-9.89798	9.94744	7.668e-16	1.96517e-13
ASTEI04466	-10.331	8.35475	9.41998e-16	2.36281e-13
ASTEI09376	-10.1261	8.91352	9.9552e-16	2.41473e-13
ASTEI08547	-11.8641	7.28768	1.00366e-15	2.41473e-13
ASTEI10352	-9.88353	9.77629	1.13391e-15	2.67354e-13
ASTEI01382	-9.91792	9.11544	1.40225e-15	3.2414e-13
ASTEI01384	-9.78702	9.67973	1.72106e-15	3.90183e-13
ASTEI10328	-10.3769	7.61774	1.76651e-15	3.91659e-13
ASTEI03923	-9.72335	9.67017	1.79401e-15	3.91659e-13
ASTEI08959	-10.8395	7.14072	1.88578e-15	4.04208e-13
ASTEI07459	-9.58795	10.5833	2.00341e-15	4.21753e-13
ASTEI04471	-11.6493	7.07084	2.54336e-15	5.2603e-13
ASTEI05475	-10.6697	7.51651	2.72578e-15	5.54038e-13
ASTEI06453	-10.652	7.49866	2.94442e-15	5.88336e-13
ASTEI02998	-14.24	7.02916	3.03898e-15	5.97108e-13
ASTEI04064	-10.6293	7.47579	3.2488e-15	6.20242e-13
ASTEI09281	-11.5915	7.01244	3.26194e-15	6.20242e-13
ASTEI04407	-10.0535	8.26494	3.55139e-15	6.64561e-13
ASTEI09911	-9.86165	8.23932	3.96803e-15	7.30924e-13
ASTEI11251	-10.6581	6.95753	4.13269e-15	7.49542e-13
ASTEI08428	-10.5245	7.3702	5.11145e-15	9.13013e-13
ASTEI11289	-9.71024	8.49666	6.00182e-15	1.05054e-12
ASTEI03054	-10.4818	7.3272	6.14655e-15	1.05054e-12
ASTEI06360	-9.89708	7.91904	6.14874e-15	1.05054e-12
ASTEI01381	-9.62792	8.6341	6.27828e-15	1.05735e-12
ASTEI05845	-9.73116	8.25804	8.21678e-15	1.36433e-12
ASTEI07458	-9.99828	7.23636	9.06603e-15	1.48444e-12
ASTEI01383	-9.47167	8.66838	9.64384e-15	1.55741e-12
ASTEI11298	-13.9354	6.72097	1.13441e-14	1.79343e-12
ASTEI04200	-9.09192	11.9784	1.14096e-14	1.79343e-12
ASTEI00150	-9.04378	13.3638	1.29003e-14	2.00108e-12
ASTEI03573	-10.3896	6.6859	1.31687e-14	2.01618e-12
ASTEI11423	-13.8965	6.68155	1.34264e-14	2.02928e-12
ASTEI07527	-11.1908	6.60689	1.83881e-14	2.74402e-12
ASTEI00810	-9.38903	8.17445	2.40189e-14	3.53949e-12
ASTEI09347	-9.12437	8.77675	2.60627e-14	3.79324e-12
ASTEI09423	-10.2248	6.51886	2.68532e-14	3.86064e-12
ASTEI08538	-13.7202	6.50271	2.86683e-14	4.07193e-12
ASTEI03577	-8.93879	10.3743	2.90404e-14	4.07568e-12
ASTEI06645	-11.0794	6.49384	2.96943e-14	4.11843e-12
ASTEI10498	-9.51358	7.53342	3.21624e-14	4.40887e-12
ASTEI03817	-9.24993	7.91069	3.66246e-14	4.96284e-12
ASTEI02389	-13.6576	6.43912	3.76774e-14	5.04748e-12
ASTEI10419	-9.65553	7.20229	4.31505e-14	5.71574e-12
ASTEI09913	-9.11848	8.31435	4.43199e-14	5.80541e-12
ASTEI04171	-10.016	6.85686	4.5906e-14	5.9471e-12
ASTEI00609	-9.12386	8.40657	5.0396e-14	6.45781e-12
ASTEI10549	-9.56175	6.79556	5.97553e-14	7.57479e-12
ASTEI08042	-9.92722	6.7671	6.73491e-14	8.37987e-12
ASTEI01823	-9.24307	7.76793	6.7528e-14	8.37987e-12
ASTEI10017	-8.87216	8.64909	6.86635e-14	8.43202e-12
ASTEI06255	-10.8771	6.28831	7.11488e-14	8.64714e-12
ASTEI08229	-8.78327	9.61584	7.2874e-14	8.76644e-12
ASTEI10313	-13.4826	6.26114	8.00356e-14	9.53071e-12
ASTEI09034	-8.77573	9.01031	8.32628e-14	9.81585e-12
ASTEI06492	-9.95703	6.24686	8.51804e-14	9.88017e-12
ASTEI02132	-8.92463	8.02749	8.54845e-14	9.88017e-12
ASTEI02553	-9.47391	6.7067	8.71543e-14	9.97536e-12
ASTEI06523	-8.68902	9.60553	9.32005e-14	1.05648e-11
ASTEI07094	-8.849	8.56477	9.86715e-14	1.10785e-11
ASTEI04331	-8.58691	11.5811	1.01065e-13	1.12402e-11
ASTEI05141	-9.81098	6.64943	1.10914e-13	1.22202e-11
ASTEI00445	-10.77	6.17934	1.13025e-13	1.22383e-11
ASTEI07456	-8.95808	7.96228	1.13154e-13	1.22383e-11
ASTEI10351	-10.7631	6.17224	1.16159e-13	1.24491e-11
ASTEI08055	-8.55605	10.3436	1.31329e-13	1.39481e-11
ASTEI05292	-9.83713	6.12482	1.42765e-13	1.50273e-11
ASTEI01388	-8.62273	8.85724	1.6109e-13	1.68061e-11
ASTEI11742	-13.2682	6.04262	2.01307e-13	2.08176e-11
ASTEI09751	-13.2606	6.03482	2.08692e-13	2.13937e-11
ASTEI00591	-8.78932	8.07113	2.13292e-13	2.16723e-11
ASTEI04120	-13.2529	6.02698	2.15087e-13	2.16723e-11
ASTEI04473	-9.28144	7.08165	2.2223e-13	2.22023e-11
ASTEI00753	-8.72042	7.61752	2.63061e-13	2.60607e-11
ASTEI08739	-8.68528	8.12639	2.73038e-13	2.68237e-11
ASTEI04472	-10.5557	5.9608	2.84135e-13	2.76832e-11
ASTEI08228	-10.545	5.94978	2.97049e-13	2.87042e-11
ASTEI01170	-8.39162	9.95473	3.03831e-13	2.91208e-11
ASTEI02557	-9.62792	5.91145	3.51356e-13	3.34043e-11
ASTEI07891	-13.1213	5.8925	3.80255e-13	3.54951e-11
ASTEI02412	-8.60755	8.04845	3.81825e-13	3.54951e-11
ASTEI00951	-8.39097	8.97259	3.8238e-13	3.54951e-11
ASTEI02996	-13.0987	5.8693	4.20343e-13	3.87143e-11
ASTEI02997	-10.4499	5.85259	4.49797e-13	4.11059e-11
ASTEI09063	-8.84705	6.86161	5.69103e-13	5.16089e-11
ASTEI03055	-10.3848	5.78604	5.94237e-13	5.31519e-11
ASTEI08015	-9.05279	6.85083	5.95136e-13	5.31519e-11
ASTEI06639	-10.3757	5.77672	6.15834e-13	5.4587e-11
ASTEI01076	-8.81912	6.83341	6.42405e-13	5.65173e-11
ASTEI02651	-9.48487	5.76519	6.52313e-13	5.69638e-11
ASTEI10574	-8.47342	7.36922	7.62252e-13	6.60749e-11
ASTEI02361	-8.27709	8.22249	9.20245e-13	7.91881e-11
ASTEI08517	-8.94318	6.74005	9.55322e-13	8.16108e-11
ASTEI08081	-10.2552	5.65317	1.0384e-12	8.807e-11
ASTEI02736	-8.9055	6.44414	1.09404e-12	9.21262e-11
ASTEI04430	-8.37096	7.56423	1.10918e-12	9.24554e-11
ASTEI01171	-8.09276	9.52935	1.11364e-12	9.24554e-11
ASTEI09934	-8.42348	7.42531	1.13054e-12	9.32023e-11
ASTEI05911	-8.21973	7.99551	1.14207e-12	9.34988e-11
ASTEI05866	-8.29929	7.39952	1.26552e-12	1.02891e-10
ASTEI01043	8.05482	10.0759	1.43475e-12	1.15851e-10
ASTEI04736	-8.17097	8.11621	1.45241e-12	1.16479e-10
ASTEI07109	-8.65194	6.8547	1.49521e-12	1.19102e-10
ASTEI01916	-12.791	5.5537	1.57804e-12	1.24024e-10
ASTEI08548	-12.791	5.5537	1.57804e-12	1.24024e-10
ASTEI00428	-8.25224	7.69202	1.7626e-12	1.37611e-10
ASTEI03761	-10.1273	5.52179	1.79016e-12	1.38843e-10
ASTEI11262	-8.60283	6.80511	1.85121e-12	1.41272e-10
ASTEI06363	-9.15631	5.98428	1.85474e-12	1.41272e-10
ASTEI06641	-8.201	7.78457	1.85742e-12	1.41272e-10
ASTEI08432	-7.97113	8.9416	1.98083e-12	1.49692e-10
ASTEI00892	-8.76316	6.29974	2.01839e-12	1.50608e-10
ASTEI00424	-12.7333	5.49432	2.0185e-12	1.50608e-10
ASTEI05824	-12.7296	5.49052	2.05381e-12	1.52279e-10
ASTEI06761	-8.21978	7.22046	2.71463e-12	2.00018e-10
ASTEI03271	-8.67636	6.47003	3.00331e-12	2.19913e-10
ASTEI02547	-12.6064	5.36356	3.47191e-12	2.52656e-10
ASTEI10294	-7.90045	8.13446	3.60945e-12	2.61054e-10
ASTEI08901	-7.82913	9.04071	3.7088e-12	2.66604e-10
ASTEI02407	-8.98806	5.81252	3.82876e-12	2.73559e-10
ASTEI10276	-8.09194	6.98529	3.93269e-12	2.77728e-10
ASTEI07230	-8.13289	7.13304	3.95131e-12	2.77728e-10
ASTEI04224	-7.80019	9.32924	3.95778e-12	2.77728e-10
ASTEI08034	-7.71479	10.4511	4.5052e-12	3.14271e-10
ASTEI02079	-9.03048	5.29845	4.59391e-12	3.18574e-10
ASTEI10264	-7.91081	7.56046	4.84874e-12	3.3428e-10
ASTEI05298	-8.02055	6.91337	5.34304e-12	3.66215e-10
ASTEI10791	-8.53436	6.06722	5.39567e-12	3.67685e-10
ASTEI04993	-7.95103	7.31177	5.53008e-12	3.74679e-10
ASTEI08482	-9.85338	5.23947	5.78982e-12	3.90035e-10
ASTEI07180	-7.8128	7.86042	6.15542e-12	4.12308e-10
ASTEI05371	-7.64332	9.75182	6.25213e-12	4.1642e-10
ASTEI04344	-8.01832	7.01772	6.45643e-12	4.27261e-10
ASTEI10129	-9.82691	5.2121	6.48738e-12	4.27261e-10
ASTEI04066	-8.13095	6.49664	6.86639e-12	4.49711e-10
ASTEI08010	-7.5815	12.2062	6.923e-12	4.50913e-10
ASTEI07585	-8.16121	6.67836	7.12043e-12	4.60926e-10
ASTEI11264	-8.84102	5.66209	7.20114e-12	4.60926e-10
ASTEI10265	-7.72313	8.04187	7.2229e-12	4.60926e-10
ASTEI10492	-7.62431	9.69665	7.23312e-12	4.60926e-10
ASTEI06638	-8.44129	5.65641	7.42783e-12	4.70788e-10
ASTEI01596	-7.80844	7.80545	7.79038e-12	4.91127e-10
ASTEI04958	-12.3994	5.14941	8.46864e-12	5.31047e-10
ASTEI10663	-7.54434	9.67684	1.03254e-11	6.41267e-10
ASTEI09781	-9.7207	5.10214	1.03351e-11	6.41267e-10
ASTEI02322	-12.3522	5.10051	1.04521e-11	6.45129e-10
ASTEI02571	-7.60026	8.72061	1.05412e-11	6.47242e-10
ASTEI05740	-8.74924	5.56802	1.06434e-11	6.50129e-10
ASTEI02870	-8.37008	5.8999	1.0897e-11	6.62188e-10
ASTEI06230	-8.72446	5.5426	1.18559e-11	7.16766e-10
ASTEI09618	-7.86647	6.86478	1.2384e-11	7.44871e-10
ASTEI00660	-12.2785	5.02392	1.42759e-11	8.5431e-10
ASTEI07156	-7.85255	6.50348	1.50004e-11	8.93127e-10
ASTEI10275	-7.48464	8.50732	1.54904e-11	9.17672e-10
ASTEI05471	-7.52239	7.92123	1.60803e-11	9.47853e-10
ASTEI02455	-7.43371	9.43142	1.70752e-11	1.00149e-09
ASTEI04026	-8.717	4.9741	1.75169e-11	1.02231e-09
ASTEI09899	-7.67815	6.77446	1.82443e-11	1.05816e-09
ASTEI05935	-7.43815	9.00335	1.83107e-11	1.05816e-09
ASTEI04330	-7.80518	6.4556	1.84026e-11	1.05829e-09
ASTEI07089	7.39706	10.4405	1.8806e-11	1.07407e-09
ASTEI09350	-8.70123	4.95773	1.88593e-11	1.07407e-09
ASTEI04313	-7.69384	7.13125	1.93692e-11	1.0978e-09
ASTEI08078	-7.57031	7.66645	1.96202e-11	1.10671e-09
ASTEI00893	-7.75452	6.75194	1.99926e-11	1.12234e-09
ASTEI09750	-8.67457	4.93003	2.11033e-11	1.17234e-09
ASTEI01858	-8.1967	5.4056	2.11426e-11	1.17234e-09
ASTEI09163	-8.00551	6.00905	2.11815e-11	1.17234e-09
ASTEI08023	-8.58591	5.40027	2.1535e-11	1.18634e-09
ASTEI00449	-7.90116	6.4155	2.16992e-11	1.18982e-09
ASTEI07518	-7.78931	6.5649	2.34161e-11	1.27802e-09
ASTEI09782	-7.83959	6.20157	2.39775e-11	1.30263e-09
ASTEI09424	-12.1521	4.89228	2.45949e-11	1.33004e-09
ASTEI00333	-7.68284	6.95974	2.47749e-11	1.33366e-09
ASTEI03706	-7.8651	6.379	2.53362e-11	1.35768e-09
ASTEI06325	-8.54606	5.35927	2.54751e-11	1.35894e-09
ASTEI08321	-7.3133	9.34963	2.6728e-11	1.41935e-09
ASTEI10314	-7.29651	9.46476	2.80787e-11	1.48439e-09
ASTEI10621	-9.45868	4.8297	3.1592e-11	1.66267e-09
ASTEI04269	-9.44133	4.81161	3.3801e-11	1.76319e-09
ASTEI06547	-9.44133	4.81161	3.3801e-11	1.76319e-09
ASTEI08767	-9.42966	4.79942	3.56979e-11	1.85393e-09
ASTEI07162	-7.57184	6.46069	3.66137e-11	1.89315e-09
ASTEI04711	-8.45861	5.2692	3.72637e-11	1.91835e-09
ASTEI07803	-7.85149	5.85229	4.08627e-11	2.09273e-09
ASTEI05597	-12.0316	4.7664	4.10061e-11	2.09273e-09
ASTEI10617	-7.38149	7.15487	4.16787e-11	2.11789e-09
ASTEI09626	-7.28785	7.68661	4.39776e-11	2.22511e-09
ASTEI07483	-8.49727	4.74539	4.46296e-11	2.24845e-09
ASTEI06287	-7.14021	10.6271	4.82264e-11	2.41932e-09
ASTEI01056	8.82707	5.87735	4.92235e-11	2.45411e-09
ASTEI08371	-11.9891	4.72189	4.93362e-11	2.45411e-09
ASTEI017980	-7.19745	8.43244	5.0657e-11	2.50922e-09
ASTEI05714	-7.56472	6.21227	5.1489e-11	2.5311e-09
ASTEI09414	-9.34514	4.7111	5.1528e-11	2.5311e-09
ASTEI02400	-8.00474	5.52654	5.19891e-11	2.54315e-09
ASTEI00287	7.36205	7.89692	5.31596e-11	2.58966e-09
ASTEI09036	-9.33265	4.69804	5.38335e-11	2.6117e-09
ASTEI00381	-11.9642	4.69583	5.46284e-11	2.6394e-09
ASTEI04467	-7.32325	7.26668	5.52153e-11	2.65687e-09
ASTEI10166	-7.20975	7.92316	5.55697e-11	2.66306e-09
ASTEI07457	-7.66287	6.17417	6.02049e-11	2.8735e-09
ASTEI01266	-7.96813	5.48902	6.11756e-11	2.90806e-09
ASTEI09290	-7.29327	7.38893	6.41806e-11	3.02172e-09
ASTEI01814	-11.9261	4.65584	6.43355e-11	3.02172e-09
ASTEI08664	-11.9261	4.65584	6.43355e-11	3.02172e-09
ASTEI10111	-9.28808	4.65136	6.53132e-11	3.05547e-09
ASTEI01887	-7.05878	10.1032	7.21011e-11	3.35968e-09
ASTEI01581	-9.26197	4.62399	7.26613e-11	3.37246e-09
ASTEI09977	-7.45098	6.44569	7.32549e-11	3.38667e-09
ASTEI03572	-11.8869	4.61473	7.61012e-11	3.50452e-09
ASTEI05418	-7.40693	6.68196	8.08563e-11	3.70901e-09
ASTEI08497	-9.22866	4.58905	8.48887e-11	3.87889e-09
ASTEI10564	-7.58124	6.0914	8.52705e-11	3.88129e-09
ASTEI02012	-7.31538	6.40858	8.60437e-11	3.90142e-09
ASTEI09920	-7.23814	7.07002	8.82618e-11	3.98179e-09
ASTEI07981	8.6885	5.74304	8.84918e-11	3.98179e-09
ASTEI05451	-7.43132	6.07708	9.08909e-11	4.07419e-09
ASTEI10616	-11.8053	4.52882	1.08002e-10	4.82285e-09
ASTEI07390	-7.01278	8.29146	1.08836e-10	4.84178e-09
ASTEI04468	-6.94631	10.2947	1.11003e-10	4.91958e-09
ASTEI07782	8.63098	5.68738	1.12828e-10	4.98174e-09
ASTEI01984	-11.7912	4.514	1.15349e-10	5.07405e-09
ASTEI02975	-11.7841	4.50653	1.19239e-10	5.22567e-09
ASTEI08887	-7.22442	6.5808	1.24533e-10	5.43748e-09
ASTEI09324	-7.00877	7.78395	1.25992e-10	5.48087e-09
ASTEI05950	-9.13107	4.48648	1.27485e-10	5.52544e-09
ASTEI00271	-7.03019	7.86437	1.35832e-10	5.86269e-09
ASTEI10744	-9.11658	4.47122	1.364e-10	5.86269e-09
ASTEI09037	-7.77816	5.29398	1.36758e-10	5.86269e-09
ASTEI01770	-7.01725	7.90816	1.37555e-10	5.87551e-09
ASTEI10533	-8.23065	4.46616	1.41127e-10	6.00632e-09
ASTEI10751	-7.5562	5.55093	1.44073e-10	6.10965e-09
ASTEI03294	-7.54548	5.53996	1.51469e-10	6.40026e-09
ASTEI02567	-6.95915	8.05709	1.52962e-10	6.44025e-09
ASTEI06640	-11.6886	4.40578	1.76935e-10	7.42306e-09
ASTEI01694	-9.04183	4.39243	1.86633e-10	7.80218e-09
ASTEI08018	-9.01863	4.36794	2.07941e-10	8.66227e-09
ASTEI05922	-11.6502	4.3651	2.11761e-10	8.79032e-09
ASTEI07614	-7.00631	6.94881	2.13951e-10	8.85007e-09
ASTEI04194	-7.18991	6.18185	2.234e-10	9.20863e-09
ASTEI04167	-6.9233	7.36054	2.31523e-10	9.4798e-09
ASTEI00168	-7.66116	5.43606	2.31587e-10	9.4798e-09
ASTEI11056	-6.78961	9.40158	2.36975e-10	9.66676e-09
ASTEI07181	-7.02894	6.5366	2.42702e-10	9.86626e-09
ASTEI01777	7.17153	6.94492	2.50173e-10	1.01316e-08
ASTEI04333	-6.90445	7.3417	2.50948e-10	1.01316e-08
ASTEI06664	-7.22833	5.99726	2.58367e-10	1.03955e-08
ASTEI10350	-7.99712	4.79124	2.66996e-10	1.07062e-08
ASTEI00279	7.35245	6.64861	2.80087e-10	1.1193e-08
ASTEI10607	-7.60774	5.11847	2.84355e-10	1.13252e-08
ASTEI02767	-7.1603	5.80194	2.88887e-10	1.14669e-08
ASTEI02275	-8.05986	4.28621	2.90991e-10	1.15117e-08
ASTEI03121	-7.58015	4.7685	2.94252e-10	1.16018e-08
ASTEI01187	-6.80772	7.67097	3.10967e-10	1.21901e-08
ASTEI02731	-6.68959	11.3035	3.11392e-10	1.21901e-08
ASTEI07501	-7.37423	5.36463	3.13582e-10	1.21901e-08
ASTEI02077	-7.40358	5.58803	3.1401e-10	1.21901e-08
ASTEI05338	-11.5535	4.26256	3.14344e-10	1.21901e-08
ASTEI09795	-8.90514	4.24786	3.3329e-10	1.28825e-08
ASTEI10989	-11.5367	4.24475	3.39898e-10	1.3095e-08
ASTEI08816	-6.69888	9.03286	3.4678e-10	1.33166e-08
ASTEI04763	-7.34154	5.3311	3.61712e-10	1.38449e-08
ASTEI08193	-7.33325	5.3226	3.72338e-10	1.42055e-08
ASTEI10620	-8.00098	4.22397	3.75305e-10	1.42725e-08
ASTEI04828	-6.6453	11.1771	3.82053e-10	1.44824e-08
ASTEI07704	-7.22751	5.73196	3.85003e-10	1.45475e-08
ASTEI10898	-6.86287	6.80489	3.9432e-10	1.48519e-08
ASTEI10339	-7.5194	5.02729	4.14674e-10	1.55688e-08
ASTEI09233	-6.79114	7.33844	4.21789e-10	1.57856e-08
ASTEI10311	-7.96623	4.18717	4.32319e-10	1.61048e-08
ASTEI04105	-6.6105	11.4921	4.33049e-10	1.61048e-08
ASTEI01054	6.77463	8.04696	4.49234e-10	1.66542e-08
ASTEI06897	-6.68185	7.87405	4.70346e-10	1.73822e-08
ASTEI06175	-7.93062	4.14943	4.99628e-10	1.84066e-08
ASTEI03090	-8.80021	4.13645	5.21041e-10	1.91357e-08
ASTEI05569	8.26493	5.33476	5.32789e-10	1.95064e-08
ASTEI10579	-6.72965	6.96236	5.40348e-10	1.97219e-08
ASTEI00950	-8.79111	4.12677	5.43527e-10	1.97532e-08
ASTEI07025	-6.70627	7.3885	5.44558e-10	1.97532e-08
ASTEI01819	-7.89411	4.11069	5.91963e-10	2.14069e-08
ASTEI00979	-7.24579	5.42674	6.16643e-10	2.22076e-08
ASTEI04114	-7.11598	5.61837	6.17873e-10	2.22076e-08
ASTEI06585	-11.3857	4.08388	6.45478e-10	2.31293e-08
ASTEI10132	-7.409	4.91311	6.59945e-10	2.3576e-08
ASTEI02763	-6.69801	6.83997	6.64719e-10	2.36749e-08
ASTEI09200	11.8001	4.69711	7.13345e-10	2.53302e-08
ASTEI05474	-11.3573	4.05356	7.36642e-10	2.60789e-08
ASTEI06403	-7.35982	4.5388	7.4884e-10	2.64314e-08
ASTEI09210	-7.02832	5.37554	7.61501e-10	2.6798e-08
ASTEI01816	-6.60421	7.40999	7.69252e-10	2.69464e-08
ASTEI00608	-11.3477	4.04331	7.7029e-10	2.69464e-08
ASTEI05285	-6.96269	5.72757	7.99251e-10	2.77999e-08
ASTEI06415	-7.73888	4.52158	7.99404e-10	2.77999e-08
ASTEI00280	6.91334	6.47594	9.0227e-10	3.12849e-08
ASTEI05472	-7.14544	5.32398	9.38244e-10	3.24368e-08
ASTEI03846	-6.67822	6.3219	9.4363e-10	3.25e-08
ASTEI03429	-8.6573	3.9841	9.45586e-10	3.25e-08
ASTEI10473	6.50756	8.70297	9.9289e-10	3.40267e-08
ASTEI01967	-7.12872	5.30684	1.01401e-09	3.46498e-08
ASTEI01662	-8.63714	3.96253	1.03809e-09	3.52681e-08
ASTEI08621	-7.7585	3.96641	1.03809e-09	3.52681e-08
ASTEI09319	6.45968	9.23792	1.07678e-09	3.64776e-08
ASTEI05826	-6.61194	6.38178	1.10719e-09	3.74003e-08
ASTEI06602	-6.7818	6.05125	1.15822e-09	3.90121e-08
ASTEI11596	-8.60634	3.92958	1.19728e-09	4.02128e-08
ASTEI05542	-6.45175	7.83545	1.20271e-09	4.02804e-08
ASTEI05501	-6.43376	8.34354	1.22089e-09	4.07735e-08
ASTEI01117	-7.07298	5.24969	1.27471e-09	4.24506e-08
ASTEI06726	-6.47441	7.3385	1.28244e-09	4.25878e-08
ASTEI06848	-11.217	3.90313	1.31917e-09	4.36845e-08
ASTEI09274	-6.84379	5.60664	1.32595e-09	4.37861e-08
ASTEI07529	-7.61339	4.3899	1.35945e-09	4.47671e-08
ASTEI08681	-6.93066	5.42929	1.3659e-09	4.4854e-08
ASTEI08923	-7.05539	5.23164	1.38307e-09	4.52915e-08
ASTEI01604	-8.56423	3.88446	1.42008e-09	4.6375e-08
ASTEI11428	-7.20474	4.37641	1.46083e-09	4.75737e-08
ASTEI10496	-6.64215	5.72741	1.5158e-09	4.92279e-08
ASTEI10347	-6.47975	7.02729	1.58563e-09	5.13543e-08
ASTEI09385	-6.35345	8.11903	1.67114e-09	5.39756e-08
ASTEI09532	-6.53298	6.36179	1.77989e-09	5.73309e-08
ASTEI09106	-6.52053	6.34927	1.87663e-09	6.02821e-08
ASTEI06691	-6.52162	6.51524	1.8917e-09	6.06011e-08
ASTEI03919	-7.1246	4.29223	2.04069e-09	6.51971e-08
ASTEI10532	-8.46474	3.77759	2.13668e-09	6.80793e-08
ASTEI02209	-6.51624	6.01985	2.15004e-09	6.83202e-08
ASTEI10875	-6.47822	6.30674	2.23868e-09	7.09457e-08
ASTEI06995	-6.7142	5.47468	2.30015e-09	7.26982e-08
ASTEI00941	-11.0848	3.76068	2.31387e-09	7.29363e-08
ASTEI02976	-6.79666	5.29232	2.40236e-09	7.53229e-08
ASTEI09434	-6.66163	5.29372	2.40236e-09	7.53229e-08
ASTEI09005	-11.0732	3.74816	2.44147e-09	7.63462e-08
ASTEI05624	-7.55136	3.74479	2.50832e-09	7.80778e-08
ASTEI08886	-6.88323	4.85932	2.51009e-09	7.80778e-08
ASTEI09413	-7.09352	4.85148	2.57701e-09	7.99483e-08
ASTEI00568	-7.45886	4.22713	2.62832e-09	8.13262e-08
ASTEI07090	6.44395	6.99566	2.63626e-09	8.13582e-08
ASTEI09323	-6.45768	5.96075	2.75107e-09	8.46799e-08
ASTEI06484	-8.39439	3.70178	2.87619e-09	8.83004e-08
ASTEI01956	-6.51182	5.94055	2.98693e-09	9.1462e-08
ASTEI02814	-6.19135	8.62864	3.06862e-09	9.37201e-08
ASTEI08878	6.25375	8.11481	3.1174e-09	9.49638e-08
ASTEI02883	-6.1894	8.01595	3.24261e-09	9.85236e-08
ASTEI02915	-7.38849	4.15278	3.49327e-09	1.05867e-07
ASTEI06451	-7.37945	4.14322	3.64209e-09	1.10094e-07
ASTEI04543	-6.29142	6.43246	3.72194e-09	1.1222e-07
ASTEI07888	-6.17655	7.62027	3.99442e-09	1.20033e-07
ASTEI03053	-6.51005	5.49238	4.00144e-09	1.20033e-07
ASTEI10901	-6.53264	5.16179	4.14342e-09	1.23977e-07
ASTEI09752	-8.30772	3.60813	4.16605e-09	1.24338e-07
ASTEI11451	-6.43446	5.6111	4.34837e-09	1.29452e-07
ASTEI00990	-7.41627	3.59944	4.41925e-09	1.30901e-07
ASTEI05348	-7.41627	3.59944	4.41925e-09	1.30901e-07
ASTEI01944	6.94634	5.54653	4.51921e-09	1.33526e-07
ASTEI10349	-10.9264	3.58904	4.55252e-09	1.34174e-07
ASTEI01329	-6.44454	5.71002	4.83694e-09	1.42201e-07
ASTEI05342	-7.305	4.06436	5.02618e-09	1.47397e-07
ASTEI08617	-10.9005	3.56078	5.13437e-09	1.49455e-07
ASTEI10874	-10.9005	3.56078	5.13437e-09	1.49455e-07
ASTEI03922	-7.37712	3.55719	5.13437e-09	1.49455e-07
ASTEI04897	-6.08449	7.95519	5.20164e-09	1.5104e-07
ASTEI01208	7.72194	4.81726	5.24834e-09	1.52021e-07
ASTEI03459	-6.38543	5.56137	5.32208e-09	1.53779e-07
ASTEI09302	-6.39435	5.26584	5.48547e-09	1.58113e-07
ASTEI06725	-6.15612	6.9925	5.56105e-09	1.599e-07
ASTEI00554	-6.88293	4.03733	5.61715e-09	1.61121e-07
ASTEI02815	-6.03074	8.27519	5.92482e-09	1.69533e-07
ASTEI01952	-10.8606	3.51734	5.98726e-09	1.70905e-07
ASTEI06127	-6.44141	5.06835	6.10692e-09	1.739e-07
ASTEI00076	-8.21551	3.50816	6.17697e-09	1.75471e-07
ASTEI03439	-6.57147	5.06159	6.24844e-09	1.77074e-07
ASTEI02319	-6.37528	5.63986	6.45856e-09	1.8259e-07
ASTEI02310	-6.00229	8.59593	6.5474e-09	1.8463e-07
ASTEI03710	-8.20184	3.49331	6.57772e-09	1.8463e-07
ASTEI06677	-7.32321	3.49893	6.57772e-09	1.8463e-07
ASTEI03231	-6.36851	5.633	6.66342e-09	1.8615e-07
ASTEI03413	-6.36851	5.633	6.66342e-09	1.8615e-07
ASTEI00744	-6.83337	3.98485	6.89671e-09	1.91933e-07
ASTEI09865	6.35302	6.33545	6.90301e-09	1.91933e-07
ASTEI01224	-8.18804	3.47832	7.00893e-09	1.94022e-07
ASTEI06392	-6.45046	5.20554	7.01105e-09	1.94022e-07
ASTEI01640	7.0967	5.14011	7.09833e-09	1.95519e-07
ASTEI02061	-6.54131	5.03064	7.09833e-09	1.95519e-07
ASTEI07805	-6.17538	6.11458	7.25428e-09	1.99349e-07
ASTEI051271	-10.8057	3.45738	7.47329e-09	2.04414e-07
ASTEI10080	-10.8057	3.45738	7.47329e-09	2.04414e-07
ASTEI09216	-8.16004	3.44787	7.7188e-09	2.10155e-07
ASTEI03306	-7.28141	3.45369	7.7188e-09	2.10155e-07
ASTEI02654	-6.1278	6.01163	7.76861e-09	2.11023e-07
ASTEI08025	-6.83169	4.57977	7.8011e-09	2.11419e-07
ASTEI02233	-6.51569	5.00433	7.89453e-09	2.1346e-07
ASTEI07783	6.80955	5.41547	8.06295e-09	2.17515e-07
ASTEI10085	-6.33596	5.31518	8.38054e-09	2.25567e-07
ASTEI00353	-7.17517	3.92645	8.52694e-09	2.28984e-07
ASTEI10258	-6.0018	6.7794	9.04457e-09	2.42333e-07
ASTEI00123	-7.23837	3.40704	9.40452e-09	2.50837e-07
ASTEI06539	-7.23837	3.40704	9.40452e-09	2.50837e-07
ASTEI01267	-5.94418	7.75827	9.70696e-09	2.58224e-07
ASTEI10327	-10.7485	3.3949	9.72528e-09	2.58224e-07
ASTEI10375	6.0441	7.33105	9.85418e-09	2.61058e-07
ASTEI03712	-6.01757	6.70121	1.00391e-08	2.649e-07
ASTEI07185	-7.22373	3.39116	1.00588e-08	2.649e-07
ASTEI04649	6.03486	7.45776	1.00666e-08	2.649e-07
ASTEI10164	-6.58328	4.74543	1.01135e-08	2.65542e-07
ASTEI10227	7.5605	4.66486	1.02544e-08	2.68642e-07
ASTEI05155	-6.06045	5.9439	1.03344e-08	2.70138e-07
ASTEI08702	-6.13986	5.63971	1.05162e-08	2.74282e-07
ASTEI04788	7.55182	4.65669	1.05981e-08	2.75808e-07
ASTEI11272	-10.7191	3.36265	1.07665e-08	2.79572e-07
ASTEI04527	-6.72882	3.87392	1.08891e-08	2.82135e-07
ASTEI04060	-8.07263	3.35259	1.11419e-08	2.88051e-07
ASTEI01936	-6.21902	5.08679	1.1419e-08	2.9457e-07
ASTEI04433	-7.1001	3.84646	1.17403e-08	3.01539e-07
ASTEI04151	-6.70697	3.8507	1.17403e-08	3.01539e-07
ASTEI01055	6.54838	5.5598	1.26667e-08	3.24626e-07
ASTEI02562	-6.303	5.05471	1.29428e-08	3.30981e-07
ASTEI07749	-6.52056	4.68055	1.31077e-08	3.34473e-07
ASTEI09612	-5.9047	6.6207	1.41411e-08	3.60063e-07
ASTEI09730	-6.36888	4.85341	1.45705e-08	3.69403e-07
ASTEI10951	-6.23386	4.85537	1.45705e-08	3.69403e-07
ASTEI06486	5.91218	7.57627	1.46032e-08	3.69436e-07
ASTEI00587	-6.14576	5.31794	1.46781e-08	3.70536e-07
ASTEI02951	-8.01127	3.28553	1.47594e-08	3.70999e-07
ASTEI07108	-8.01127	3.28553	1.47594e-08	3.70999e-07
ASTEI04365	-5.77389	9.95263	1.54012e-08	3.86308e-07
ASTEI09331	11.0578	4.00212	1.55961e-08	3.90365e-07
ASTEI11420	5.83414	8.49168	1.56335e-08	3.90473e-07
ASTEI00965	6.89641	4.94997	1.64183e-08	4.09028e-07
ASTEI10222	-6.62778	3.76642	1.64458e-08	4.09028e-07
ASTEI02008	-6.64095	4.11125	1.67871e-08	4.16638e-07
ASTEI01682	7.44108	4.5526	1.68387e-08	4.1704e-07
ASTEI11351	-5.96777	5.73338	1.68787e-08	4.17156e-07
ASTEI10233	6.4797	5.49408	1.69785e-08	4.18743e-07
ASTEI01710	-5.84257	7.01644	1.79633e-08	4.42106e-07
ASTEI04229	-6.08207	5.50597	1.82908e-08	4.4923e-07
ASTEI07806	-7.06855	3.22235	1.90817e-08	4.67681e-07
ASTEI10365	6.34837	5.67596	1.91951e-08	4.69483e-07
ASTEI03935	-6.5805	3.71601	1.98733e-08	4.85064e-07
ASTEI03185	-5.91225	5.9548	1.99442e-08	4.85789e-07
ASTEI04270	-5.71653	9.06304	2.00642e-08	4.87705e-07
ASTEI05959	-7.9307	3.19725	2.05755e-08	4.99103e-07
ASTEI01689	6.0891	6.08062	2.08114e-08	5.0379e-07
ASTEI06288	-6.96156	3.69836	2.10002e-08	5.07318e-07
ASTEI07130	-10.5622	3.19008	2.13729e-08	5.14216e-07
ASTEI08496	-10.5622	3.19008	2.13729e-08	5.14216e-07
ASTEI10550	6.31874	5.64756	2.18384e-08	5.24343e-07
ASTEI10474	-5.68627	9.88368	2.20901e-08	5.29309e-07
ASTEI10074	-6.93712	3.67217	2.34842e-08	5.61572e-07
ASTEI08998	-6.56188	4.29822	2.42933e-08	5.79744e-07
ASTEI05892	-5.83701	6.19561	2.43905e-08	5.80889e-07
ASTEI11277	-7.88011	3.1417	2.4943e-08	5.92849e-07
ASTEI05774	-6.33764	4.29258	2.52307e-08	5.98481e-07
ASTEI10391	-5.78599	6.18464	2.55954e-08	6.05911e-07
ASTEI03028	-10.5117	3.13419	2.59407e-08	6.12015e-07
ASTEI00555	-6.19172	4.51446	2.59571e-08	6.12015e-07
ASTEI06565	-7.86284	3.12271	2.6985e-08	6.34983e-07
ASTEI05286	-6.12746	4.87483	2.72417e-08	6.39747e-07
ASTEI05825	-6.08316	4.70036	2.75143e-08	6.44864e-07
ASTEI08011	-5.61552	10.5074	2.89773e-08	6.77804e-07
ASTEI09560	-6.1104	4.85732	2.90747e-08	6.78736e-07
ASTEI01917	-7.84537	3.10349	2.92235e-08	6.79519e-07
ASTEI02427	-7.84537	3.10349	2.92235e-08	6.79519e-07
ASTEI05570	-6.32154	4.4742	3.01412e-08	6.99477e-07
ASTEI07368	-6.02769	5.0007	3.03315e-08	7.02512e-07
ASTEI09564	-10.4769	3.09575	3.04232e-08	7.03253e-07
ASTEI02392	-6.49417	3.95635	3.14219e-08	7.24916e-07
ASTEI08830	-7.82768	3.08402	3.16803e-08	7.29452e-07
ASTEI09943	-6.08732	4.83363	3.18867e-08	7.31346e-07
ASTEI10045	-5.97359	4.83562	3.18867e-08	7.31346e-07
ASTEI07275	-6.46808	3.5959	3.22815e-08	7.38964e-07
ASTEI02267	-5.69868	6.87365	3.27767e-08	7.48846e-07
ASTEI02699	-7.80977	3.06429	3.29982e-08	7.52448e-07
ASTEI03083	-6.48573	4.21847	3.31062e-08	7.53453e-07
ASTEI06380	-5.59882	8.42115	3.41886e-08	7.76588e-07
ASTEI08645	-6.45503	3.58194	3.4265e-08	7.76827e-07
ASTEI03825	-5.60146	8.36345	3.47359e-08	7.85992e-07
ASTEI052402	-6.913	3.05236	3.58294e-08	8.09182e-07
ASTEI00521	-5.69947	6.28346	3.65098e-08	8.21938e-07
ASTEI07238	5.79928	6.58766	3.65337e-08	8.21938e-07
ASTEI07335	5.8154	6.38587	3.66949e-08	8.23993e-07
ASTEI09132	5.92425	6.08681	3.68837e-08	8.26657e-07
ASTEI04416	-6.44172	3.90087	3.89832e-08	8.72055e-07
ASTEI02208	-5.73194	5.87161	3.91259e-08	8.72103e-07
ASTEI01275	6.27787	5.30162	3.91333e-08	8.72103e-07
ASTEI03987	-6.80829	3.53381	3.98744e-08	8.86942e-07
ASTEI01102	-5.61627	7.13937	4.02299e-08	8.93164e-07
ASTEI08086	-5.74805	5.51197	4.23476e-08	9.35663e-07
ASTEI10842	-7.75467	3.00353	4.23822e-08	9.35663e-07
ASTEI03362	-6.87604	3.01185	4.23822e-08	9.35663e-07
ASTEI06654	7.20974	4.3363	4.39793e-08	9.69107e-07
ASTEI02927	-10.3862	2.99514	4.42314e-08	9.72843e-07
ASTEI04809	5.73702	6.71624	4.46211e-08	9.77383e-07
ASTEI08912	6.65547	4.72269	4.46314e-08	9.77383e-07
ASTEI098890	5.93917	5.7506	4.46865e-08	9.77383e-07
ASTEI05372	-5.62909	6.3462	4.47694e-08	9.77383e-07
ASTEI07775	-5.51637	9.11103	4.65254e-08	1.01384e-06
ASTEI02311	-5.54912	7.78876	4.68175e-08	1.01832e-06
ASTEI07356	-5.87117	4.7306	4.88257e-08	1.06005e-06
ASTEI09597	5.59077	7.51445	5.03512e-08	1.08949e-06
ASTEI08941	-7.71673	2.96163	5.03666e-08	1.08949e-06
ASTEI10747	5.87118	5.87137	5.13309e-08	1.10832e-06
ASTEI06327	-5.82722	5.24776	5.30259e-08	1.14282e-06
ASTEI07096	-5.92199	4.53424	5.40518e-08	1.1628e-06
ASTEI01309	-5.57501	6.63058	5.4643e-08	1.17338e-06
ASTEI08089	-10.3289	2.9314	5.50064e-08	1.17904e-06
ASTEI00490	-5.70804	5.53172	5.68119e-08	1.21553e-06
ASTEI09947	5.58537	7.25856	5.70871e-08	1.2192e-06
ASTEI11080	5.917	5.51585	5.89294e-08	1.25627e-06
ASTEI04046	-10.3093	2.90955	6.01494e-08	1.27691e-06
ASTEI04280	-6.71073	3.42869	6.02225e-08	1.27691e-06
ASTEI09991	-6.71073	3.42869	6.02225e-08	1.27691e-06
ASTEI06256	-6.12359	4.06856	6.05239e-08	1.2808e-06
ASTEI03309	-5.50246	7.35107	6.0623e-08	1.2808e-06
ASTEI02401	-5.5634	6.37309	6.14725e-08	1.29642e-06
ASTEI05135	-6.77925	2.90562	6.29289e-08	1.32477e-06
ASTEI04816	-5.62603	5.50688	6.33753e-08	1.33179e-06
ASTEI02219	-5.46294	7.78986	6.42024e-08	1.34677e-06
ASTEI02894	5.67389	6.2497	6.60563e-08	1.38319e-06
ASTEI06986	5.64104	6.5324	6.82871e-08	1.42737e-06
ASTEI05101	-6.30059	4.02398	7.22587e-08	1.50771e-06
ASTEI01393	5.46014	8.01237	7.31768e-08	1.52417e-06
ASTEI08991	-5.53744	6.22287	7.50289e-08	1.55999e-06
ASTEI11093	-5.97667	4.44864	7.5396e-08	1.56487e-06
ASTEI06942	-6.25874	3.37135	7.60859e-08	1.57641e-06
ASTEI00179	-10.2488	2.84207	7.92742e-08	1.63317e-06
ASTEI00597	-10.2488	2.84207	7.92742e-08	1.63317e-06
ASTEI06728	-10.2488	2.84207	7.92742e-08	1.63317e-06
ASTEI06945	6.51342	4.58949	7.93795e-08	1.63317e-06
ASTEI08051	-5.45894	6.54043	8.02081e-08	1.64734e-06
ASTEI05123	-5.6483	5.34865	8.19699e-08	1.67878e-06
ASTEI08013	-5.74737	4.60351	8.20234e-08	1.67878e-06
ASTEI01233	-5.95396	4.42512	8.21709e-08	1.67888e-06
ASTEI02366	-7.59653	2.82857	8.31076e-08	1.69508e-06
ASTEI01728	6.2416	4.87645	8.52072e-08	1.73174e-06
ASTEI03461	-6.07323	4.21571	8.52561e-08	1.73174e-06
ASTEI05511	-5.43234	7.19207	8.53458e-08	1.73174e-06
ASTEI03183	-10.2281	2.81889	8.71577e-08	1.76547e-06
ASTEI01486	-5.66947	5.00768	8.78258e-08	1.77595e-06
ASTEI10733	5.39511	8.26879	9.05041e-08	1.82697e-06
ASTEI08616	-10.207	2.79536	9.14385e-08	1.84268e-06
ASTEI10748	-6.23537	3.68189	9.22244e-08	1.85535e-06
ASTEI08797	-6.21297	3.32209	9.36425e-08	1.88067e-06
ASTEI01986	-7.55413	2.78153	9.59651e-08	1.92404e-06
ASTEI01153	5.75323	5.57322	9.66805e-08	1.93509e-06
ASTEI09637	-5.42841	6.6514	9.82472e-08	1.96311e-06
ASTEI04963	-5.59768	5.29756	1.01185e-07	2.01839e-06
ASTEI08532	6.04635	5.08221	1.01377e-07	2.0188e-06
ASTEI03305	-5.43123	6.56159	1.02939e-07	2.04646e-06
ASTEI06128	-5.89952	4.36875	1.03361e-07	2.05138e-06
ASTEI00661	-6.57475	3.2817	1.04161e-07	2.06379e-06
ASTEI08581	-5.33526	7.85928	1.07062e-07	2.11771e-06
ASTEI09150	-5.33289	8.02052	1.10139e-07	2.17493e-06
ASTEI02887	6.17477	4.81362	1.11908e-07	2.20303e-06
ASTEI10121	-6.16569	3.27118	1.11936e-07	2.20303e-06
ASTEI10709	-6.1852	3.6285	1.12527e-07	2.21096e-06
ASTEI07450	-6.18763	3.90493	1.15191e-07	2.25955e-06
ASTEI09785	5.5364	6.11784	1.17127e-07	2.29371e-06
ASTEI05691	-5.39164	6.26094	1.20692e-07	2.3596e-06
ASTEI10780	-5.37619	6.48298	1.20994e-07	2.36158e-06
ASTEI03669	6.00221	5.04055	1.21871e-07	2.36977e-06
ASTEI05442	5.50888	6.30807	1.21927e-07	2.36977e-06
ASTEI05387	-5.43226	6.05166	1.22016e-07	2.36977e-06
ASTEI01918	-10.142	2.72254	1.22897e-07	2.37904e-06
ASTEI07001	-10.142	2.72254	1.22897e-07	2.37904e-06
ASTEI00101	6.95396	4.09907	1.23921e-07	2.39493e-06
ASTEI05242	-5.40658	5.8057	1.24602e-07	2.40415e-06
ASTEI08774	-5.61296	5.03041	1.28798e-07	2.48104e-06
ASTEI08596	-7.4654	2.68292	1.3606e-07	2.61241e-06
ASTEI02159	-6.58677	2.6937	1.3606e-07	2.61241e-06
ASTEI05703	-6.14425	3.85914	1.36782e-07	2.622e-06
ASTEI08183	-6.11681	3.21848	1.39632e-07	2.67228e-06
ASTEI02860	6.36605	4.45196	1.44093e-07	2.75318e-06
ASTEI08630	-5.94536	4.08215	1.46085e-07	2.78673e-06
ASTEI11192	5.48137	6.06519	1.46724e-07	2.79089e-06
ASTEI08407	5.40116	6.5591	1.46777e-07	2.79089e-06
ASTEI07279	-5.54444	4.88055	1.47329e-07	2.79687e-06
ASTEI01341	-5.53304	4.86896	1.55127e-07	2.94017e-06
ASTEI00455	-5.23028	8.61664	1.55862e-07	2.94938e-06
ASTEI02062	-6.08328	3.1823	1.56422e-07	2.95522e-06
ASTEI00387	-5.44318	5.53393	1.57562e-07	2.97199e-06
ASTEI07105	5.29949	7.59598	1.58596e-07	2.98672e-06
ASTEI10727	-5.65762	4.26099	1.6162e-07	3.03881e-06
ASTEI00693	5.92202	4.96501	1.69955e-07	3.19044e-06
ASTEI02104	-6.08813	3.79984	1.7182e-07	3.22032e-06
ASTEI02479	-10.0504	2.61979	1.76792e-07	3.30826e-06
ASTEI00513	-5.34053	5.77897	1.80644e-07	3.37497e-06
ASTEI04920	-5.19242	8.67679	1.813e-07	3.38187e-06
ASTEI01834	-7.39508	2.60462	1.86549e-07	3.47429e-06
ASTEI10005	-5.31891	5.83275	1.86921e-07	3.47572e-06
ASTEI07000	-6.06506	3.77543	1.90668e-07	3.53982e-06
ASTEI03767	6.29835	4.38901	1.92765e-07	3.5693e-06
ASTEI09639	-5.25401	6.28713	1.92862e-07	3.5693e-06
ASTEI08723	-5.18266	7.84043	1.95994e-07	3.61952e-06
ASTEI10268	-5.51197	4.92789	1.96189e-07	3.61952e-06
ASTEI05440	-10.0266	2.593	1.96936e-07	3.62762e-06
ASTEI10981	-5.83741	3.76761	2.00986e-07	3.69645e-06
ASTEI04154	5.56966	5.39903	2.05452e-07	3.7727e-06
ASTEI10752	-7.37085	2.57763	2.08e-07	3.80196e-06
ASTEI02198	-6.49222	2.58937	2.08e-07	3.80196e-06
ASTEI06643	-5.34914	5.38962	2.08013e-07	3.80196e-06
ASTEI09689	5.76351	5.11981	2.14745e-07	3.91893e-06
ASTEI05529	-5.19838	6.70857	2.15605e-07	3.92855e-06
ASTEI06682	-10.0024	2.56575	2.19791e-07	3.99864e-06
ASTEI01440	-5.12947	9.79378	2.20876e-07	4.01219e-06
ASTEI03332	-5.30946	5.78615	2.26711e-07	4.11184e-06
ASTEI10954	5.99828	4.64835	2.28481e-07	4.13758e-06
ASTEI00444	6.80495	3.96182	2.29744e-07	4.15407e-06
ASTEI06727	-7.34622	2.55016	2.32365e-07	4.19503e-06
ASTEI00325	-5.31221	5.35257	2.41215e-07	4.34814e-06
ASTEI05704	-6.37088	3.06036	2.41646e-07	4.34925e-06
ASTEI01286	-6.00571	3.71261	2.42565e-07	4.35915e-06
ASTEI01415	-9.97776	2.53801	2.45781e-07	4.39017e-06
ASTEI08260	-9.97776	2.53801	2.45781e-07	4.39017e-06
ASTEI10559	-9.97776	2.53801	2.45781e-07	4.39017e-06
ASTEI00809	-6.44252	2.53448	2.45781e-07	4.39017e-06
ASTEI01416	5.33644	6.14301	2.46869e-07	4.40294e-06
ASTEI00536	-5.68642	4.14761	2.50918e-07	4.46838e-06
ASTEI10312	-5.67721	4.13803	2.56178e-07	4.55518e-06
ASTEI07904	-9.9527	2.50977	2.60104e-07	4.61802e-06
ASTEI01551	-5.36531	4.61291	2.62019e-07	4.64503e-06
ASTEI02382	-5.62833	3.92816	2.697e-07	4.77402e-06
ASTEI08823	5.8089	4.8588	2.70143e-07	4.77469e-06
ASTEI02324	-5.98127	3.68672	2.70781e-07	4.7788e-06
ASTEI08726	5.70744	5.067	2.7282e-07	4.80759e-06
ASTEI02081	10.3503	3.35488	2.73563e-07	4.81348e-06
ASTEI09917	5.8051	4.85524	2.73997e-07	4.81393e-06
ASTEI02832	-5.96506	3.39351	2.7655e-07	4.85156e-06
ASTEI07350	-5.52357	4.12211	2.7854e-07	4.87922e-06
ASTEI05043	-5.08183	8.33481	2.81516e-07	4.92402e-06
ASTEI09428	5.23165	6.61438	2.85478e-07	4.98593e-06
ASTEI07935	6.74912	3.91058	2.86308e-07	4.99302e-06
ASTEI00456	5.17065	7.19738	2.87515e-07	5.00667e-06
ASTEI02554	-9.92719	2.48102	2.91758e-07	5.07307e-06
ASTEI07919	-5.77312	3.90177	2.96925e-07	5.15531e-06
ASTEI08450	5.78402	4.83549	2.98502e-07	5.17506e-06
ASTEI05502	-5.13889	6.22372	3.00871e-07	5.20848e-06
ASTEI10064	6.73387	3.8966	3.02876e-07	5.2355e-06
ASTEI01324	-5.92193	3.00792	3.10475e-07	5.35898e-06
ASTEI10087	5.43283	5.45415	3.12063e-07	5.37853e-06
ASTEI00991	6.17311	4.27295	3.16472e-07	5.44656e-06
ASTEI08904	-5.10471	7.03074	3.18763e-07	5.47798e-06
ASTEI05731	-5.10778	6.67374	3.23751e-07	5.55561e-06
ASTEI05702	5.91415	4.56992	3.25876e-07	5.58394e-06
ASTEI00026	-9.90122	2.45173	3.2797e-07	5.60353e-06
ASTEI10269	-9.90122	2.45173	3.2797e-07	5.60353e-06
ASTEI08618	-5.93111	3.63354	3.29861e-07	5.62768e-06
ASTEI04157	-5.1137	6.3178	3.38006e-07	5.74669e-06
ASTEI09125	10.3036	3.31271	3.38299e-07	5.74669e-06
ASTEI00484	-6.29597	2.97878	3.38299e-07	5.74669e-06
ASTEI06809	-5.10876	6.46456	3.40288e-07	5.77216e-06
ASTEI09045	-5.38207	4.53935	3.47376e-07	5.86948e-06
ASTEI08889	-5.02276	9.30986	3.47543e-07	5.86948e-06
ASTEI01709	-6.3646	2.4484	3.48017e-07	5.86948e-06
ASTEI05562	-6.3646	2.4484	3.48017e-07	5.86948e-06
ASTEI01677	-5.16292	6.00512	3.48822e-07	5.87466e-06
ASTEI07351	-5.88349	2.96631	3.5329e-07	5.94142e-06
ASTEI00327	-5.25771	4.88819	3.58935e-07	6.02776e-06
ASTEI11189	-9.87477	2.42189	3.69499e-07	6.19634e-06
ASTEI03035	-5.88876	3.31183	3.76138e-07	6.29871e-06
ASTEI04196	5.41768	5.25558	3.81287e-07	6.37587e-06
ASTEI00623	-5.27404	4.5198	3.82719e-07	6.39076e-06
ASTEI10413	10.2676	3.2802	3.85646e-07	6.42078e-06
ASTEI08461	-5.86388	2.94507	3.85646e-07	6.42078e-06
ASTEI07445	-5.18978	5.06792	3.86151e-07	6.42078e-06
ASTEI08090	-5.41395	4.37184	3.88755e-07	6.45498e-06
ASTEI04247	-5.873	3.29494	4.03594e-07	6.69194e-06
ASTEI08252	-9.84784	2.39147	4.17254e-07	6.9017e-06
ASTEI04596	-4.99104	8.42787	4.17416e-07	6.9017e-06
ASTEI03042	-5.22563	5.04579	4.18223e-07	6.90536e-06
ASTEI00716	-4.99298	7.7203	4.40717e-07	7.26659e-06
ASTEI05523	-7.18884	2.37448	4.43797e-07	7.2868e-06
ASTEI05948	-7.18884	2.37448	4.43797e-07	7.2868e-06
ASTEI07292	-6.31021	2.38831	4.43797e-07	7.2868e-06
ASTEI02469	-5.18239	5.27251	4.61638e-07	7.56919e-06
ASTEI02928	-9.82039	2.36046	4.72319e-07	7.71214e-06
ASTEI04037	-7.16086	2.34322	4.72319e-07	7.71214e-06
ASTEI04284	-7.16086	2.34322	4.72319e-07	7.71214e-06
ASTEI08769	-5.48344	3.7766	4.91687e-07	8.01728e-06
ASTEI00323	-5.11374	5.59121	5.03432e-07	8.19745e-06
ASTEI01802	10.1991	3.21852	5.05442e-07	8.20752e-06
ASTEI10223	-6.19652	2.87031	5.05442e-07	8.20752e-06
ASTEI02603	5.30721	5.33561	5.20183e-07	8.43527e-06
ASTEI07032	-5.81143	3.50646	5.30928e-07	8.59768e-06
ASTEI09526	5.54143	4.91122	5.32581e-07	8.61261e-06
ASTEI04600	-7.13232	2.31133	5.35993e-07	8.64409e-06
ASTEI02126	-6.25369	2.32588	5.35993e-07	8.64409e-06
ASTEI04730	5.1382	6.05099	5.39353e-07	8.68639e-06
ASTEI02309	-4.93838	7.64297	5.40996e-07	8.70095e-06
ASTEI01333	-5.08295	5.44252	5.55783e-07	8.92661e-06
ASTEI07337	5.15647	5.75608	5.56973e-07	8.93355e-06
ASTEI09779	-5.44784	3.73932	5.61467e-07	8.99338e-06
ASTEI09268	-4.9023	8.69824	5.79256e-07	9.26247e-06
ASTEI00544	-5.2468	4.6585	5.79837e-07	9.26247e-06
ASTEI09165	-4.97968	6.18568	5.85908e-07	9.34678e-06
ASTEI10937	5.61414	4.67688	5.90872e-07	9.41322e-06
ASTEI00054	-7.10321	2.2788	6.09843e-07	9.70235e-06
ASTEI03557	-5.24843	4.08977	6.35662e-07	1.00995e-05
ASTEI04599	-9.73475	2.26364	6.51161e-07	1.03318e-05
ASTEI04952	4.96876	7.04602	6.57881e-07	1.0418e-05
ASTEI01321	4.86949	9.55924	6.58358e-07	1.0418e-05
ASTEI10066	4.98988	6.6854	6.63778e-07	1.04896e-05
ASTEI09384	5.58341	4.64829	6.72628e-07	1.06153e-05
ASTEI11535	6.52812	3.70876	6.83285e-07	1.07619e-05
ASTEI04835	-5.17057	4.5	6.83743e-07	1.07619e-05
ASTEI09452	-7.0735	2.24559	6.95761e-07	1.09219e-05
ASTEI06843	-6.19486	2.26093	6.95761e-07	1.09219e-05
ASTEI03070	-5.71857	2.78763	7.03858e-07	1.10196e-05
ASTEI10661	-5.71857	2.78763	7.03858e-07	1.10196e-05
ASTEI00691	5.46812	4.84272	7.13044e-07	1.11486e-05
ASTEI01799	5.71621	4.38631	7.22863e-07	1.12739e-05
ASTEI07031	-5.29031	3.87997	7.2297e-07	1.12739e-05
ASTEI02167	-4.84967	8.25098	7.28866e-07	1.13509e-05
ASTEI00390	5.06301	5.9796	7.35858e-07	1.14446e-05
ASTEI09180	5.04746	6.14053	7.42487e-07	1.15325e-05
ASTEI02287	-5.05145	4.80953	7.49377e-07	1.16242e-05
ASTEI08640	5.96047	4.07709	7.59473e-07	1.17653e-05
ASTEI02647	-5.01603	5.29131	7.74911e-07	1.19783e-05
ASTEI09454	-6.08969	2.75362	7.76271e-07	1.19783e-05
ASTEI11043	-6.08969	2.75362	7.76271e-07	1.19783e-05
ASTEI02298	4.94874	6.59061	7.85747e-07	1.21087e-05
ASTEI06937	-5.31327	4.03568	7.90614e-07	1.21678e-05
ASTEI03548	5.94352	4.06155	7.98131e-07	1.22675e-05
ASTEI05415	5.44283	4.81913	7.99822e-07	1.22775e-05
ASTEI05476	10.0794	3.11114	8.15699e-07	1.25049e-05
ASTEI01531	-5.12882	4.18297	8.31379e-07	1.27287e-05
ASTEI05347	-9.6747	2.19568	8.52417e-07	1.30002e-05
ASTEI09914	-9.6747	2.19568	8.52417e-07	1.30002e-05
ASTEI00594	-6.13354	2.19326	8.52417e-07	1.30002e-05
ASTEI10225	-5.68726	3.09565	8.5607e-07	1.3039e-05
ASTEI11255	-5.15107	4.5612	8.62299e-07	1.3117e-05
ASTEI06125	4.95444	6.47813	8.73476e-07	1.32699e-05
ASTEI04192	5.02175	5.84392	8.93722e-07	1.356e-05
ASTEI08262	5.0274	5.74574	9.00641e-07	1.36474e-05
ASTEI03372	6.4602	3.64707	9.19152e-07	1.391e-05
ASTEI03672	5.01226	5.83496	9.25654e-07	1.39904e-05
ASTEI06459	5.09748	5.57917	9.36326e-07	1.41336e-05
ASTEI07478	5.01637	5.62377	9.77506e-07	1.47363e-05
ASTEI04589	-4.79573	7.33212	9.82931e-07	1.47992e-05
ASTEI10967	4.9873	5.90789	1.00008e-06	1.50381e-05
ASTEI09723	4.83258	7.25004	1.00891e-06	1.51516e-05
ASTEI04233	5.38273	4.76315	1.01293e-06	1.51854e-05
ASTEI08421	5.22126	4.86063	1.01373e-06	1.51854e-05
ASTEI06916	6.42738	3.61731	1.01791e-06	1.52286e-05
ASTEI06936	4.85996	6.85589	1.02073e-06	1.52515e-05
ASTEI06944	-5.00499	4.8236	1.02761e-06	1.53347e-05
ASTEI08072	-5.29591	3.58008	1.0436e-06	1.55538e-05
ASTEI03287	4.9894	5.70987	1.04835e-06	1.56048e-05
ASTEI08900	-5.19944	3.78552	1.05639e-06	1.57046e-05
ASTEI06855	5.61901	4.29664	1.06462e-06	1.58071e-05
ASTEI00563	4.84797	6.97175	1.07688e-06	1.59689e-05
ASTEI03438	5.46556	4.53895	1.08263e-06	1.60341e-05
ASTEI09427	5.86651	3.99103	1.08435e-06	1.60393e-05
ASTEI07662	4.86431	6.51023	1.1047e-06	1.63015e-05
ASTEI08604	10.0011	3.04109	1.10748e-06	1.63015e-05
ASTEI02560	-5.44865	3.56071	1.1076e-06	1.63015e-05
ASTEI05069	-5.44865	3.56071	1.1076e-06	1.63015e-05
ASTEI01289	6.40347	3.59566	1.12919e-06	1.65824e-05
ASTEI07006	-6.94812	2.10552	1.1295e-06	1.65824e-05
ASTEI03723	5.60457	4.28335	1.13429e-06	1.65834e-05
ASTEI06970	5.60167	4.28068	1.13429e-06	1.65834e-05
ASTEI06301	-5.05437	4.10659	1.13429e-06	1.65834e-05
ASTEI04591	-4.81353	5.90285	1.13519e-06	1.65834e-05
ASTEI08219	4.94603	5.95926	1.14991e-06	1.67775e-05
ASTEI00385	-5.04479	4.09676	1.15867e-06	1.68845e-05
ASTEI00197	-4.86861	5.55873	1.16606e-06	1.69712e-05
ASTEI00622	-5.43511	3.54645	1.1762e-06	1.70423e-05
ASTEI01775	-5.43511	3.54645	1.1762e-06	1.70423e-05
ASTEI07357	-5.43511	3.54645	1.1762e-06	1.70423e-05
ASTEI08471	4.76923	7.64091	1.17672e-06	1.70423e-05
ASTEI07801	-5.61331	3.01619	1.18845e-06	1.7191e-05
ASTEI03840	-9.57967	2.08808	1.2143e-06	1.75219e-05
ASTEI11212	-9.57967	2.08808	1.2143e-06	1.75219e-05
ASTEI06329	-5.97432	2.62748	1.23052e-06	1.77343e-05
ASTEI07691	-4.76355	6.47207	1.23352e-06	1.77558e-05
ASTEI11398	-5.25529	3.53748	1.24978e-06	1.79679e-05
ASTEI05862	5.08689	5.12894	1.27283e-06	1.82769e-05
ASTEI05349	-6.915	2.06854	1.30657e-06	1.86931e-05
ASTEI07703	-6.915	2.06854	1.30657e-06	1.86931e-05
ASTEI02006	-6.03637	2.0862	1.30657e-06	1.86931e-05
ASTEI01888	-5.57487	2.97486	1.3502e-06	1.92939e-05
ASTEI08527	-4.75481	6.09592	1.35776e-06	1.93784e-05
ASTEI10689	4.69849	8.62576	1.38583e-06	1.97551e-05
ASTEI04211	-9.54654	2.05057	1.40708e-06	2.00338e-05
ASTEI07320	4.75007	7.20398	1.41346e-06	2.01004e-05
ASTEI02478	-4.79142	5.93005	1.42513e-06	2.02421e-05
ASTEI01558	5.13263	4.77829	1.43446e-06	2.03501e-05
ASTEI10317	-4.73431	6.07583	1.47844e-06	2.09488e-05
ASTEI092504	-4.73714	6.17966	1.48311e-06	2.09897e-05
ASTEI08234	4.7315	7.08572	1.50577e-06	2.12848e-05
ASTEI00920	-5.92546	2.57403	1.52747e-06	2.15399e-05
ASTEI02897	-5.92546	2.57403	1.52747e-06	2.15399e-05
ASTEI03532	-4.70182	6.93677	1.54142e-06	2.17106e-05
ASTEI08528	-4.70855	6.78863	1.55763e-06	2.18934e-05
ASTEI05122	-5.55409	3.2324	1.55811e-06	2.18934e-05
ASTEI08211	4.75016	6.75132	1.59316e-06	2.23593e-05
ASTEI02700	-5.32145	3.22161	1.61655e-06	2.26605e-05
ASTEI03711	-5.22489	3.66671	1.62651e-06	2.27731e-05
ASTEI09987	4.80726	6.06926	1.63269e-06	2.28324e-05
ASTEI06660	-9.51264	2.01218	1.63627e-06	2.28555e-05
ASTEI02457	5.04966	4.9113	1.68168e-06	2.34619e-05
ASTEI00769	4.75884	6.51889	1.69407e-06	2.35909e-05
ASTEI06017	4.68469	7.40698	1.69493e-06	2.35909e-05
ASTEI08782	5.04781	4.90959	1.70457e-06	2.36972e-05
ASTEI02650	-4.65449	7.16729	1.7072e-06	2.37057e-05
ASTEI06560	-5.30459	3.20372	1.74123e-06	2.41498e-05
ASTEI00600	-5.17045	3.44846	1.76406e-06	2.43634e-05
ASTEI03329	-6.84638	1.992	1.76696e-06	2.43634e-05
ASTEI03634	-6.84638	1.992	1.76696e-06	2.43634e-05
ASTEI04856	-6.84638	1.992	1.76696e-06	2.43634e-05
ASTEI01996	-5.96775	2.01076	1.76696e-06	2.43634e-05
ASTEI04808	4.68965	7.08016	1.79201e-06	2.46799e-05
ASTEI04774	5.73481	3.87095	1.82057e-06	2.5044e-05
ASTEI00006	5.07036	4.72062	1.85686e-06	2.54997e-05
ASTEI00143	-4.68271	6.34359	1.85802e-06	2.54997e-05
ASTEI09641	4.83962	5.67222	1.86314e-06	2.55402e-05
ASTEI00873	4.92444	5.41651	1.87661e-06	2.5695e-05
ASTEI06034	4.96158	5.17398	1.89866e-06	2.59667e-05
ASTEI02470	-9.47793	1.97288	1.90992e-06	2.60603e-05
ASTEI10837	-9.47793	1.97288	1.90992e-06	2.60603e-05
ASTEI00511	4.66302	7.30319	1.93314e-06	2.63379e-05
ASTEI04865	4.7631	6.09965	1.93473e-06	2.63379e-05
ASTEI08935	-4.72574	5.31541	2.00533e-06	2.72674e-05
ASTEI07995	-5.84892	2.49032	2.02342e-06	2.74817e-05
ASTEI02509	4.90372	5.39711	2.04397e-06	2.77288e-05
ASTEI09348	-4.70926	5.52686	2.05183e-06	2.78034e-05
ASTEI03931	-4.79568	4.5518	2.1046e-06	2.84858e-05
ASTEI04007	4.81481	5.54572	2.1263e-06	2.87466e-05
ASTEI06234	-4.58729	7.76949	2.14203e-06	2.8926e-05
ASTEI08412	-4.99108	3.93692	2.16891e-06	2.92272e-05
ASTEI02594	4.69662	6.40659	2.16929e-06	2.92272e-05
ASTEI06656	4.73428	6.07245	2.17609e-06	2.92853e-05
ASTEI08172	-4.71755	5.03691	2.20011e-06	2.95748e-05
ASTEI01782	-4.67507	5.86316	2.21459e-06	2.97356e-05
ASTEI08807	-4.84006	4.3225	2.23231e-06	2.99393e-05
ASTEI10687	-5.8957	1.93174	2.23811e-06	2.9983e-05
ASTEI04368	-4.57554	8.11978	2.25049e-06	3.01147e-05
ASTEI05409	4.71882	6.25458	2.26225e-06	3.02377e-05
ASTEI01597	-5.42934	2.47424	2.27253e-06	3.03408e-05
ASTEI06614	-4.80727	4.62465	2.29703e-06	3.06331e-05
ASTEI09203	-4.5739	7.4719	2.31702e-06	3.08648e-05
ASTEI08093	-5.09573	3.37004	2.37369e-06	3.1584e-05
ASTEI01501	-9.40588	1.89137	2.4265e-06	3.22503e-05
ASTEI05074	-4.77329	4.86302	2.42964e-06	3.22557e-05
ASTEI04411	4.85869	5.35497	2.43348e-06	3.22603e-05
ASTEI04648	5.66623	3.80866	2.43546e-06	3.22603e-05
ASTEI05669	-5.43316	3.10334	2.46031e-06	3.25197e-05
ASTEI01053	5.16211	4.55876	2.46056e-06	3.25197e-05
ASTEI00092	-4.71174	4.69843	2.48394e-06	3.27919e-05
ASTEI00678	5.24765	4.33808	2.58468e-06	3.40837e-05
ASTEI09665	-6.73691	1.87014	2.63354e-06	3.46892e-05
ASTEI05213	4.97161	4.62945	2.72475e-06	3.58505e-05
ASTEI08972	5.23075	4.32257	2.74776e-06	3.6113e-05
ASTEI04352	-4.89014	3.71993	2.75635e-06	3.61855e-05
ASTEI09484	-4.5355	7.3078	2.78595e-06	3.65334e-05
ASTEI00923	-4.67064	5.11249	2.78909e-06	3.6534e-05
ASTEI08352	4.96478	4.62316	2.81628e-06	3.68492e-05
ASTEI04950	4.83927	5.20515	2.81968e-06	3.68528e-05
ASTEI10990	-4.70643	4.74558	2.85576e-06	3.72735e-05
ASTEI04610	-9.36846	1.84906	2.86135e-06	3.72735e-05
ASTEI05914	-9.36846	1.84906	2.86135e-06	3.72735e-05
ASTEI08347	4.65857	6.1977	2.87381e-06	3.73944e-05
ASTEI06322	6.16263	3.37861	2.88718e-06	3.7527e-05
ASTEI04974	4.50679	8.99728	2.891e-06	3.75352e-05
ASTEI06893	-4.56699	6.34397	2.93273e-06	3.80351e-05
ASTEI03803	4.56459	7.02753	2.9858e-06	3.86458e-05
ASTEI06749	4.84868	5.06886	2.98637e-06	3.86458e-05
ASTEI03264	4.6165	6.33088	2.99437e-06	3.87068e-05
ASTEI08288	-5.34697	2.38518	3.06779e-06	3.96084e-05
ASTEI03118	-4.59834	5.47665	3.07084e-06	3.96084e-05
ASTEI08308	-4.60836	5.08934	3.0789e-06	3.96691e-05
ASTEI05085	4.64174	6.11926	3.09548e-06	3.98096e-05
ASTEI10634	-4.67332	4.9498	3.09656e-06	3.98096e-05
ASTEI10849	4.60769	6.32257	3.09995e-06	3.98097e-05
ASTEI04319	-6.6985	1.82748	3.11235e-06	3.98388e-05
ASTEI04843	-6.6985	1.82748	3.11235e-06	3.98388e-05
ASTEI11577	-5.81987	1.84883	3.11235e-06	3.98388e-05
ASTEI01509	-4.61258	5.51931	3.12821e-06	3.99983e-05
ASTEI01727	-4.52822	6.35221	3.18166e-06	4.06377e-05
ASTEI10479	-5.01692	3.28733	3.24154e-06	4.13577e-05
ASTEI09896	-4.55229	6.14754	3.25924e-06	4.15386e-05
ASTEI09199	5.33758	4.03892	3.28038e-06	4.17629e-05
ASTEI05630	4.82028	5.04249	3.33141e-06	4.23211e-05
ASTEI09124	4.82028	5.04249	3.33141e-06	4.23211e-05
ASTEI01616	4.62308	6.0363	3.36043e-06	4.26439e-05
ASTEI05869	-4.80967	4.21424	3.38782e-06	4.28251e-05
ASTEI01463	-9.33005	1.80567	3.38925e-06	4.28251e-05
ASTEI05361	-9.33005	1.80567	3.38925e-06	4.28251e-05
ASTEI07014	-9.33005	1.80567	3.38925e-06	4.28251e-05
ASTEI06787	6.12803	3.34758	3.40236e-06	4.28618e-05
ASTEI02329	-5.35921	3.02439	3.40236e-06	4.28618e-05
ASTEI08545	-5.34289	2.7254	3.40306e-06	4.28618e-05
ASTEI02495	4.81012	5.03306	3.45655e-06	4.34475e-05
ASTEI04888	5.17294	4.26961	3.45693e-06	4.34475e-05
ASTEI05556	-5.31843	2.35436	3.4734e-06	4.36079e-05
ASTEI10818	-5.16678	3.26352	3.48145e-06	4.36626e-05
ASTEI03875	4.53716	6.86603	3.52727e-06	4.41902e-05
ASTEI09721	-4.81153	3.95566	3.53703e-06	4.42454e-05
ASTEI05435	-4.86852	3.81079	3.53918e-06	4.42454e-05
ASTEI00875	6.11041	3.33181	3.54734e-06	4.42536e-05
ASTEI07237	-5.12415	3.01227	3.54734e-06	4.42536e-05
ASTEI06775	4.54507	6.68398	3.64956e-06	4.54806e-05
ASTEI09093	-6.65903	1.7837	3.69514e-06	4.6e-05
ASTEI07513	4.59635	6.07655	3.70617e-06	4.60887e-05
ASTEI00273	4.81918	4.88011	3.71756e-06	4.61815e-05
ASTEI00944	-5.15031	3.24614	3.74221e-06	4.64389e-05
ASTEI00713	-4.61714	4.75609	3.76909e-06	4.67233e-05
ASTEI04173	5.29865	4.0035	3.82196e-06	4.73289e-05
ASTEI02879	-4.63929	4.82557	3.84495e-06	4.75635e-05
ASTEI02875	-5.32077	2.98333	3.85936e-06	4.76918e-05
ASTEI00593	-4.96748	3.23545	3.88104e-06	4.79096e-05
ASTEI08521	4.73806	5.24248	3.93178e-06	4.84851e-05
ASTEI04189	-5.68245	2.30844	3.94253e-06	4.85162e-05
ASTEI08646	-5.68245	2.30844	3.94253e-06	4.85162e-05
ASTEI09703	4.52361	6.53675	3.95029e-06	4.85609e-05
ASTEI00849	5.53664	3.69141	3.99809e-06	4.90974e-05
ASTEI05683	4.87535	4.54094	4.0282e-06	4.92248e-05
ASTEI09786	4.87535	4.54094	4.0282e-06	4.92248e-05
ASTEI01708	-9.29058	1.76112	4.03352e-06	4.92248e-05
ASTEI01757	-9.29058	1.76112	4.03352e-06	4.92248e-05
ASTEI02908	-9.29058	1.76112	4.03352e-06	4.92248e-05
ASTEI07674	-9.29058	1.76112	4.03352e-06	4.92248e-05
ASTEI03936	-4.45303	6.55314	4.14535e-06	5.05373e-05
ASTEI01972	-4.3969	10.4985	4.17448e-06	5.08184e-05
ASTEI01404	-4.95062	3.21776	4.17704e-06	5.08184e-05
ASTEI07487	5.02465	4.43232	4.23493e-06	5.14696e-05
ASTEI02516	-4.55221	4.87266	4.27774e-06	5.19365e-05
ASTEI055272	4.41543	8.51011	4.31185e-06	5.22967e-05
ASTEI03168	-4.88844	3.59566	4.32e-06	5.23293e-05
ASTEI04520	4.50119	6.51561	4.32341e-06	5.23293e-05
ASTEI04357	4.45431	7.29177	4.35245e-06	5.26267e-05
ASTEI09589	6.06236	3.28882	4.38909e-06	5.30153e-05
ASTEI08381	-5.73983	1.76165	4.40838e-06	5.31939e-05
ASTEI01820	-4.58465	4.45999	4.47424e-06	5.39189e-05
ASTEI03098	9.64624	2.72591	4.48677e-06	5.39189e-05
ASTEI01655	-5.65274	2.27603	4.48677e-06	5.39189e-05
ASTEI01790	-5.65274	2.27603	4.48677e-06	5.39189e-05
ASTEI08455	4.84095	4.50939	4.55996e-06	5.47428e-05
ASTEI02360	4.62287	5.3665	4.58339e-06	5.49681e-05
ASTEI03925	4.60568	5.5493	4.62257e-06	5.53816e-05
ASTEI10971	4.78928	4.67065	4.76149e-06	5.6988e-05
ASTEI09537	4.4746	6.53411	4.80314e-06	5.74282e-05
ASTEI09390	4.82846	4.49796	4.81249e-06	5.74817e-05
ASTEI06184	-9.25	1.71537	4.82427e-06	5.75059e-05
ASTEI00589	-6.57671	1.69264	4.82427e-06	5.75059e-05
ASTEI10956	5.23635	3.94692	4.84136e-06	5.76513e-05
ASTEI10836	-4.37242	8.25784	4.86205e-06	5.78393e-05
ASTEI09787	4.53515	5.73782	4.88948e-06	5.8107e-05
ASTEI06477	4.67985	5.18839	4.98756e-06	5.91805e-05
ASTEI02468	-4.64023	4.33124	4.98986e-06	5.91805e-05
ASTEI01734	-4.37651	7.44403	5.01445e-06	5.94124e-05
ASTEI02892	4.4846	6.31126	5.04835e-06	5.9754e-05
ASTEI10936	4.73919	4.80628	5.06919e-06	5.99369e-05
ASTEI06902	4.43236	6.93435	5.07397e-06	5.99369e-05
ASTEI06271	4.48321	6.09272	5.10647e-06	6.02604e-05
ASTEI06038	-5.22927	2.25824	5.12008e-06	6.03607e-05
ASTEI11312	4.51605	5.93587	5.14939e-06	6.06456e-05
ASTEI03324	4.56609	5.60228	5.24002e-06	6.16513e-05
ASTEI07392	-9.20825	1.66836	5.28636e-06	6.20726e-05
ASTEI11098	-9.20825	1.66836	5.28636e-06	6.20726e-05
ASTEI08679	4.39186	7.5259	5.36377e-06	6.28972e-05
ASTEI02829	4.42814	6.6136	5.36725e-06	6.28972e-05
ASTEI07477	4.65837	5.16846	5.39008e-06	6.31019e-05
ASTEI06176	-4.39312	6.11146	5.45603e-06	6.38106e-05
ASTEI05545	-5.59141	2.2092	5.47532e-06	6.39727e-05
ASTEI00469	5.4529	3.61597	5.56669e-06	6.49759e-05
ASTEI00213	4.65062	5.16128	5.57404e-06	6.49974e-05
ASTEI04940	4.71287	4.78205	5.61342e-06	6.5392e-05
ASTEI01535	4.40689	6.94156	5.64786e-06	6.57282e-05
ASTEI06909	-4.37509	6.71867	5.6738e-06	6.59649e-05
ASTEI02684	4.34681	8.32483	5.73943e-06	6.66622e-05
ASTEI05949	-4.43406	5.37219	5.7473e-06	6.66879e-05
ASTEI08875	-6.53371	1.64523	5.8006e-06	6.71741e-05
ASTEI08331	-5.65508	1.66982	5.8006e-06	6.71741e-05
ASTEI03045	-4.36882	6.63671	5.8102e-06	6.72192e-05
ASTEI07510	-4.53703	4.29164	5.88798e-06	6.80524e-05
ASTEI02688	4.40416	6.62986	5.90909e-06	6.82295e-05
ASTEI04714	4.67112	4.9045	6.01426e-06	6.93758e-05
ASTEI04108	-4.54608	4.63619	6.0438e-06	6.96485e-05
ASTEI07387	5.17514	3.89149	6.18978e-06	7.1261e-05
ASTEI056831	-4.34668	6.65923	6.21451e-06	7.1476e-05
ASTEI02486	4.36424	7.20658	6.23631e-06	7.16568e-05
ASTEI02107	-5.55974	2.17473	6.2752e-06	7.20335e-05
ASTEI10671	-4.72175	3.65983	6.36493e-06	7.29924e-05
ASTEI11666	-9.16526	1.62002	6.37378e-06	7.30229e-05
ASTEI01701	-4.31188	7.86658	6.46063e-06	7.3946e-05
ASTEI05904	4.35379	6.98136	6.62502e-06	7.57539e-05
ASTEI01222	-4.45885	5.0159	6.68726e-06	7.63916e-05
ASTEI06850	-4.66375	3.48637	6.79353e-06	7.75304e-05
ASTEI02802	-4.29813	7.64202	6.80319e-06	7.75394e-05
ASTEI02485	-4.29495	7.88652	6.80747e-06	7.75394e-05
ASTEI08608	5.40418	3.57221	6.84914e-06	7.78654e-05
ASTEI06566	4.51999	5.27101	6.8493e-06	7.78654e-05
ASTEI06290	-4.27839	8.95636	6.88134e-06	7.81543e-05
ASTEI09020	5.14752	3.86653	6.92592e-06	7.85849e-05
ASTEI08615	-6.4894	1.59648	7.01372e-06	7.95046e-05
ASTEI10756	-4.32091	6.28116	7.17857e-06	8.12951e-05
ASTEI04572	-4.5451	4.02373	7.32431e-06	8.28659e-05
ASTEI03416	4.38947	6.17074	7.37884e-06	8.34028e-05
ASTEI01714	-4.43199	4.98941	7.42609e-06	8.38565e-05
ASTEI10092	4.71365	4.39308	7.53809e-06	8.50397e-05
ASTEI06803	4.27793	8.21329	7.62662e-06	8.59563e-05
ASTEI09448	4.56249	5.07974	7.8773e-06	8.86967e-05
ASTEI01902	4.58049	4.96534	7.89795e-06	8.88444e-05
ASTEI03755	-4.38102	4.97507	7.97131e-06	8.95842e-05
ASTEI03283	4.2818	7.52045	8.1301e-06	9.12817e-05
ASTEI05970	5.35377	3.52701	8.1849e-06	9.1793e-05
ASTEI10707	-4.58736	3.98859	8.19122e-06	9.1793e-05
ASTEI02031	-4.25033	7.37958	8.27908e-06	9.26895e-05
ASTEI02036	-4.40256	4.63627	8.29251e-06	9.26989e-05
ASTEI01569	-5.13384	2.78379	8.30588e-06	9.26989e-05
ASTEI06903	9.47771	2.5775	8.31923e-06	9.26989e-05
ASTEI09003	-5.10111	2.12062	8.31923e-06	9.26989e-05
ASTEI10919	-5.10111	2.12062	8.31923e-06	9.26989e-05
ASTEI02766	4.95015	4.0667	8.41269e-06	9.36517e-05
ASTEI07532	4.3145	6.54564	8.44221e-06	9.3837e-05
ASTEI01308	-4.50807	3.73846	8.44525e-06	9.3837e-05
ASTEI00160	-4.60489	3.42573	8.49075e-06	9.40827e-05
ASTEI09615	-4.27222	6.46349	8.50673e-06	9.40827e-05
ASTEI05294	-6.44368	1.54633	8.53121e-06	9.40827e-05
ASTEI10541	-6.44368	1.54633	8.53121e-06	9.40827e-05
ASTEI10852	-6.44368	1.54633	8.53121e-06	9.40827e-05
ASTEI11356	-6.44368	1.54633	8.53121e-06	9.40827e-05
ASTEI01971	-5.56505	1.57286	8.53121e-06	9.40827e-05
ASTEI07176	-5.56505	1.57286	8.53121e-06	9.40827e-05
ASTEI10123	-4.57687	3.97796	8.5709e-06	9.44321e-05
ASTEI05125	-4.22468	8.7288	8.57936e-06	9.44371e-05
ASTEI00548	4.38875	5.74867	8.60211e-06	9.45991e-05
ASTEI07017	-4.38876	4.62258	8.67213e-06	9.52802e-05
ASTEI03713	4.63536	4.52962	8.69421e-06	9.5434e-05
ASTEI06773	5.88031	3.12668	8.71555e-06	9.55792e-05
ASTEI07841	4.26869	7.21319	8.78998e-06	9.63058e-05
ASTEI09946	-4.42052	4.46019	8.93171e-06	9.7632e-05
ASTEI09647	4.38117	5.66991	8.9331e-06	9.7632e-05
ASTEI10176	4.34171	5.96043	8.93587e-06	9.7632e-05
ASTEI00602	-4.70352	3.4042	9.0628e-06	9.89272e-05
ASTEI07910	5.86639	3.11433	9.14884e-06	9.9774e-05
ASTEI01447	5.07398	3.80019	9.25669e-06	0.000100857
ASTEI01946	4.61803	4.51381	9.33034e-06	0.000101565
ASTEI00946	-9.07522	1.51909	9.43113e-06	0.000102097
ASTEI01747	-9.07522	1.51909	9.43113e-06	0.000102097
ASTEI01977	-9.07522	1.51909	9.43113e-06	0.000102097
ASTEI02831	-9.07522	1.51909	9.43113e-06	0.000102097
ASTEI03225	-9.07522	1.51909	9.43113e-06	0.000102097
ASTEI11455	-9.07522	1.51909	9.43113e-06	0.000102097
ASTEI05241	-5.09378	2.45808	9.49475e-06	0.000102691
ASTEI06789	4.91532	4.03515	9.52063e-06	0.000102877
ASTEI04983	4.55427	4.79701	9.53604e-06	0.000102949
ASTEI03153	9.43502	2.54004	9.62597e-06	0.000103635
ASTEI04070	-5.46034	2.06678	9.62597e-06	0.000103635
ASTEI07268	-5.46034	2.06678	9.62597e-06	0.000103635
ASTEI00002	4.22314	7.69365	9.6703e-06	0.000104018
ASTEI03215	4.24672	6.99228	9.71385e-06	0.000104319
ASTEI10303	4.41592	5.37298	9.71602e-06	0.000104319
ASTEI05665	4.35926	5.64957	9.74017e-06	0.000104483
ASTEI10525	4.29196	6.27437	9.87518e-06	0.000105835
ASTEI01185	4.3461	5.90477	9.89401e-06	0.00010594
ASTEI09066	4.26931	6.5033	1.00611e-05	0.000107546
ASTEI00285	-5.06633	2.42871	1.00714e-05	0.000107546
ASTEI04379	-5.06633	2.42871	1.00714e-05	0.000107546
ASTEI06134	5.04434	3.77351	1.01255e-05	0.000107929
ASTEI06655	5.04434	3.77351	1.01255e-05	0.000107929
ASTEI10714	4.26593	6.5747	1.02803e-05	0.00010948
ASTEI09154	9.41319	2.5209	1.03678e-05	0.000110313
ASTEI07556	4.39835	5.35673	1.03964e-05	0.000110517
ASTEI07584	-4.22355	6.39293	1.04248e-05	0.000110614
ASTEI07652	-6.39646	1.4947	1.04431e-05	0.000110614
ASTEI08177	-6.39646	1.4947	1.04431e-05	0.000110614
ASTEI01315	-5.51783	1.52229	1.04431e-05	0.000110614
ASTEI07826	4.39563	5.35421	1.04981e-05	0.000111097
ASTEI05277	4.4879	5.01096	1.05392e-05	0.000111432
ASTEI09404	-4.32512	4.95512	1.07883e-05	0.000113918
ASTEI07751	-4.44407	4.1339	1.07937e-05	0.000113918
ASTEI01424	4.23099	6.92279	1.08495e-05	0.000114405
ASTEI09765	4.39828	5.15859	1.10006e-05	0.000115836
ASTEI04119	5.28009	3.46112	1.10048e-05	0.000115836
ASTEI07809	4.28695	6.07498	1.10364e-05	0.000116065
ASTEI02801	-4.18817	6.5909	1.12114e-05	0.0001178
ASTEI10038	-4.36909	4.55694	1.12456e-05	0.000118054
ASTEI07863	4.38589	5.24961	1.13057e-05	0.00011858
ASTEI09540	4.18198	7.80888	1.14524e-05	0.000120011
ASTEI11533	-9.02801	1.46633	1.15831e-05	0.000120737
ASTEI11620	-9.02801	1.46633	1.15831e-05	0.000120737
ASTEI07992	-6.34765	1.44151	1.15831e-05	0.000120737
ASTEI09831	-6.34765	1.44151	1.15831e-05	0.000120737
ASTEI11425	-6.34765	1.44151	1.15831e-05	0.000120737
ASTEI06059	-5.46902	1.47024	1.15831e-05	0.000120737
ASTEI05893	4.86509	3.98974	1.16655e-05	0.000121488
ASTEI08133	-4.14252	9.50028	1.17181e-05	0.000121928
ASTEI02825	-4.41911	3.64802	1.17303e-05	0.000121947
ASTEI00030	-4.69117	2.94595	1.18575e-05	0.000123161
ASTEI10497	-4.20758	5.56231	1.20577e-05	0.000124934
ASTEI01914	9.36852	2.48178	1.206e-05	0.000124934
ASTEI02109	-4.99692	2.00936	1.206e-05	0.000124934
ASTEI01105	-4.1621	7.0474	1.20919e-05	0.000125154
ASTEI02513	4.85042	3.97649	1.22862e-05	0.000127054
ASTEI06122	4.38029	5.0317	1.23268e-05	0.000127363
ASTEI00556	-4.23393	5.47852	1.247e-05	0.000128729
ASTEI04367	-4.1803	6.23929	1.24862e-05	0.000128784
ASTEI05024	4.29032	5.58566	1.27195e-05	0.000131076
ASTEI09661	-4.12934	7.98922	1.28997e-05	0.000132816
ASTEI04032	4.33085	5.4682	1.29461e-05	0.000133075
ASTEI00274	-4.83688	2.91572	1.29475e-05	0.000133075
ASTEI07139	4.22069	6.20787	1.30173e-05	0.00013364
ASTEI03865	9.34565	2.46178	1.3025e-05	0.00013364
ASTEI05813	-4.16623	6.41943	1.30809e-05	0.000134096
ASTEI00202	-4.49573	3.3134	1.3137e-05	0.000134555
ASTEI10736	5.75742	3.01786	1.36798e-05	0.000139993
ASTEI10231	4.32873	5.29244	1.37323e-05	0.000140384
ASTEI06192	-4.3829	3.85987	1.37419e-05	0.000140384
ASTEI06984	4.33354	5.20137	1.38462e-05	0.000141328
ASTEI03328	4.22675	6.11952	1.39449e-05	0.000142211
ASTEI04908	-4.11776	7.37692	1.41046e-05	0.000143716
ASTEI09142	4.42733	4.82467	1.42958e-05	0.000145094
ASTEI05561	-8.97919	1.41195	1.4326e-05	0.000145094
ASTEI11334	-8.97919	1.41195	1.4326e-05	0.000145094
ASTEI04322	-6.29712	1.38667	1.4326e-05	0.000145094
ASTEI06591	-6.29712	1.38667	1.4326e-05	0.000145094
ASTEI06665	-6.29712	1.38667	1.4326e-05	0.000145094
ASTEI10908	-6.29712	1.38667	1.4326e-05	0.000145094
ASTEI06062	4.25196	5.81725	1.43819e-05	0.000145503
ASTEI10551	4.80547	3.93597	1.43911e-05	0.000145503
ASTEI04222	-4.34371	4.1596	1.44977e-05	0.000146455
ASTEI05583	4.15304	6.82162	1.46762e-05	0.000148131
ASTEI10197	4.10088	8.55566	1.47077e-05	0.000148217
ASTEI09642	4.13147	7.19664	1.47098e-05	0.000148217
ASTEI00335	4.21405	5.9541	1.47341e-05	0.000148335
ASTEI01973	-4.22009	5.13479	1.4766e-05	0.00014853
ASTEI02350	4.25117	5.47414	1.49481e-05	0.000150233
ASTEI10211	5.19674	3.38682	1.5015e-05	0.000150777
ASTEI01457	4.16543	6.51663	1.53116e-05	0.000153624
ASTEI03112	-4.07092	9.585	1.53774e-05	0.000154153
ASTEI03087	4.79017	3.9222	1.55989e-05	0.000156241
ASTEI05414	4.15942	6.51101	1.56438e-05	0.000156557
ASTEI03115	-8.92867	1.35583	1.59765e-05	0.000159616
ASTEI10682	-8.92867	1.35583	1.59765e-05	0.000159616
ASTEI03314	5.71919	2.98412	1.60178e-05	0.000159758
ASTEI09643	5.71919	2.98412	1.60178e-05	0.000159758
ASTEI02768	-4.16036	5.28878	1.64836e-05	0.000164098
ASTEI10870	9.28685	2.4104	1.65052e-05	0.000164098
ASTEI04652	-4.92303	1.93087	1.65052e-05	0.000164098
ASTEI02415	-4.06796	7.68808	1.65086e-05	0.000164098
ASTEI01863	5.162	3.35593	1.69397e-05	0.000168241
ASTEI07024	-4.21861	4.20642	1.72588e-05	0.00017112
ASTEI10341	4.27605	5.14854	1.72654e-05	0.00017112
ASTEI01797	4.90991	3.65295	1.72731e-05	0.00017112
ASTEI07612	-4.03886	9.6444	1.74584e-05	0.00017281
ASTEI01798	-4.11076	5.60921	1.75378e-05	0.00017345
ASTEI11673	-4.6212	3.03669	1.76438e-05	0.000174352
ASTEI05381	-4.10714	5.60572	1.7811e-05	0.000175524
ASTEI07085	-4.4537	3.3847	1.78505e-05	0.000175524
ASTEI04223	-6.24476	1.33011	1.78517e-05	0.000175524
ASTEI09928	-6.24476	1.33011	1.78517e-05	0.000175524
ASTEI10739	-6.24476	1.33011	1.78517e-05	0.000175524
ASTEI08958	-5.36613	1.36135	1.78517e-05	0.000175524
ASTEI03953	-4.04773	7.4858	1.82679e-05	0.000179467
ASTEI07924	4.44629	4.35775	1.83081e-05	0.000179712
ASTEI08108	4.18964	5.49269	1.88248e-05	0.000184546
ASTEI04264	5.67193	2.94247	1.88318e-05	0.000184546
ASTEI01862	-4.07303	6.13641	1.89539e-05	0.000185588
ASTEI07217	4.4322	4.34499	1.90488e-05	0.000186362
ASTEI03992	-4.2101	4.08573	1.93641e-05	0.00018929
ASTEI03822	-5.27774	1.86974	1.94271e-05	0.000189591
ASTEI06849	-4.88461	1.89023	1.94271e-05	0.000189591
ASTEI08163	4.11639	6.15568	1.95732e-05	0.000190859
ASTEI04833	-4.32456	3.8755	1.96501e-05	0.000191451
ASTEI01451	4.87184	3.61894	1.97217e-05	0.000191834
ASTEI02916	4.46531	4.16808	1.9722e-05	0.000191834
ASTEI02918	-4.03396	7.2745	1.97677e-05	0.00019212
ASTEI02633	5.6639	2.9354	1.98945e-05	0.000193193
ASTEI02906	-8.87631	1.29789	1.9987e-05	0.000193454
ASTEI07323	-8.87631	1.29789	1.9987e-05	0.000193454
ASTEI07620	-8.87631	1.29789	1.9987e-05	0.000193454
ASTEI09300	-8.87631	1.29789	1.9987e-05	0.000193454
ASTEI07451	-4.54155	2.78982	2.04936e-05	0.000198087
ASTEI03993	-4.28168	3.50861	2.04993e-05	0.000198087
ASTEI02687	4.33464	4.74002	2.05716e-05	0.000198623
ASTEI00068	-4.00108	8.69543	2.06074e-05	0.000198806
ASTEI01808	4.61849	4.06303	2.06264e-05	0.000198826
ASTEI07755	-4.67709	2.5396	2.10272e-05	0.000202525
ASTEI00110	4.22277	5.0997	2.1204e-05	0.000203894
ASTEI10385	4.22277	5.0997	2.1204e-05	0.000203894
ASTEI10165	-4.33693	3.73512	2.1715e-05	0.000208637
ASTEI08267	4.15064	5.45679	2.19e-05	0.000210243
ASTEI00890	4.08722	6.08391	2.19397e-05	0.000210453
ASTEI07319	4.19838	5.26198	2.21841e-05	0.000212603
ASTEI08690	-3.97666	9.5347	2.21999e-05	0.000212603
ASTEI01835	-6.19043	1.2717	2.24245e-05	0.000214059
ASTEI05843	-6.19043	1.2717	2.24245e-05	0.000214059
ASTEI06304	-6.19043	1.2717	2.24245e-05	0.000214059
ASTEI10400	-5.3118	1.30434	2.24245e-05	0.000214059
ASTEI00296	-4.25255	3.47912	2.24941e-05	0.00021455
ASTEI04866	4.59042	4.03775	2.27526e-05	0.00021684
ASTEI00705	-5.23828	1.82742	2.29661e-05	0.000218345
ASTEI03380	-5.23828	1.82742	2.29661e-05	0.000218345
ASTEI05732	-5.23828	1.82742	2.29661e-05	0.000218345
ASTEI02969	-3.99443	6.91676	2.29956e-05	0.000218449
ASTEI08265	4.83274	3.58407	2.33703e-05	0.00022183
ASTEI09388	-4.1595	4.03538	2.34951e-05	0.000222835
ASTEI04729	-4.65065	2.51181	2.3525e-05	0.000222939
ASTEI01458	-4.04172	5.35915	2.35464e-05	0.000222962
ASTEI03341	4.41609	4.1238	2.36924e-05	0.000224165
ASTEI08328	-4.13348	4.12196	2.42974e-05	0.000229705
ASTEI05795	4.66994	3.81428	2.44203e-05	0.000230682
ASTEI01047	-4.37402	3.30316	2.50449e-05	0.000236227
ASTEI07442	4.11337	5.49397	2.50474e-05	0.000236227
ASTEI01752	-8.82198	1.23801	2.52136e-05	0.000237036
ASTEI10298	-8.82198	1.23801	2.52136e-05	0.000237036
ASTEI10738	-8.82198	1.23801	2.52136e-05	0.000237036
ASTEI11015	-8.82198	1.23801	2.52136e-05	0.000237036
ASTEI00111	4.32628	4.42933	2.52376e-05	0.000237073
ASTEI06406	4.28045	4.69071	2.54657e-05	0.000239025
ASTEI01492	-3.97113	6.6532	2.56257e-05	0.000240335
ASTEI09849	-3.96136	6.9278	2.57022e-05	0.000240861
ASTEI03473	-3.94207	8.75867	2.57444e-05	0.000241065
ASTEI09482	4.55818	4.00876	2.57778e-05	0.000241186
ASTEI03515	4.79764	3.55281	2.59342e-05	0.000242457
ASTEI07259	-3.96636	6.89729	2.62354e-05	0.000245078
ASTEI04160	4.27159	4.68265	2.62699e-05	0.000245206
ASTEI01700	-4.62371	2.48354	2.63733e-05	0.000245977
ASTEI00611	-3.96753	6.45003	2.65779e-05	0.00024769
ASTEI10499	-4.02204	5.25044	2.66851e-05	0.000248492
ASTEI06082	4.06018	5.69964	2.67239e-05	0.000248657
ASTEI09389	-4.12826	4.00433	2.68186e-05	0.000249341
ASTEI04507	3.99183	6.6135	2.71759e-05	0.000252464
ASTEI02057	4.30747	4.41232	2.72062e-05	0.000252546
ASTEI08885	4.04968	5.95537	2.77361e-05	0.000257263
ASTEI09013	-4.01945	5.31576	2.78044e-05	0.000257693
ASTEI05325	-4.17385	3.99008	2.80453e-05	0.000259722
ASTEI06887	3.93446	8.3492	2.81575e-05	0.000260556
ASTEI04773	4.63183	3.7802	2.82844e-05	0.000261525
ASTEI00392	-6.13398	1.21135	2.84133e-05	0.0002621
ASTEI09644	-6.13398	1.21135	2.84133e-05	0.0002621
ASTEI06167	-5.25535	1.24549	2.84133e-05	0.0002621
ASTEI01350	4.14506	5.02868	2.85375e-05	0.00026304
ASTEI06503	3.9983	6.25112	2.89259e-05	0.000266412
ASTEI06637	4.26305	4.53162	2.93443e-05	0.000270055
ASTEI04183	-3.93726	6.64627	2.97301e-05	0.000273137
ASTEI01905	-5.15595	1.73952	2.97774e-05	0.000273137
ASTEI06676	-4.76282	1.76218	2.97774e-05	0.000273137
ASTEI09305	4.23787	4.65204	2.97951e-05	0.000273137
ASTEI02185	4.23559	4.64998	2.97951e-05	0.000273137
ASTEI10374	4.76166	3.52082	2.98772e-05	0.000273677
ASTEI06969	4.23331	4.64791	3.02732e-05	0.000276874
ASTEI04163	-4.02606	4.51598	3.02732e-05	0.000276874
ASTEI02523	-3.99071	5.04835	3.05391e-05	0.000279089
ASTEI00189	-4.47996	2.89002	3.07331e-05	0.000280645
ASTEI09408	4.60585	3.757	3.09423e-05	0.000282337
ASTEI06759	4.27463	4.38268	3.1096e-05	0.00028352
ASTEI07041	-4.56827	2.42548	3.14307e-05	0.00028635
ASTEI08204	3.96251	6.39718	3.15301e-05	0.000287033
ASTEI06653	3.99145	6.08344	3.19188e-05	0.000289704
ASTEI02084	-4.24792	3.38098	3.20088e-05	0.000289704
ASTEI00918	-8.76552	1.17607	3.20938e-05	0.000289704
ASTEI02907	-8.76552	1.17607	3.20938e-05	0.000289704
ASTEI02909	-8.76552	1.17607	3.20938e-05	0.000289704
ASTEI03660	-8.76552	1.17607	3.20938e-05	0.000289704
ASTEI03959	-8.76552	1.17607	3.20938e-05	0.000289704
ASTEI04375	-8.76552	1.17607	3.20938e-05	0.000289704
ASTEI05138	-5.19659	1.18468	3.20938e-05	0.000289704
ASTEI05663	-5.19659	1.18468	3.20938e-05	0.000289704
ASTEI11429	-5.19659	1.18468	3.20938e-05	0.000289704
ASTEI02609	4.19789	4.74581	3.24865e-05	0.000292801
ASTEI05008	4.19576	4.74387	3.24865e-05	0.000292801
ASTEI00136	9.09454	2.24303	3.25499e-05	0.000293148
ASTEI05878	-4.08319	4.12535	3.31676e-05	0.000298422
ASTEI01636	4.10042	5.08312	3.31861e-05	0.000298422
ASTEI03758	4.04207	5.35723	3.33e-05	0.000299217
ASTEI06116	3.92083	7.02162	3.34666e-05	0.000300486
ASTEI05548	-4.4586	2.86789	3.36243e-05	0.000301325
ASTEI01134	-4.59046	2.65713	3.36368e-05	0.000301325
ASTEI07610	-4.4243	2.668	3.36368e-05	0.000301325
ASTEI04482	-4.75858	2.10161	3.48228e-05	0.000311713
ASTEI07550	3.98964	5.63483	3.50384e-05	0.000313405
ASTEI082130	-3.93414	5.29847	3.51093e-05	0.000313801
ASTEI03299	-5.11296	1.69384	3.56264e-05	0.000318181
ASTEI00057	3.96164	6.01264	3.56869e-05	0.000318481
ASTEI03820	-4.17398	3.20625	3.58241e-05	0.000319464
ASTEI09419	-3.8489	10.5312	3.58869e-05	0.000319782
ASTEI02019	4.0199	5.33696	3.63369e-05	0.000322348
ASTEI00352	-6.07522	1.14894	3.6339e-05	0.000322348
ASTEI00447	-6.07522	1.14894	3.6339e-05	0.000322348
ASTEI07415	-6.07522	1.14894	3.6339e-05	0.000322348
ASTEI08946	-6.07522	1.14894	3.6339e-05	0.000322348
ASTEI10171	-6.07522	1.14894	3.6339e-05	0.000322348
ASTEI08079	-3.8458	9.05893	3.70832e-05	0.000328703
ASTEI03742	4.25773	4.18787	3.72698e-05	0.00032986
ASTEI00901	-4.0742	4.00805	3.72698e-05	0.00032986
ASTEI06333	3.89668	6.8657	3.73913e-05	0.000330687
ASTEI07629	3.90804	6.56514	3.77804e-05	0.000333878
ASTEI05314	-3.87353	6.64314	3.8234e-05	0.000337322
ASTEI07092	4.06318	5.04919	3.82473e-05	0.000337322
ASTEI08938	-3.9115	5.27673	3.8256e-05	0.000337322
ASTEI05395	4.00226	5.39214	3.83451e-05	0.000337855
ASTEI08246	4.15031	4.70266	3.89258e-05	0.000342716
ASTEI03763	-4.06364	3.99759	3.8963e-05	0.000342787
ASTEI06815	9.0528	2.20683	3.90451e-05	0.000343254
ASTEI02220	-3.96849	4.73938	3.92841e-05	0.000345097
ASTEI07925	-4.21002	3.02083	3.94355e-05	0.000346169
ASTEI05913	-3.91563	5.4023	4.03207e-05	0.000353676
ASTEI04380	-4.27989	2.83219	4.04076e-05	0.000354175
ASTEI04016	4.06872	4.74772	4.08249e-05	0.000357566
ASTEI06667	3.94902	5.81342	4.09728e-05	0.000358596
ASTEI08113	4.17344	4.45071	4.11594e-05	0.00035995
ASTEI10242	-8.70677	1.11194	4.12497e-05	0.00035995
ASTEI02133	-6.01397	1.08433	4.12497e-05	0.00035995
ASTEI06060	-5.13534	1.12181	4.12497e-05	0.00035995
ASTEI03106	-3.935	5.09531	4.21362e-05	0.000367414
ASTEI00953	-4.09226	3.56764	4.23118e-05	0.000368563
ASTEI11235	3.90036	6.1984	4.23305e-05	0.000368563
ASTEI04820	9.02428	2.18213	4.28502e-05	0.000371848
ASTEI07430	9.02428	2.18213	4.28502e-05	0.000371848
ASTEI06359	-5.06864	1.64693	4.28502e-05	0.000371848
ASTEI03930	-4.30386	2.99228	4.28655e-05	0.000371848
ASTEI09361	-4.19014	3.00057	4.28655e-05	0.000371848
ASTEI01840	3.88532	6.42352	4.30524e-05	0.000372982
ASTEI03716	4.01901	5.18192	4.30595e-05	0.000372982
ASTEI00800	4.66479	3.43497	4.31875e-05	0.000373816
ASTEI00263	-4.68829	2.02767	4.34109e-05	0.000375474
ASTEI04053	-3.97385	4.2132	4.35234e-05	0.000376171
ASTEI01869	3.85943	6.7097	4.42989e-05	0.000382593
ASTEI08641	4.01788	5.00802	4.53236e-05	0.000390404
ASTEI07245	4.04289	4.72437	4.53278e-05	0.000390404
ASTEI00617	5.43774	2.73717	4.53357e-05	0.000390404
ASTEI04389	-4.48091	2.3343	4.53357e-05	0.000390404
ASTEI10383	-3.82084	6.43244	4.59091e-05	0.000395024
ASTEI075884	3.95586	5.34978	4.59392e-05	0.000395024
ASTEI01294	4.89919	3.12371	4.65471e-05	0.000399959
ASTEI00537	-8.64552	1.04549	4.69471e-05	0.000402224
ASTEI05664	-8.64552	1.04549	4.69471e-05	0.000402224
ASTEI11134	-8.64552	1.04549	4.69471e-05	0.000402224
ASTEI11762	-8.64552	1.04549	4.69471e-05	0.000402224
ASTEI11647	9.00981	2.16961	4.70921e-05	0.000403173
ASTEI08668	4.39737	3.86485	4.73725e-05	0.000405279
ASTEI02376	-4.06399	3.53934	4.76303e-05	0.000407189
ASTEI11037	3.8841	5.98465	4.81655e-05	0.000411466
ASTEI07299	3.83063	6.80462	4.82442e-05	0.00041184
ASTEI03913	5.41878	2.72063	4.82927e-05	0.000411955
ASTEI02575	-4.10189	3.13327	4.84453e-05	0.000412959
ASTEI02527	3.98745	5.15318	4.85768e-05	0.00041378
ASTEI03531	3.90121	5.61095	4.89794e-05	0.000416908
ASTEI00566	4.1504	4.27102	4.92704e-05	0.000418946
ASTEI08060	3.90113	5.55384	4.92898e-05	0.000418946
ASTEI04256	-3.7857	7.25846	4.98939e-05	0.000423774
ASTEI02471	-4.65182	1.98944	5.05063e-05	0.000428667
ASTEI03999	3.82468	6.72747	5.10896e-05	0.000433306
ASTEI09986	4.17549	4.11428	5.12126e-05	0.000434037
ASTEI05652	3.79183	7.30698	5.17818e-05	0.000438546
ASTEI06634	8.9655	2.13129	5.18287e-05	0.000438628
ASTEI00354	-4.08328	3.11447	5.23635e-05	0.000442836
ASTEI03824	-3.82167	5.36966	5.25591e-05	0.000444172
ASTEI07464	-3.94917	3.82692	5.30399e-05	0.000447914
ASTEI06669	3.98752	4.78391	5.34991e-05	0.000450522
ASTEI00736	4.13219	4.2547	5.35664e-05	0.000450522
ASTEI02744	-5.95001	1.01739	5.35781e-05	0.000450522
ASTEI058543	-5.95001	1.01739	5.35781e-05	0.000450522
ASTEI07030	-5.95001	1.01739	5.35781e-05	0.000450522
ASTEI10977	-5.07138	1.05673	5.35781e-05	0.000450522
ASTEI04829	-3.74331	10.0713	5.38692e-05	0.000452647
ASTEI10915	3.98334	4.78014	5.42753e-05	0.000455735
ASTEI04712	-4.29668	2.53612	5.44725e-05	0.000457065
ASTEI02674	4.36045	3.83196	5.45165e-05	0.000457109
ASTEI02720	5.3801	2.68692	5.49042e-05	0.000460033
ASTEI01072	-3.916	4.48375	5.49998e-05	0.000460506
ASTEI09649	-3.88078	4.80544	5.5104e-05	0.000461051
ASTEI05744	-3.84981	4.93835	5.64629e-05	0.000472086
ASTEI10122	-4.22147	2.90796	5.79171e-05	0.000483901
ASTEI00250	-3.86818	4.79329	5.80766e-05	0.00048489
ASTEI01409	5.37026	2.67836	5.86005e-05	0.000488918
ASTEI03396	-4.00573	3.48112	5.89209e-05	0.000491146
ASTEI08909	-4.14358	3.06841	5.89509e-05	0.000491146
ASTEI11240	3.93215	5.10297	6.01592e-05	0.00050086
ASTEI08286	4.05371	4.4858	6.03584e-05	0.000502163
ASTEI05278	3.8032	6.03297	6.09275e-05	0.00050654
ASTEI07617	-8.58155	0.976545	6.13206e-05	0.000508674
ASTEI10323	-8.58155	0.976545	6.13206e-05	0.000508674
ASTEI10530	-8.58155	0.976545	6.13206e-05	0.000508674
ASTEI07673	4.56692	3.34861	6.13567e-05	0.000508674
ASTEI03526	-3.8783	4.33274	6.14432e-05	0.000509033
ASTEI09780	-3.8217	4.77692	6.20575e-05	0.000513446
ASTEI06057	3.93408	4.93211	6.21065e-05	0.000513446
ASTEI08628	3.93408	4.93211	6.21065e-05	0.000513446
ASTEI00666	3.76654	6.546	6.23702e-05	0.000514643
ASTEI09658	-4.29955	2.70367	6.23823e-05	0.000514643
ASTEI00603	-4.16452	2.71411	6.23823e-05	0.000514643
ASTEI03929	-3.75942	5.67278	6.26666e-05	0.000516627
ASTEI06899	3.87625	5.13134	6.3003e-05	0.00051882
ASTEI01833	8.93519	2.1051	6.30631e-05	0.00051882
ASTEI00831	-3.80389	5.25598	6.30647e-05	0.00051882
ASTEI02182	4.01921	4.58433	6.37141e-05	0.000523432
ASTEI06847	-3.8767	4.44555	6.37141e-05	0.000523432
ASTEI05971	3.78854	6.01957	6.42902e-05	0.000527797
ASTEI07452	-4.24229	2.48019	6.452e-05	0.000528589
ASTEI09488	-4.24229	2.48019	6.452e-05	0.000528589
ASTEI03639	4.41457	3.58706	6.45212e-05	0.000528589
ASTEI10180	3.70986	8.59748	6.48792e-05	0.000531153
ASTEI02753	3.8565	5.4538	6.53749e-05	0.000534475
ASTEI04914	3.77397	6.28934	6.53756e-05	0.000534475
ASTEI04159	3.93228	4.73412	6.56543e-05	0.000536382
ASTEI09716	3.74773	6.70477	6.57683e-05	0.000536941
ASTEI02448	3.82206	5.69724	6.60236e-05	0.000538652
ASTEI09810	4.40456	3.57821	6.67516e-05	0.000544215
ASTEI07212	4.06975	4.1989	6.78105e-05	0.000552465
ASTEI05243	3.90192	4.99192	6.86083e-05	0.00055858
ASTEI11084	-4.27532	2.67876	6.89926e-05	0.000561321
ASTEI04638	-4.53376	1.52543	6.97268e-05	0.000566512
ASTEI10500	-4.53376	1.52543	6.97268e-05	0.000566512
ASTEI01167	-3.79651	4.54069	6.99198e-05	0.000567689
ASTEI07861	-5.88307	0.947961	7.03917e-05	0.000570342
ASTEI10051	-5.88307	0.947961	7.03917e-05	0.000570342
ASTEI00169	-5.00444	0.989324	7.03917e-05	0.000570342
ASTEI00978	-3.71162	6.04281	7.10818e-05	0.000575538
ASTEI08514	-3.7324	5.87589	7.11759e-05	0.000575905
ASTEI02555	-4.57151	2.18849	7.1547e-05	0.000578113
ASTEI01663	-4.35554	2.20431	7.1547e-05	0.000578113
ASTEI10405	3.88668	5.06178	7.16012e-05	0.000578155
ASTEI03322	-3.7261	5.5037	7.18534e-05	0.000579794
ASTEI04570	-3.80986	4.41698	7.28272e-05	0.00058725
ASTEI10566	3.83136	5.23665	7.35492e-05	0.000592666
ASTEI07957	3.7421	6.26016	7.3719e-05	0.000593287
ASTEI01586	-3.7286	5.318	7.37268e-05	0.000593287
ASTEI07985	-3.86324	3.74219	7.38863e-05	0.000594165
ASTEI06589	3.87638	5.05246	7.4182e-05	0.000596136
ASTEI06755	3.79072	5.56505	7.48672e-05	0.000601232
ASTEI02682	4.51846	3.30599	7.52346e-05	0.000603772
ASTEI07643	3.76535	5.95873	7.54736e-05	0.000604916
ASTEI10786	3.71793	6.55392	7.54798e-05	0.000604916
ASTEI04500	3.7857	5.66412	7.56913e-05	0.000606199
ASTEI05778	-4.04271	2.85094	7.58648e-05	0.000607176
ASTEI07762	4.75901	3.0009	7.64286e-05	0.000611273
ASTEI09294	5.29947	2.61682	7.65793e-05	0.000611648
ASTEI07946	5.28907	2.60779	7.65793e-05	0.000611648
ASTEI02113	3.78129	5.70924	7.69156e-05	0.000613919
ASTEI01274	3.67661	7.84839	7.72203e-05	0.000615933
ASTEI00883	3.88314	4.79141	7.75857e-05	0.00061843
ASTEI01473	3.77913	5.70727	7.80687e-05	0.00062186
ASTEI002180	-3.92942	3.40507	7.83133e-05	0.000623386
ASTEI09141	4.10015	3.84213	7.87664e-05	0.00062657
ASTEI01284	-3.92346	3.14799	8.04887e-05	0.000639839
ASTEI02041	-8.51462	0.904943	8.10571e-05	0.000642624
ASTEI03184	-8.51462	0.904943	8.10571e-05	0.000642624
ASTEI05140	-8.51462	0.904943	8.10571e-05	0.000642624
ASTEI10672	-8.51462	0.904943	8.10571e-05	0.000642624
ASTEI03276	-4.35192	2.40905	8.14522e-05	0.000645322
ASTEI06512	3.76653	5.43141	8.15874e-05	0.000645959
ASTEI01894	-4.06457	2.9884	8.17823e-05	0.000646283
ASTEI07666	-3.96634	2.99669	8.17823e-05	0.000646283
ASTEI04563	5.2786	2.5987	8.20264e-05	0.000646283
ASTEI08448	5.2786	2.5987	8.20264e-05	0.000646283
ASTEI01103	-4.32242	2.17015	8.20264e-05	0.000646283
ASTEI04329	-4.32242	2.17015	8.20264e-05	0.000646283
ASTEI10004	-4.32242	2.17015	8.20264e-05	0.000646283
ASTEI10820	-3.66326	6.46914	8.20668e-05	0.000646283
ASTEI00510	3.85253	4.94734	8.28235e-05	0.000651474
ASTEI04336	3.6775	6.8995	8.28365e-05	0.000651474
ASTEI10252	-3.68619	5.57403	8.36996e-05	0.000657817
ASTEI01343	3.66915	7.25661	8.37546e-05	0.000657817
ASTEI07281	-3.64683	6.63174	8.55835e-05	0.000671734
ASTEI068257	8.82378	2.00907	8.5665e-05	0.000671926
ASTEI03635	3.97558	4.27339	8.59887e-05	0.000674016
ASTEI04675	4.00114	4.13779	8.66338e-05	0.000678622
ASTEI06573	-3.69459	5.21075	8.68846e-05	0.000680134
ASTEI02704	-3.99766	2.80545	8.72166e-05	0.00068228
ASTEI00436	4.23007	3.71632	8.73826e-05	0.000682673
ASTEI09320	4.23007	3.71632	8.73826e-05	0.000682673
ASTEI04786	-4.49595	1.82736	8.84734e-05	0.000690737
ASTEI06070	4.71973	2.96663	8.93968e-05	0.000697484
ASTEI10191	4.22551	3.7123	9.01064e-05	0.000702555
ASTEI07563	-4.32281	2.37899	9.18225e-05	0.00071499
ASTEI08360	-4.15666	2.39253	9.18225e-05	0.00071499
ASTEI08181	-3.83426	3.77135	9.19442e-05	0.000715465
ASTEI04693	3.65497	6.59587	9.29354e-05	0.000722621
ASTEI10896	3.82244	4.92024	9.29864e-05	0.000722621
ASTEI01668	3.83833	4.64979	9.33099e-05	0.000723436
ASTEI03838	3.76888	5.10914	9.36415e-05	0.000723436
ASTEI02925	-5.81288	0.875868	9.36436e-05	0.000723436
ASTEI04047	-5.81288	0.875868	9.36436e-05	0.000723436
ASTEI05028	-5.81288	0.875868	9.36436e-05	0.000723436
ASTEI06299	-5.81288	0.875868	9.36436e-05	0.000723436
ASTEI09487	-5.81288	0.875868	9.36436e-05	0.000723436
ASTEI11094	-5.81288	0.875868	9.36436e-05	0.000723436
ASTEI00869	-4.93425	0.919423	9.36436e-05	0.000723436
ASTEI06361	-4.50449	2.11859	9.43271e-05	0.000727763
ASTEI02120	-4.28851	2.13529	9.43271e-05	0.000727763
ASTEI07276	3.72678	5.55974	9.48337e-05	0.000731194
ASTEI11763	8.80714	1.99476	9.51988e-05	0.000733529
ASTEI01276	-3.9746	2.78221	9.58805e-05	0.000738299
ASTEI06712	3.84284	4.54467	9.61062e-05	0.000739553
ASTEI05210	-3.58814	10.5323	9.68373e-05	0.000744693
ASTEI05456	4.44258	3.23945	9.69655e-05	0.000745193
ASTEI08672	3.7593	5.0258	9.79936e-05	0.000752266
ASTEI09381	3.69415	5.67755	9.80135e-05	0.000752266
ASTEI07688	-3.629	5.83944	9.86301e-05	0.000756506
ASTEI02631	3.96729	4.10773	9.94287e-05	0.000762136
ASTEI04613	3.68637	5.67049	0.000100276	0.000768131
ASTEI05437	-4.46977	2.08252	0.000101272	0.00077526
ASTEI02304	-3.76691	3.916	0.000101768	0.000778547
ASTEI09431	-3.89631	3.20941	0.000101879	0.000778891
ASTEI01975	-3.59294	7.49632	0.000102379	0.000782208
ASTEI04311	-3.6767	4.5505	0.000102477	0.000782452
ASTEI09951	3.74204	5.08498	0.0001038	0.000791523
ASTEI00397	3.74035	5.08345	0.0001038	0.000791523
ASTEI06540	-3.57391	9.33384	0.000103998	0.000792519
ASTEI07064	-4.45419	1.78435	0.000104849	0.000798491
ASTEI04587	-4.82401	1.39169	0.000105985	0.000806101
ASTEI09415	-4.82401	1.39169	0.000105985	0.000806101
ASTEI03741	3.81513	4.51994	0.000106505	0.000809531
ASTEI09648	3.65644	6.08231	0.00010724	0.000814596
ASTEI00022	3.78393	4.88562	0.000107433	0.000815534
ASTEI04671	3.67143	5.83247	0.000107699	0.000817033
ASTEI01397	4.01456	3.76661	0.000108221	0.00081983
ASTEI02064	3.59735	7.01128	0.000108482	0.00081983
ASTEI00894	-8.44442	0.83049	0.000108555	0.00081983
ASTEI03544	-8.44442	0.83049	0.000108555	0.00081983
ASTEI08863	-8.44442	0.83049	0.000108555	0.00081983
ASTEI09466	-8.44442	0.83049	0.000108555	0.00081983
ASTEI10417	-8.44442	0.83049	0.000108555	0.00081983
ASTEI08531	-3.87527	3.42646	0.000108676	0.000820218
ASTEI09879	3.62058	6.46491	0.00010908	0.000822743
ASTEI05455	3.66644	5.82795	0.000109175	0.000822929
ASTEI10882	3.60134	6.80988	0.000109826	0.000827312
ASTEI03748	3.64885	6.0406	0.000110041	0.000828398
ASTEI11534	3.96836	3.93034	0.000110238	0.000829349
ASTEI04598	-3.75832	3.63917	0.000110835	0.000832482
ASTEI07386	4.65459	2.9099	0.000110866	0.000832482
ASTEI06431	-4.01267	2.55986	0.000110866	0.000832482
ASTEI05705	-3.55634	8.96976	0.000110963	0.000832685
ASTEI06162	3.71664	5.2007	0.000112352	0.000842569
ASTEI09094	-3.54785	10.0215	0.000112832	0.000845632
ASTEI05446	3.78657	4.60351	0.000113004	0.000846382
ASTEI00193	3.76823	4.87153	0.000113319	0.000848204
ASTEI00621	-3.91441	3.04491	0.000114622	0.000857407
ASTEI05936	-3.58401	6.15511	0.000114979	0.000859532
ASTEI00843	-3.60176	5.86087	0.000115466	0.000862627
ASTEI11064	-3.85969	3.41101	0.000115826	0.00086477
ASTEI02403	-3.55346	7.9821	0.000115998	0.000865509
ASTEI01740	-4.04106	2.72445	0.000116385	0.000867845
ASTEI07067	3.64923	5.72728	0.00011653	0.000868375
ASTEI01590	5.18071	2.51394	0.000117022	0.000870939
ASTEI11161	5.18071	2.51394	0.000117022	0.000870939
ASTEI06670	3.92206	4.06764	0.00011722	0.000871864
ASTEI04722	-3.53649	10.7488	0.000117487	0.000873298
ASTEI05246	8.75603	1.95084	0.000118214	0.00087815
ASTEI06150	3.98785	3.74312	0.000118354	0.000878634
ASTEI03043	-3.54298	7.90917	0.000118998	0.000882864
ASTEI00760	4.14578	3.64197	0.000119605	0.000886804
ASTEI04369	-3.71341	4.09097	0.000122038	0.00090428
ASTEI08967	3.75243	4.76876	0.000122798	0.000909334
ASTEI09747	3.55861	7.40792	0.000123872	0.000916718
ASTEI06961	3.65501	5.5456	0.000124142	0.000918138
ASTEI08731	-3.54938	6.94075	0.000124396	0.000919437
ASTEI01204	-4.4112	1.74025	0.000124843	0.000922164
ASTEI01159	3.92874	3.89539	0.000125904	0.000928799
ASTEI08663	-3.57638	5.47054	0.000126223	0.000928799
ASTEI02030	-5.7391	0.800923	0.000126293	0.000928799
ASTEI03108	-5.7391	0.800923	0.000126293	0.000928799
ASTEI06019	-5.7391	0.800923	0.000126293	0.000928799
ASTEI07141	-5.7391	0.800923	0.000126293	0.000928799
ASTEI09211	-5.7391	0.800923	0.000126293	0.000928799
ASTEI07042	-3.68857	3.93489	0.000127406	0.000936403
ASTEI07519	-3.78791	3.01307	0.000129545	0.000951529
ASTEI03617	-3.51734	7.97175	0.000130599	0.000958672
ASTEI02221	-3.50794	10.5123	0.000130794	0.000959506
ASTEI02068	8.72092	1.92071	0.000132109	0.000967954
ASTEI03186	-4.37655	1.36673	0.000132109	0.000967954
ASTEI05632	3.54557	6.98125	0.000132299	0.000968741
ASTEI03286	-3.70286	3.58492	0.000135179	0.000989215
ASTEI10209	-4.39773	2.00797	0.000135681	0.000991655
ASTEI01075	-4.18175	2.02617	0.000135681	0.000991655
ASTEI02450	3.90852	3.87758	0.00013654	0.00099732
ASTEI02903	-3.8233	3.13681	0.000137318	0.00100238
ASTEI10392	-3.81672	2.8471	0.000138299	0.00100891
ASTEI03008	3.58652	5.98404	0.000138906	0.00101272
ASTEI03085	3.62269	5.56547	0.000140136	0.00102105
ASTEI08036	-3.50099	7.72304	0.000140928	0.00102579
ASTEI09886	3.65451	5.14483	0.00014096	0.00102579
ASTEI00210	-3.6187	4.12073	0.000142083	0.00103286
ASTEI00269	-3.71494	3.4739	0.000142106	0.00103286
ASTEI04969	3.61798	5.40879	0.000142223	0.00103307
ASTEI05985	3.56214	6.0307	0.000143667	0.00104291
ASTEI01399	-3.8368	3.23388	0.000144243	0.00104645
ASTEI11103	4.09674	3.59885	0.000145521	0.00105507
ASTEI03569	3.79569	4.3845	0.000146029	0.0010581
ASTEI00483	-8.37064	0.752971	0.000147483	0.00105888
ASTEI02320	-8.37064	0.752971	0.000147483	0.00105888
ASTEI02481	-8.37064	0.752971	0.000147483	0.00105888
ASTEI04766	-8.37064	0.752971	0.000147483	0.00105888
ASTEI06314	-8.37064	0.752971	0.000147483	0.00105888
ASTEI06583	-8.37064	0.752971	0.000147483	0.00105888
ASTEI06768	-8.37064	0.752971	0.000147483	0.00105888
ASTEI06943	-8.37064	0.752971	0.000147483	0.00105888
ASTEI09280	-8.37064	0.752971	0.000147483	0.00105888
ASTEI10632	-8.37064	0.752971	0.000147483	0.00105888
ASTEI01983	-5.66134	0.722914	0.000147483	0.00105888
ASTEI05854	-5.66134	0.722914	0.000147483	0.00105888
ASTEI05977	-5.66134	0.722914	0.000147483	0.00105888
ASTEI02983	-4.78271	0.771442	0.000147483	0.00105888
ASTEI08327	-4.78271	0.771442	0.000147483	0.00105888
ASTEI04694	8.68494	1.88986	0.000147935	0.00106147
ASTEI08671	-3.63157	4.17138	0.000148433	0.0010644
ASTEI02735	-3.54048	5.26279	0.000148591	0.00106489
ASTEI05341	-4.36688	1.69502	0.000149393	0.00106998
ASTEI07149	3.5062	7.36006	0.000150443	0.00107685
ASTEI07834	3.48894	8.11378	0.000150644	0.00107764
ASTEI05169	3.51257	6.86273	0.000151597	0.0010838
ASTEI08491	3.68706	4.79888	0.000153232	0.00109482
ASTEI01584	-3.78536	3.0992	0.000154159	0.00110078
ASTEI04054	4.55992	2.82775	0.000155342	0.00110855
ASTEI04079	3.79077	4.25128	0.000157454	0.00112248
ASTEI01729	3.70688	4.4237	0.000157572	0.00112248
ASTEI09265	3.63203	4.91174	0.00015758	0.00112248
ASTEI10192	5.09969	2.44404	0.000157876	0.00112391
ASTEI09134	4.16464	3.36739	0.000160297	0.00113998
ASTEI050821	3.69508	4.52207	0.000160326	0.00113998
ASTEI11349	3.50787	6.46194	0.000160962	0.00114353
ASTEI05810	3.9094	3.6743	0.000161019	0.00114353
ASTEI07552	3.69863	4.41639	0.000163486	0.00116035
ASTEI04360	4.54202	2.81226	0.000164621	0.0011677
ASTEI10475	-3.94162	2.62413	0.000165853	0.00117466
ASTEI04807	3.68484	4.51298	0.000165929	0.00117466
ASTEI085594	-4.71322	1.27855	0.000166	0.00117466
ASTEI05139	-4.32009	1.31061	0.000166	0.00117466
ASTEI08054	3.8951	3.66179	0.000166193	0.00117532
ASTEI10598	-3.72792	3.20559	0.000166611	0.00117746
ASTEI08651	-3.72568	2.95151	0.000166697	0.00117746
ASTEI03837	3.45929	8.11659	0.000167143	0.00117991
ASTEI03862	3.68756	4.40658	0.000169659	0.00119695
ASTEI02378	-8.29288	0.672147	0.000172911	0.00121481
ASTEI04590	-8.29288	0.672147	0.000172911	0.00121481
ASTEI04812	-8.29288	0.672147	0.000172911	0.00121481
ASTEI06490	-8.29288	0.672147	0.000172911	0.00121481
ASTEI09478	-8.29288	0.672147	0.000172911	0.00121481
ASTEI11105	-8.29288	0.672147	0.000172911	0.00121481
ASTEI11743	-8.29288	0.672147	0.000172911	0.00121481
ASTEI01264	3.76575	4.22914	0.000174784	0.00122724
ASTEI01057	-3.66287	3.60376	0.000175276	0.00122996
ASTEI10622	-3.63039	3.51429	0.000176167	0.00123434
ASTEI01420	3.59796	4.95586	0.000176215	0.00123434
ASTEI02954	3.59796	4.95586	0.000176215	0.00123434
ASTEI00938	-3.56676	4.50431	0.000178585	0.0012502
ASTEI07956	-3.70979	3.18775	0.000179288	0.00125438
ASTEI10249	-3.43957	6.97545	0.000180893	0.00126486
ASTEI00516	3.59294	4.87688	0.00018207	0.00127233
ASTEI04202	3.52663	5.65975	0.000182734	0.00127622
ASTEI04682	4.27037	3.08932	0.000183	0.00127731
ASTEI03856	-3.80193	2.60935	0.000184208	0.00128499
ASTEI10460	3.77085	4.09193	0.000184688	0.00128681
ASTEI00313	3.76735	4.08885	0.000184688	0.00128681
ASTEI03144	-3.51713	4.72041	0.000185329	0.00129052
ASTEI10959	-4.1346	2.18615	0.000185523	0.0012911
ASTEI01040	-4.26133	1.25274	0.000186674	0.00129758
ASTEI03933	-4.26133	1.25274	0.000186674	0.00129758
ASTEI08748	-3.61545	3.49976	0.000187134	0.00130001
ASTEI00768	3.54336	5.49405	0.0001878	0.00130387
ASTEI08184	-3.53615	4.58626	0.000188106	0.00130523
ASTEI09068	3.86118	3.63215	0.00018891	0.00131004
ASTEI04514	3.63273	4.66204	0.000189152	0.00131094
ASTEI09836	3.51668	5.60772	0.000189521	0.00131273
ASTEI10046	-3.48279	5.25825	0.000189977	0.00131511
ASTEI06218	-3.42083	7.66408	0.000190807	0.00132009
ASTEI09595	4.26304	3.08295	0.000191981	0.0013268
ASTEI10749	-3.43252	6.52718	0.000192002	0.0013268
ASTEI11118	3.44337	7.13955	0.00019259	0.00132961
ASTEI03538	-3.42083	7.01949	0.000192635	0.00132961
ASTEI04798	-3.7647	3.16251	0.000193096	0.00133201
ASTEI05240	-3.48468	5.19349	0.00019337	0.00133313
ASTEI00496	3.85134	3.62356	0.000195139	0.00134453
ASTEI01032	4.50554	2.78072	0.000196561	0.00135354
ASTEI05944	3.61648	4.736	0.000198352	0.00136507
ASTEI09890	5.02644	2.38101	0.000199564	0.00137102
ASTEI04178	-4.28243	1.88967	0.000199564	0.00137102
ASTEI09852	-4.28243	1.88967	0.000199564	0.00137102
ASTEI06644	-3.40071	8.53612	0.000199996	0.00137318
ASTEI10623	-3.40345	7.59089	0.000201236	0.00138089
ASTEI09625	-3.5076	4.73528	0.000202668	0.00138991
ASTEI01540	3.43717	6.848	0.00020299	0.00139042
ASTEI01484	-5.57914	0.641601	0.000203569	0.00139042
ASTEI02534	-5.57914	0.641601	0.000203569	0.00139042
ASTEI03523	-5.57914	0.641601	0.000203569	0.00139042
ASTEI00294	-4.70051	0.692964	0.000203569	0.00139042
ASTEI00604	-4.70051	0.692964	0.000203569	0.00139042
ASTEI00715	-4.70051	0.692964	0.000203569	0.00139042
ASTEI10071	3.42244	7.04667	0.000204085	0.00139314
ASTEI11120	-3.77549	2.58308	0.000204958	0.00139779
ASTEI03797	3.51981	5.37325	0.000205003	0.00139779
ASTEI05047	-3.39338	8.29646	0.000206029	0.00140397
ASTEI00852	3.62446	4.45951	0.000208406	0.00141866
ASTEI01619	3.40719	7.70055	0.000208425	0.00141866
ASTEI10128	4.47756	2.75656	0.000208764	0.0014199
ASTEI06083	3.63089	4.3565	0.000208848	0.0014199
ASTEI01061	3.46372	6.07007	0.000209686	0.00142477
ASTEI00462	8.57127	1.79265	0.000210393	0.00142793
ASTEI09409	8.57127	1.79265	0.000210393	0.00142793
ASTEI08772	-3.7977	2.72072	0.000211521	0.00143476
ASTEI01805	3.99335	3.50831	0.000211988	0.00143628
ASTEI06064	3.98798	3.50363	0.000211988	0.00143628
ASTEI10684	4.08538	3.29829	0.000212148	0.00143654
ASTEI02158	-3.57651	3.87201	0.000212628	0.00143896
ASTEI08654	3.82643	3.60185	0.000215303	0.00145623
ASTEI04302	-3.74855	2.55637	0.000216342	0.00146242
ASTEI09472	-3.43005	5.52866	0.000217671	0.00147056
ASTEI07588	3.58311	4.78953	0.000218883	0.0014779
ASTEI10139	3.69791	4.16928	0.000221304	0.00149329
ASTEI10159	3.52944	5.09737	0.000221415	0.00149329
ASTEI08481	-3.41893	5.56957	0.000222221	0.00149787
ASTEI01559	3.5988	4.53772	0.000222428	0.00149839
ASTEI06485	-3.58811	3.35014	0.000222553	0.00149839
ASTEI05247	-3.38718	6.6866	0.000223481	0.00150378
ASTEI04354	3.52693	5.03077	0.000225052	0.00151349
ASTEI11304	3.69128	4.16345	0.000226203	0.00152036
ASTEI09334	3.81128	3.58865	0.000230088	0.00154559
ASTEI00682	3.56825	4.77633	0.000231596	0.00155483
ASTEI10022	3.70659	4.03541	0.000233981	0.00156995
ASTEI071954	4.98837	2.34833	0.000234473	0.00157057
ASTEI11598	4.98837	2.34833	0.000234473	0.00157057
ASTEI08403	-4.24185	1.84836	0.000234473	0.00157057
ASTEI04392	3.51217	5.14356	0.000235369	0.00157567
ASTEI10523	4.43939	2.72365	0.000235904	0.00157836
ASTEI01948	-3.34911	9.67604	0.00023612	0.00157891
ASTEI03065	8.5313	1.75855	0.000237677	0.00158752
ASTEI02660	-4.59322	1.158	0.000237677	0.00158752
ASTEI00927	-3.34614	9.99339	0.000238405	0.00159148
ASTEI00773	3.45293	5.55057	0.00023933	0.0015961
ASTEI10591	3.43855	5.81503	0.000239367	0.0015961
ASTEI00905	-3.66516	2.98066	0.000240161	0.00159696
ASTEI00420	-8.21069	0.587748	0.000240716	0.00159696
ASTEI03063	-8.21069	0.587748	0.000240716	0.00159696
ASTEI03105	-8.21069	0.587748	0.000240716	0.00159696
ASTEI05109	-8.21069	0.587748	0.000240716	0.00159696
ASTEI05777	-8.21069	0.587748	0.000240716	0.00159696
ASTEI07056	-8.21069	0.587748	0.000240716	0.00159696
ASTEI07434	-8.21069	0.587748	0.000240716	0.00159696
ASTEI08353	-8.21069	0.587748	0.000240716	0.00159696
ASTEI04402	-3.57633	3.51972	0.000241208	0.00159932
ASTEI04674	3.67457	4.14874	0.000241672	0.0016015
ASTEI08313	-3.48193	4.10191	0.000243292	0.00161133
ASTEI01762	3.39555	6.38426	0.000243588	0.00161219
ASTEI09198	-3.33968	10.5897	0.000243694	0.00161219
ASTEI10732	-3.33973	9.6385	0.000244424	0.00161611
ASTEI10309	-3.38182	5.94841	0.000244701	0.00161703
ASTEI06326	3.44266	5.4512	0.000246515	0.0016281
ASTEI11343	3.57261	4.41374	0.000249783	0.00164876
ASTEI06776	4.42968	2.7153	0.000250996	0.00165491
ASTEI08033	-3.78161	2.32849	0.000250996	0.00165491
ASTEI10685	-3.33424	9.06814	0.000251578	0.00165783
ASTEI03419	-3.45688	4.63923	0.000252304	0.00166168
ASTEI07277	3.66445	4.13985	0.000252666	0.00166314
ASTEI02243	3.64781	4.25368	0.000253482	0.00166758
ASTEI02475	3.43875	5.62273	0.000253894	0.00166935
ASTEI05896	3.70096	3.87316	0.000257127	0.00168967
ASTEI05639	3.3549	7.07379	0.000259561	0.00170421
ASTEI02308	3.49457	4.78953	0.000259712	0.00170421
ASTEI00694	3.4901	4.93064	0.000259812	0.00170421
ASTEI06284	3.45291	5.31347	0.000259918	0.00170421
ASTEI03114	-3.57354	3.20179	0.000262852	0.00172154
ASTEI10939	-3.57354	3.20179	0.000262852	0.00172154
ASTEI06394	-3.5224	3.4096	0.000263675	0.00172597
ASTEI09793	3.55584	4.39897	0.000264	0.00172695
ASTEI10008	3.56586	4.29925	0.000264118	0.00172695
ASTEI02293	-3.32153	8.75307	0.000266148	0.00173925
ASTEI05080	4.41008	2.69842	0.000267217	0.00174527
ASTEI02313	3.55021	4.39401	0.000268946	0.00175559
ASTEI08877	-3.59253	2.82073	0.000272154	0.00177555
ASTEI09965	3.47441	4.98407	0.0002728	0.00177878
ASTEI04976	3.55372	4.28858	0.000274895	0.00179145
ASTEI03545	-3.98412	1.82731	0.000276657	0.00180194
ASTEI04339	3.47276	4.91526	0.000276934	0.00180274
ASTEI09821	3.39335	5.66222	0.000278095	0.0018093
ASTEI07406	3.75433	3.53915	0.000282027	0.00183387
ASTEI05831	-3.74995	2.29716	0.000284665	0.00184725
ASTEI01955	-3.72249	2.64616	0.000285536	0.00184725
ASTEI01077	-5.49199	0.556719	0.000285964	0.00184725
ASTEI02551	-5.49199	0.556719	0.000285964	0.00184725
ASTEI03092	-5.49199	0.556719	0.000285964	0.00184725
ASTEI04314	-5.49199	0.556719	0.000285964	0.00184725
ASTEI05865	-5.49199	0.556719	0.000285964	0.00184725
[truncated: 9,969 more rows]
