# Supplementary material for: Maternal Germline-Specific Genes in the Asian Malaria Mosquito Anopheles stephensi: Characterization and Application for Disease Control
Source: G3 (Bethesda). 2014 Dec 5;5(2):157–66. doi: 10.1534/g3.114.015578 (PMC4321024; doi:10.1534/g3.114.015578)
Supplement: Supporting Information [file supp_g3.114.015578_FileS3.xlsx]

## Sheet: GO Annotation
ID	Hit-Desc	GO-Group	GO-ID	Term
ASTEI00192-RA	AGAP002312-PA	F	GO:0003676	nucleic acid binding
ASTEI00273-RA	AGAP003093-PA	F	GO:0005524	ATP binding
ASTEI00273-RA	AGAP003093-PA	P	GO:0031122	cytoplasmic microtubule organization
ASTEI00273-RA	AGAP003093-PA	F	GO:0003677	DNA binding
ASTEI00273-RA	AGAP003093-PA	P	GO:0006260	DNA replication
ASTEI00273-RA	AGAP003093-PA	C	GO:0005663	DNA replication factor C complex
ASTEI00273-RA	AGAP003093-PA	P	GO:0046331	lateral inhibition
ASTEI00273-RA	AGAP003093-PA	C	GO:0005875	microtubule associated complex
ASTEI00273-RA	AGAP003093-PA	F	GO:0017111	nucleoside-triphosphatase activity
ASTEI00287-RA	AGAP003080-PB	P	GO:0051315	attachment of spindle microtubules to kinetochore involved in mitotic sister chromatid segregation
ASTEI00287-RA	AGAP003080-PB	P	GO:0007411	axon guidance
ASTEI00287-RA	AGAP003080-PB	C	GO:0005813	centrosome
ASTEI00287-RA	AGAP003080-PB	P	GO:0007282	cystoblast division
ASTEI00287-RA	AGAP003080-PB	P	GO:0040001	establishment of mitotic spindle localization
ASTEI00287-RA	AGAP003080-PB	C	GO:0045169	fusome
ASTEI00287-RA	AGAP003080-PB	P	GO:0048134	germ-line cyst formation
ASTEI00287-RA	AGAP003080-PB	P	GO:0007294	germarium-derived oocyte fate determination
ASTEI00287-RA	AGAP003080-PB	C	GO:0045172	germline ring canal
ASTEI00287-RA	AGAP003080-PB	F	GO:0005525	GTP binding
ASTEI00287-RA	AGAP003080-PB	P	GO:0035099	hemocyte migration
ASTEI00287-RA	AGAP003080-PB	C	GO:0000776	kinetochore
ASTEI00287-RA	AGAP003080-PB	C	GO:0005875	microtubule associated complex
ASTEI00287-RA	AGAP003080-PB	F	GO:0008017	microtubule binding
ASTEI00287-RA	AGAP003080-PB	P	GO:0000022	mitotic spindle elongation
ASTEI00287-RA	AGAP003080-PB	P	GO:0043148	mitotic spindle stabilization
ASTEI00287-RA	AGAP003080-PB	F	GO:0003729	mRNA binding
ASTEI00287-RA	AGAP003080-PB	P	GO:0006378	mRNA polyadenylation
ASTEI00287-RA	AGAP003080-PB	P	GO:0046580	negative regulation of Ras protein signal transduction
ASTEI00287-RA	AGAP003080-PB	C	GO:0005634	nucleus
ASTEI00287-RA	AGAP003080-PB	P	GO:0007310	oocyte dorsal/ventral axis specification
ASTEI00287-RA	AGAP003080-PB	P	GO:0016325	oocyte microtubule cytoskeleton organization
ASTEI00287-RA	AGAP003080-PB	P	GO:0030723	ovarian fusome organization
ASTEI00287-RA	AGAP003080-PB	C	GO:0005827	polar microtubule
ASTEI00287-RA	AGAP003080-PB	P	GO:0045451	pole plasm oskar mRNA localization
ASTEI00287-RA	AGAP003080-PB	P	GO:0046012	positive regulation of oskar mRNA translation
ASTEI00287-RA	AGAP003080-PB	P	GO:0046602	regulation of mitotic centrosome separation
ASTEI00287-RA	AGAP003080-PB	P	GO:0051225	spindle assembly
ASTEI00287-RA	AGAP003080-PB	P	GO:0019827	stem cell maintenance
ASTEI00287-RA	AGAP003080-PB	F	GO:0017131	uridine-rich cytoplasmic polyadenylylation element binding
ASTEI00313-RA	AGAP001967-PA	F	GO:0003684	damaged DNA binding
ASTEI00313-RA	AGAP001967-PA	P	GO:0006289	nucleotide-excision repair
ASTEI00313-RA	AGAP001967-PA	C	GO:0005634	nucleus
ASTEI00444-RA	AGAP002846-PA	P	GO:0008595	anterior/posterior axis specification, embryo
ASTEI00444-RA	AGAP002846-PA	P	GO:0050794	regulation of cellular process
ASTEI00444-RA	AGAP002846-PA	P	GO:0044763	single-organism cellular process
ASTEI00691-RA	AGAP002478-PA	F	GO:0016538	cyclin-dependent protein serine/threonine kinase regulator activity
ASTEI00691-RA	AGAP002478-PA	P	GO:0007067	mitosis
ASTEI00691-RA	AGAP002478-PA	P	GO:0000281	mitotic cytokinesis
ASTEI00691-RA	AGAP002478-PA	P	GO:0007052	mitotic spindle organization
ASTEI00691-RA	AGAP002478-PA	C	GO:0005634	nucleus
ASTEI00691-RA	AGAP002478-PA	F	GO:0019901	protein kinase binding
ASTEI00691-RA	AGAP002478-PA	P	GO:0035561	regulation of chromatin binding
ASTEI00691-RA	AGAP002478-PA	P	GO:0000079	regulation of cyclin-dependent protein serine/threonine kinase activity
ASTEI00691-RA	AGAP002478-PA	P	GO:0010389	regulation of G2/M transition of mitotic cell cycle
ASTEI00691-RA	AGAP002478-PA	P	GO:0035186	syncytial blastoderm mitotic cell cycle
ASTEI00694-RA	AGAP002475-PA	F	GO:0046872	metal ion binding
ASTEI00873-RA	AGAP003803-PA	P	GO:0048856	anatomical structure development
ASTEI00873-RA	AGAP003803-PA	P	GO:0022402	cell cycle process
ASTEI00873-RA	AGAP003803-PA	P	GO:0048869	cellular developmental process
ASTEI00873-RA	AGAP003803-PA	P	GO:0051297	centrosome organization
ASTEI00873-RA	AGAP003803-PA	P	GO:0032501	multicellular organismal process
ASTEI00873-RA	AGAP003803-PA	P	GO:0044767	single-organism developmental process
ASTEI00965-RA	AGAP003966-PA	P	GO:0046331	lateral inhibition
ASTEI00965-RA	AGAP003966-PA	F	GO:0016429	tRNA (adenine-N1-)-methyltransferase activity
ASTEI00965-RA	AGAP003966-PA	C	GO:0031515	tRNA (m1A) methyltransferase complex
ASTEI00965-RA	AGAP003966-PA	P	GO:0030488	tRNA methylation
ASTEI00991-RA	AGAP000751-PA	C	GO:0005737	cytoplasm
ASTEI00991-RA	AGAP000751-PA	C	GO:0000776	kinetochore
ASTEI00991-RA	AGAP000751-PA	C	GO:0005828	kinetochore microtubule
ASTEI00991-RA	AGAP000751-PA	C	GO:0005875	microtubule associated complex
ASTEI00991-RA	AGAP000751-PA	C	GO:0072686	mitotic spindle
ASTEI00991-RA	AGAP000751-PA	P	GO:0007094	mitotic spindle assembly checkpoint
ASTEI00991-RA	AGAP000751-PA	C	GO:0005643	nuclear pore
ASTEI00991-RA	AGAP000751-PA	C	GO:0005654	nucleoplasm
ASTEI00991-RA	AGAP000751-PA	P	GO:1901673	regulation of spindle assembly involved in mitosis
ASTEI00991-RA	AGAP000751-PA	P	GO:0090231	regulation of spindle checkpoint
ASTEI00991-RA	AGAP000751-PA	C	GO:1990047	spindle matrix
ASTEI01043-RA	AGAP000427-PA	F	GO:0005509	calcium ion binding
ASTEI01043-RA	AGAP000427-PA	C	GO:0030135	coated vesicle
ASTEI01043-RA	AGAP000427-PA	P	GO:0007292	female gamete generation
ASTEI01043-RA	AGAP000427-PA	C	GO:0016021	integral to membrane
ASTEI01043-RA	AGAP000427-PA	F	GO:0005515	protein binding
ASTEI01056-RA	AGAP004972-PA	C	GO:0005737	cytoplasm
ASTEI01056-RA	AGAP004972-PA	P	GO:0007281	germ cell development
ASTEI01056-RA	AGAP004972-PA	P	GO:0018992	germ-line sex determination
ASTEI01056-RA	AGAP004972-PA	P	GO:0032877	positive regulation of DNA endoreduplication
ASTEI01061-RA	AGAP000830-PA	F	GO:0004197	cysteine-type endopeptidase activity
ASTEI01061-RA	AGAP000830-PA	P	GO:0016322	neuron remodeling
ASTEI01061-RA	AGAP000830-PA	P	GO:0045476	nurse cell apoptotic process
ASTEI01061-RA	AGAP000830-PA	P	GO:0046672	positive regulation of compound eye retinal cell programmed cell death
ASTEI01061-RA	AGAP000830-PA	P	GO:0006508	proteolysis
ASTEI01061-RA	AGAP000830-PA	P	GO:0010165	response to X-ray
ASTEI01061-RA	AGAP000830-PA	P	GO:0035070	salivary gland histolysis
ASTEI01061-RA	AGAP000830-PA	P	GO:0048515	spermatid differentiation
ASTEI01061-RA	AGAP000830-PA	P	GO:0035103	sterol regulatory element binding protein cleavage
ASTEI01153-RA	AGAP000674-PA	P	GO:0035288	anterior head segmentation
ASTEI01153-RA	AGAP000674-PA	P	GO:0007376	cephalic furrow formation
ASTEI01153-RA	AGAP000674-PA	P	GO:0071110	histone biotinylation
ASTEI01153-RA	AGAP000674-PA	P	GO:0007480	imaginal disc-derived leg morphogenesis
ASTEI01153-RA	AGAP000674-PA	F	GO:0046872	metal ion binding
ASTEI01153-RA	AGAP000674-PA	P	GO:0000122	negative regulation of transcription from RNA polymerase II promoter
ASTEI01153-RA	AGAP000674-PA	C	GO:0005634	nucleus
ASTEI01153-RA	AGAP000674-PA	P	GO:0018054	peptidyl-lysine biotinylation
ASTEI01153-RA	AGAP000674-PA	P	GO:0045944	positive regulation of transcription from RNA polymerase II promoter
ASTEI01153-RA	AGAP000674-PA	P	GO:0035289	posterior head segmentation
ASTEI01153-RA	AGAP000674-PA	P	GO:0009408	response to heat
ASTEI01153-RA	AGAP000674-PA	F	GO:0003705	RNA polymerase II distal enhancer sequence-specific DNA binding transcription factor activity
ASTEI01153-RA	AGAP000674-PA	F	GO:0043565	sequence-specific DNA binding
ASTEI01153-RA	AGAP000674-PA	P	GO:0007380	specification of segmental identity, head
ASTEI01153-RA	AGAP000674-PA	F	GO:0008134	transcription factor binding
ASTEI01264-RA	-	F	GO:0005515	protein binding
ASTEI01264-RA	-	P	GO:0006508	proteolysis
ASTEI01264-RA	-	F	GO:0004252	serine-type endopeptidase activity
ASTEI01275-RA	AGAP007300-PA	F	GO:0004035	alkaline phosphatase activity
ASTEI01275-RA	AGAP007300-PA	P	GO:0016311	dephosphorylation
ASTEI01321-RA	AGAP007365-PA	P	GO:0045450	bicoid mRNA localization
ASTEI01321-RA	AGAP007365-PA	C	GO:0000932	cytoplasmic mRNA processing body
ASTEI01321-RA	AGAP007365-PA	P	GO:0001700	embryonic development via the syncytial blastoderm
ASTEI01321-RA	AGAP007365-PA	P	GO:0046331	lateral inhibition
ASTEI01321-RA	AGAP007365-PA	P	GO:0000398	mRNA splicing, via spliceosome
ASTEI01321-RA	AGAP007365-PA	P	GO:0007300	ovarian nurse cell to oocyte transport
ASTEI01321-RA	AGAP007365-PA	C	GO:0071011	precatalytic spliceosome
ASTEI01321-RA	AGAP007365-PA	P	GO:0007317	regulation of pole plasm oskar mRNA localization
ASTEI01321-RA	AGAP007365-PA	P	GO:0007283	spermatogenesis
ASTEI01416-RA	AGAP007502-PA	F	GO:0005524	ATP binding
ASTEI01416-RA	AGAP007502-PA	C	GO:0005813	centrosome
ASTEI01416-RA	AGAP007502-PA	P	GO:0051298	centrosome duplication
ASTEI01416-RA	AGAP007502-PA	C	GO:0005783	endoplasmic reticulum
ASTEI01416-RA	AGAP007502-PA	C	GO:0045169	fusome
ASTEI01416-RA	AGAP007502-PA	C	GO:0005794	Golgi apparatus
ASTEI01416-RA	AGAP007502-PA	P	GO:0007030	Golgi organization
ASTEI01416-RA	AGAP007502-PA	C	GO:0005874	microtubule
ASTEI01416-RA	AGAP007502-PA	F	GO:0008017	microtubule binding
ASTEI01416-RA	AGAP007502-PA	P	GO:0001578	microtubule bundle formation
ASTEI01416-RA	AGAP007502-PA	P	GO:0007100	mitotic centrosome separation
ASTEI01416-RA	AGAP007502-PA	P	GO:0043148	mitotic spindle stabilization
ASTEI01416-RA	AGAP007502-PA	P	GO:0022008	neurogenesis
ASTEI01416-RA	AGAP007502-PA	P	GO:0031535	plus-end directed microtubule sliding
ASTEI01416-RA	AGAP007502-PA	C	GO:0005873	plus-end kinesin complex
ASTEI01416-RA	AGAP007502-PA	F	GO:0008574	plus-end-directed microtubule motor activity
ASTEI01416-RA	AGAP007502-PA	P	GO:0051289	protein homotetramerization
ASTEI01416-RA	AGAP007502-PA	P	GO:0009306	protein secretion
ASTEI01416-RA	AGAP007502-PA	C	GO:0005819	spindle
ASTEI01590-RA	AGAP007669-PA	F	GO:0005524	ATP binding
ASTEI01590-RA	AGAP007669-PA	P	GO:0060446	branching involved in open tracheal system development
ASTEI01590-RA	AGAP007669-PA	P	GO:0035051	cardiocyte differentiation
ASTEI01590-RA	AGAP007669-PA	P	GO:0048468	cell development
ASTEI01590-RA	AGAP007669-PA	P	GO:0045165	cell fate commitment
ASTEI01590-RA	AGAP007669-PA	P	GO:0008283	cell proliferation
ASTEI01590-RA	AGAP007669-PA	P	GO:0048610	cellular process involved in reproduction
ASTEI01590-RA	AGAP007669-PA	P	GO:0001751	compound eye photoreceptor cell differentiation
ASTEI01590-RA	AGAP007669-PA	P	GO:0009790	embryo development
ASTEI01590-RA	AGAP007669-PA	P	GO:0007560	imaginal disc morphogenesis
ASTEI01590-RA	AGAP007669-PA	P	GO:0051179	localization
ASTEI01590-RA	AGAP007669-PA	P	GO:0048523	negative regulation of cellular process
ASTEI01590-RA	AGAP007669-PA	P	GO:0048522	positive regulation of cellular process
ASTEI01590-RA	AGAP007669-PA	F	GO:0005515	protein binding
ASTEI01590-RA	AGAP007669-PA	P	GO:0006468	protein phosphorylation
ASTEI01590-RA	AGAP007669-PA	F	GO:0004674	protein serine/threonine kinase activity
ASTEI01590-RA	AGAP007669-PA	P	GO:0003002	regionalization
ASTEI01590-RA	AGAP007669-PA	P	GO:0045595	regulation of cell differentiation
ASTEI01590-RA	AGAP007669-PA	P	GO:2000026	regulation of multicellular organismal development
ASTEI01590-RA	AGAP007669-PA	P	GO:0006357	regulation of transcription from RNA polymerase II promoter
ASTEI01590-RA	AGAP007669-PA	P	GO:0072001	renal system development
ASTEI01590-RA	AGAP007669-PA	F	GO:0000981	sequence-specific DNA binding RNA polymerase II transcription factor activity
ASTEI01590-RA	AGAP007669-PA	P	GO:0019953	sexual reproduction
ASTEI01590-RA	AGAP007669-PA	P	GO:0044702	single organism reproductive process
ASTEI01590-RA	AGAP007669-PA	P	GO:0060438	trachea development
ASTEI01590-RA	AGAP007669-PA	P	GO:0007169	transmembrane receptor protein tyrosine kinase signaling pathway
ASTEI01590-RA	AGAP007669-PA	P	GO:0035220	wing disc development
ASTEI01636-RA	AGAP007823-PA	F	GO:1901363	heterocyclic compound binding
ASTEI01636-RA	AGAP007823-PA	P	GO:0048477	oogenesis
ASTEI01636-RA	AGAP007823-PA	F	GO:0097159	organic cyclic compound binding
ASTEI01636-RA	AGAP007823-PA	C	GO:0005777	peroxisome
ASTEI01636-RA	AGAP007823-PA	P	GO:0010468	regulation of gene expression
ASTEI01640-RA	AGAP007817-PA	P	GO:0045450	bicoid mRNA localization
ASTEI01640-RA	AGAP007817-PA	P	GO:0051298	centrosome duplication
ASTEI01640-RA	AGAP007817-PA	F	GO:0043015	gamma-tubulin binding
ASTEI01640-RA	AGAP007817-PA	C	GO:0008274	gamma-tubulin ring complex
ASTEI01640-RA	AGAP007817-PA	P	GO:0007067	mitosis
ASTEI01640-RA	AGAP007817-PA	P	GO:0007052	mitotic spindle organization
ASTEI01640-RA	AGAP007817-PA	P	GO:0051726	regulation of cell cycle
ASTEI01640-RA	AGAP007817-PA	P	GO:0007057	spindle assembly involved in female meiosis I
ASTEI01682-RA	AGAP007775-PA	P	GO:0032508	DNA duplex unwinding
ASTEI01682-RA	AGAP007775-PA	F	GO:0003678	DNA helicase activity
ASTEI01682-RA	AGAP007775-PA	P	GO:0006281	DNA repair
ASTEI01682-RA	AGAP007775-PA	F	GO:0000166	nucleotide binding
ASTEI01682-RA	AGAP007775-PA	P	GO:0000723	telomere maintenance
ASTEI01689-RA	bZIP1	P	GO:0006355	regulation of transcription, DNA-dependent
ASTEI01689-RA	bZIP1	F	GO:0043565	sequence-specific DNA binding
ASTEI01689-RA	bZIP1	F	GO:0003700	sequence-specific DNA binding transcription factor activity
ASTEI01777-RA	AGAP008015-PA	C	GO:0005638	lamin filament
ASTEI01777-RA	AGAP008015-PA	C	GO:0005637	nuclear inner membrane
ASTEI01777-RA	AGAP008015-PA	F	GO:0005198	structural molecule activity
ASTEI02019-RA	AGAP009743-PA	F	GO:0016891	endoribonuclease activity, producing 5'-phosphomonoesters
ASTEI02019-RA	AGAP009743-PA	P	GO:0046331	lateral inhibition
ASTEI02019-RA	AGAP009743-PA	P	GO:0022008	neurogenesis
ASTEI02019-RA	AGAP009743-PA	P	GO:0001558	regulation of cell growth
ASTEI02019-RA	AGAP009743-PA	P	GO:0042779	tRNA 3'-trailer cleavage
ASTEI02019-RA	AGAP009743-PA	P	GO:0006388	tRNA splicing, via endonucleolytic cleavage and ligation
ASTEI02081-RA	AGAP005461-PA	P	GO:0006281	DNA repair
ASTEI02081-RA	AGAP005461-PA	P	GO:0035556	intracellular signal transduction
ASTEI02081-RA	AGAP005461-PA	C	GO:0030915	Smc5-Smc6 complex
ASTEI02081-RA	AGAP005461-PA	F	GO:0008270	zinc ion binding
ASTEI02113-RA	boule	C	GO:0005737	cytoplasm
ASTEI02113-RA	boule	P	GO:0007476	imaginal disc-derived wing morphogenesis
ASTEI02113-RA	boule	P	GO:0046331	lateral inhibition
ASTEI02113-RA	boule	P	GO:0007140	male meiosis
ASTEI02113-RA	boule	P	GO:0008315	meiotic G2/MI transition
ASTEI02113-RA	boule	F	GO:0003729	mRNA binding
ASTEI02113-RA	boule	F	GO:0000166	nucleotide binding
ASTEI02113-RA	boule	C	GO:0005634	nucleus
ASTEI02113-RA	boule	C	GO:0043204	perikaryon
ASTEI02113-RA	boule	P	GO:0045836	positive regulation of meiosis
ASTEI02113-RA	boule	P	GO:0006417	regulation of translation
ASTEI02113-RA	boule	P	GO:0048137	spermatocyte division
ASTEI02143-RA	AGAP005538-PA	C	GO:0005737	cytoplasm
ASTEI02143-RA	AGAP005538-PA	F	GO:0004521	endoribonuclease activity
ASTEI02143-RA	AGAP005538-PA	P	GO:0007630	jump response
ASTEI02143-RA	AGAP005538-PA	C	GO:0005634	nucleus
ASTEI02143-RA	AGAP005538-PA	P	GO:0050821	protein stabilization
ASTEI02143-RA	AGAP005538-PA	P	GO:0016246	RNA interference
ASTEI02143-RA	AGAP005538-PA	F	GO:0043565	sequence-specific DNA binding
ASTEI02298-RA	cyclin a	P	GO:0051301	cell division
ASTEI02298-RA	cyclin a	C	GO:0005634	nucleus
ASTEI02298-RA	cyclin a	F	GO:0019901	protein kinase binding
ASTEI02298-RA	cyclin a	P	GO:0000079	regulation of cyclin-dependent protein serine/threonine kinase activity
ASTEI02298-RA	cyclin a	P	GO:0010389	regulation of G2/M transition of mitotic cell cycle
ASTEI02457-RA	AGAP012245-PA	F	GO:0005524	ATP binding
ASTEI02457-RA	AGAP012245-PA	C	GO:0043229	intracellular organelle
ASTEI02457-RA	AGAP012245-PA	P	GO:0007127	meiosis I
ASTEI02457-RA	AGAP012245-PA	P	GO:0006298	mismatch repair
ASTEI02457-RA	AGAP012245-PA	F	GO:0030983	mismatched DNA binding
ASTEI02486-RA	AGAP012216-PA	C	GO:0005789	endoplasmic reticulum membrane
ASTEI02486-RA	AGAP012216-PA	C	GO:0016021	integral to membrane
ASTEI02486-RA	AGAP012216-PA	F	GO:0008374	O-acyltransferase activity
ASTEI02509-RA	protein regulator of cytokinesis 1 prc1	P	GO:0000916	actomyosin contractile ring contraction
ASTEI02509-RA	protein regulator of cytokinesis 1 prc1	C	GO:0005813	centrosome
ASTEI02509-RA	protein regulator of cytokinesis 1 prc1	P	GO:0051298	centrosome duplication
ASTEI02509-RA	protein regulator of cytokinesis 1 prc1	C	GO:0005737	cytoplasm
ASTEI02509-RA	protein regulator of cytokinesis 1 prc1	F	GO:0008017	microtubule binding
ASTEI02509-RA	protein regulator of cytokinesis 1 prc1	P	GO:0043148	mitotic spindle stabilization
ASTEI02509-RA	protein regulator of cytokinesis 1 prc1	P	GO:0022008	neurogenesis
ASTEI02509-RA	protein regulator of cytokinesis 1 prc1	P	GO:0051533	positive regulation of NFAT protein import into nucleus
ASTEI02509-RA	protein regulator of cytokinesis 1 prc1	C	GO:0051233	spindle midzone
ASTEI02860-RA	AGAP006989-PA	F	GO:0005524	ATP binding
ASTEI02860-RA	AGAP006989-PA	P	GO:0016321	female meiosis chromosome segregation
ASTEI02860-RA	AGAP006989-PA	C	GO:0005871	kinesin complex
ASTEI02860-RA	AGAP006989-PA	P	GO:0000212	meiotic spindle organization
ASTEI02860-RA	AGAP006989-PA	F	GO:0008017	microtubule binding
ASTEI02860-RA	AGAP006989-PA	F	GO:0003777	microtubule motor activity
ASTEI02860-RA	AGAP006989-PA	P	GO:0007018	microtubule-based movement
ASTEI02860-RA	AGAP006989-PA	P	GO:0007067	mitosis
ASTEI02860-RA	AGAP006989-PA	P	GO:0000090	mitotic anaphase
ASTEI02860-RA	AGAP006989-PA	P	GO:0000089	mitotic metaphase
ASTEI02860-RA	AGAP006989-PA	P	GO:0007052	mitotic spindle organization
ASTEI02860-RA	AGAP006989-PA	C	GO:0005876	spindle microtubule
ASTEI02860-RA	AGAP006989-PA	C	GO:0051233	spindle midzone
ASTEI02860-RA	AGAP006989-PA	P	GO:0051257	spindle midzone assembly involved in meiosis
ASTEI02887	NOS protein	F	GO:0003723	RNA binding
ASTEI02887	NOS protein	F	GO:0008270	zinc ion binding
ASTEI03341-RA	TPA: Mod(mdg4)-v21	C	GO:0000785	chromatin
ASTEI03341-RA	TPA: Mod(mdg4)-v21	F	GO:0003682	chromatin binding
ASTEI03341-RA	TPA: Mod(mdg4)-v21	C	GO:0000794	condensed nuclear chromosome
ASTEI03341-RA	TPA: Mod(mdg4)-v21	F	GO:0003677	DNA binding
ASTEI03341-RA	TPA: Mod(mdg4)-v21	P	GO:0008354	germ cell migration
ASTEI03341-RA	TPA: Mod(mdg4)-v21	P	GO:0006917	induction of apoptosis
ASTEI03341-RA	TPA: Mod(mdg4)-v21	P	GO:0007060	male meiosis chromosome segregation
ASTEI03341-RA	TPA: Mod(mdg4)-v21	P	GO:0007141	male meiosis I
ASTEI03341-RA	TPA: Mod(mdg4)-v21	C	GO:0005730	nucleolus
ASTEI03341-RA	TPA: Mod(mdg4)-v21	P	GO:0006997	nucleus organization
ASTEI03341-RA	TPA: Mod(mdg4)-v21	P	GO:0048477	oogenesis
ASTEI03341-RA	TPA: Mod(mdg4)-v21	F	GO:0008195	phosphatidate phosphatase activity
ASTEI03341-RA	TPA: Mod(mdg4)-v21	C	GO:0005886	plasma membrane
ASTEI03341-RA	TPA: Mod(mdg4)-v21	C	GO:0005700	polytene chromosome
ASTEI03341-RA	TPA: Mod(mdg4)-v21	F	GO:0031208	POZ domain binding
ASTEI03341-RA	TPA: Mod(mdg4)-v21	F	GO:0042803	protein homodimerization activity
ASTEI03341-RA	TPA: Mod(mdg4)-v21	P	GO:0001672	regulation of chromatin assembly or disassembly
ASTEI03372-RA	AGAP003411-PA	C	GO:0005634	nucleus
ASTEI03372-RA	AGAP003411-PA	F	GO:0008270	zinc ion binding
ASTEI03476-RA	AGAP000884-PA	F	GO:0016787	hydrolase activity
ASTEI03476-RA	AGAP000884-PA	P	GO:0006511	ubiquitin-dependent protein catabolic process
ASTEI03672-RA	AGAP004239-PA	P	GO:0030954	astral microtubule nucleation
ASTEI03672-RA	AGAP004239-PA	F	GO:0005524	ATP binding
ASTEI03672-RA	AGAP004239-PA	C	GO:0005814	centriole
ASTEI03672-RA	AGAP004239-PA	P	GO:0051297	centrosome organization
ASTEI03672-RA	AGAP004239-PA	C	GO:0000940	condensed chromosome outer kinetochore
ASTEI03672-RA	AGAP004239-PA	P	GO:0000910	cytokinesis
ASTEI03672-RA	AGAP004239-PA	P	GO:0035050	embryonic heart tube development
ASTEI03672-RA	AGAP004239-PA	C	GO:0005828	kinetochore microtubule
ASTEI03672-RA	AGAP004239-PA	P	GO:0007060	male meiosis chromosome segregation
ASTEI03672-RA	AGAP004239-PA	C	GO:0030496	midbody
ASTEI03672-RA	AGAP004239-PA	P	GO:0007067	mitosis
ASTEI03672-RA	AGAP004239-PA	C	GO:1990023	mitotic spindle midzone
ASTEI03672-RA	AGAP004239-PA	P	GO:0007052	mitotic spindle organization
ASTEI03672-RA	AGAP004239-PA	P	GO:0007406	negative regulation of neuroblast proliferation
ASTEI03672-RA	AGAP004239-PA	C	GO:0005635	nuclear envelope
ASTEI03672-RA	AGAP004239-PA	P	GO:0048600	oocyte fate commitment
ASTEI03672-RA	AGAP004239-PA	P	GO:0006909	phagocytosis
ASTEI03672-RA	AGAP004239-PA	P	GO:0007344	pronuclear fusion
ASTEI03672-RA	AGAP004239-PA	P	GO:0035046	pronuclear migration
ASTEI03672-RA	AGAP004239-PA	F	GO:0005515	protein binding
ASTEI03672-RA	AGAP004239-PA	P	GO:0008104	protein localization
ASTEI03672-RA	AGAP004239-PA	P	GO:0006468	protein phosphorylation
ASTEI03672-RA	AGAP004239-PA	F	GO:0004674	protein serine/threonine kinase activity
ASTEI03672-RA	AGAP004239-PA	P	GO:0035044	sperm aster formation
ASTEI03672-RA	AGAP004239-PA	P	GO:0007058	spindle assembly involved in female meiosis II
ASTEI03672-RA	AGAP004239-PA	C	GO:0000922	spindle pole
ASTEI03767-RA	gag-like protein	F	GO:0003676	nucleic acid binding
ASTEI03767-RA	gag-like protein	F	GO:0008270	zinc ion binding
ASTEI03973-RA	-	C	GO:0016021	integral to membrane
ASTEI03999-RA	AGAP009978-PA	P	GO:0008365	adult chitin-based cuticle development
ASTEI03999-RA	AGAP009978-PA	P	GO:0048085	adult chitin-containing cuticle pigmentation
ASTEI03999-RA	AGAP009978-PA	F	GO:0005509	calcium ion binding
ASTEI03999-RA	AGAP009978-PA	P	GO:0019221	cytokine-mediated signaling pathway
ASTEI03999-RA	AGAP009978-PA	P	GO:0042742	defense response to bacterium
ASTEI03999-RA	AGAP009978-PA	F	GO:0020037	heme binding
ASTEI03999-RA	AGAP009978-PA	C	GO:0016021	integral to membrane
ASTEI03999-RA	AGAP009978-PA	P	GO:0002385	mucosal immune response
ASTEI03999-RA	AGAP009978-PA	P	GO:0043066	negative regulation of apoptotic process
ASTEI03999-RA	AGAP009978-PA	P	GO:0055114	oxidation-reduction process
ASTEI03999-RA	AGAP009978-PA	F	GO:0004601	peroxidase activity
ASTEI03999-RA	AGAP009978-PA	P	GO:0072593	reactive oxygen species metabolic process
ASTEI03999-RA	AGAP009978-PA	P	GO:0051591	response to cAMP
ASTEI03999-RA	AGAP009978-PA	P	GO:0006979	response to oxidative stress
ASTEI03999-RA	AGAP009978-PA	F	GO:0016175	superoxide-generating NADPH oxidase activity
ASTEI03999-RA	AGAP009978-PA	P	GO:0035220	wing disc development
ASTEI04119-RA	AGAP002642-PA	F	GO:0005524	ATP binding
ASTEI04119-RA	AGAP002642-PA	P	GO:0006298	mismatch repair
ASTEI04119-RA	AGAP002642-PA	F	GO:0030983	mismatched DNA binding
ASTEI04154-RA	AGAP013200-PA	P	GO:0007469	antennal development
ASTEI04154-RA	AGAP013200-PA	P	GO:0021556	central nervous system formation
ASTEI04154-RA	AGAP013200-PA	P	GO:0048749	compound eye development
ASTEI04154-RA	AGAP013200-PA	F	GO:0003677	DNA binding
ASTEI04154-RA	AGAP013200-PA	C	GO:0005634	nucleus
ASTEI04154-RA	AGAP013200-PA	F	GO:0005515	protein binding
ASTEI04154-RA	AGAP013200-PA	P	GO:0006355	regulation of transcription, DNA-dependent
ASTEI04154-RA	AGAP013200-PA	P	GO:0007379	segment specification
ASTEI04154-RA	AGAP013200-PA	F	GO:0003700	sequence-specific DNA binding transcription factor activity
ASTEI04173-RA	serendipity locus protein alpha	P	GO:0007349	cellularization
ASTEI04173-RA	serendipity locus protein alpha	C	GO:0005737	cytoplasm
ASTEI04173-RA	serendipity locus protein alpha	C	GO:0016020	membrane
ASTEI04202-RA	AGAP011296-PA	F	GO:0005515	protein binding
ASTEI04264-RA	AGAP011361-PA	P	GO:0048610	cellular process involved in reproduction
ASTEI04264-RA	AGAP011361-PA	C	GO:0030896	checkpoint clamp complex
ASTEI04264-RA	AGAP011361-PA	P	GO:0000077	DNA damage checkpoint
ASTEI04264-RA	AGAP011361-PA	P	GO:0006281	DNA repair
ASTEI04264-RA	AGAP011361-PA	C	GO:0005730	nucleolus
ASTEI04336-RA	AGAP002352-PA	P	GO:0007409	axonogenesis
ASTEI04336-RA	AGAP002352-PA	P	GO:0022402	cell cycle process
ASTEI04336-RA	AGAP002352-PA	P	GO:0045165	cell fate commitment
ASTEI04336-RA	AGAP002352-PA	P	GO:0008283	cell proliferation
ASTEI04336-RA	AGAP002352-PA	P	GO:0048610	cellular process involved in reproduction
ASTEI04336-RA	AGAP002352-PA	P	GO:0071478	cellular response to radiation
ASTEI04336-RA	AGAP002352-PA	C	GO:0000785	chromatin
ASTEI04336-RA	AGAP002352-PA	P	GO:0048749	compound eye development
ASTEI04336-RA	AGAP002352-PA	C	GO:0005737	cytoplasm
ASTEI04336-RA	AGAP002352-PA	C	GO:0044430	cytoskeletal part
ASTEI04336-RA	AGAP002352-PA	P	GO:0006259	DNA metabolic process
ASTEI04336-RA	AGAP002352-PA	P	GO:0040007	growth
ASTEI04336-RA	AGAP002352-PA	P	GO:0007560	imaginal disc morphogenesis
ASTEI04336-RA	AGAP002352-PA	P	GO:0035114	imaginal disc-derived appendage morphogenesis
ASTEI04336-RA	AGAP002352-PA	P	GO:0008630	intrinsic apoptotic signaling pathway in response to DNA damage
ASTEI04336-RA	AGAP002352-PA	P	GO:0035218	leg disc development
ASTEI04336-RA	AGAP002352-PA	P	GO:0032504	multicellular organism reproduction
ASTEI04336-RA	AGAP002352-PA	P	GO:0048523	negative regulation of cellular process
ASTEI04336-RA	AGAP002352-PA	C	GO:0005634	nucleus
ASTEI04336-RA	AGAP002352-PA	P	GO:0046530	photoreceptor cell differentiation
ASTEI04336-RA	AGAP002352-PA	P	GO:0045893	positive regulation of transcription, DNA-dependent
ASTEI04336-RA	AGAP002352-PA	P	GO:0035120	post-embryonic appendage morphogenesis
ASTEI04336-RA	AGAP002352-PA	F	GO:0005515	protein binding
ASTEI04336-RA	AGAP002352-PA	C	GO:0043234	protein complex
ASTEI04336-RA	AGAP002352-PA	P	GO:0042981	regulation of apoptotic process
ASTEI04336-RA	AGAP002352-PA	P	GO:0051726	regulation of cell cycle
ASTEI04336-RA	AGAP002352-PA	P	GO:0045664	regulation of neuron differentiation
ASTEI04336-RA	AGAP002352-PA	P	GO:0048583	regulation of response to stimulus
ASTEI04336-RA	AGAP002352-PA	P	GO:0006357	regulation of transcription from RNA polymerase II promoter
ASTEI04336-RA	AGAP002352-PA	P	GO:0022414	reproductive process
ASTEI04336-RA	AGAP002352-PA	P	GO:0009411	response to UV
ASTEI04336-RA	AGAP002352-PA	P	GO:0010165	response to X-ray
ASTEI04336-RA	AGAP002352-PA	F	GO:0003700	sequence-specific DNA binding transcription factor activity
ASTEI04336-RA	AGAP002352-PA	P	GO:0072331	signal transduction by p53 class mediator
ASTEI04336-RA	AGAP002352-PA	P	GO:0007380	specification of segmental identity, head
ASTEI04336-RA	AGAP002352-PA	F	GO:0044212	transcription regulatory region DNA binding
ASTEI04358-RA	AGAP003594-PA	F	GO:0046872	metal ion binding
ASTEI04358-RA	AGAP003594-PA	F	GO:0003676	nucleic acid binding
ASTEI04411-RA	AGAP000575-PB	C	GO:0005818	aster
ASTEI04411-RA	AGAP000575-PB	F	GO:0005524	ATP binding
ASTEI04411-RA	AGAP000575-PB	P	GO:0000910	cytokinesis
ASTEI04411-RA	AGAP000575-PB	C	GO:0005737	cytoplasm
ASTEI04411-RA	AGAP000575-PB	P	GO:0016321	female meiosis chromosome segregation
ASTEI04411-RA	AGAP000575-PB	C	GO:0005871	kinesin complex
ASTEI04411-RA	AGAP000575-PB	P	GO:0007140	male meiosis
ASTEI04411-RA	AGAP000575-PB	F	GO:0008017	microtubule binding
ASTEI04411-RA	AGAP000575-PB	F	GO:0003777	microtubule motor activity
ASTEI04411-RA	AGAP000575-PB	P	GO:0007018	microtubule-based movement
ASTEI04411-RA	AGAP000575-PB	C	GO:0030496	midbody
ASTEI04411-RA	AGAP000575-PB	P	GO:0007052	mitotic spindle organization
ASTEI04411-RA	AGAP000575-PB	C	GO:0005634	nucleus
ASTEI04411-RA	AGAP000575-PB	P	GO:0007131	reciprocal meiotic recombination
ASTEI04411-RA	AGAP000575-PB	P	GO:0007088	regulation of mitosis
ASTEI04411-RA	AGAP000575-PB	P	GO:0007338	single fertilization
ASTEI04411-RA	AGAP000575-PB	P	GO:0051231	spindle elongation
ASTEI04411-RA	AGAP000575-PB	C	GO:0051233	spindle midzone
ASTEI04500-RA	AGAP000496-PA	P	GO:0006275	regulation of DNA replication
ASTEI04514-RA	AGAP000507-PA	F	GO:0046872	metal ion binding
ASTEI04514-RA	AGAP000507-PA	F	GO:0003676	nucleic acid binding
ASTEI04563-RA	Leu/Phe-tRNA protein transferase	P	GO:0071704	organic substance metabolic process
ASTEI04563-RA	Leu/Phe-tRNA protein transferase	P	GO:0044238	primary metabolic process
ASTEI04563-RA	Leu/Phe-tRNA protein transferase	F	GO:0016740	transferase activity
ASTEI04694-RA	AGAP009656-PA	C	GO:0005634	nucleus
ASTEI04694-RA	AGAP009656-PA	F	GO:0008270	zinc ion binding
ASTEI04774-RA	DNA-directed RNA polymerase	F	GO:0003677	DNA binding
ASTEI04774-RA	DNA-directed RNA polymerase	F	GO:0003899	DNA-directed RNA polymerase activity
ASTEI04774-RA	DNA-directed RNA polymerase	C	GO:0005736	DNA-directed RNA polymerase I complex
ASTEI04774-RA	DNA-directed RNA polymerase	C	GO:0005666	DNA-directed RNA polymerase III complex
ASTEI04774-RA	DNA-directed RNA polymerase	C	GO:0005875	microtubule associated complex
ASTEI04774-RA	DNA-directed RNA polymerase	F	GO:0046983	protein dimerization activity
ASTEI04774-RA	DNA-directed RNA polymerase	P	GO:0006360	transcription from RNA polymerase I promoter
ASTEI04774-RA	DNA-directed RNA polymerase	P	GO:0006383	transcription from RNA polymerase III promoter
ASTEI04788-RA	AGAP004579-PA	F	GO:0005524	ATP binding
ASTEI04788-RA	AGAP004579-PA	P	GO:0051301	cell division
ASTEI04788-RA	AGAP004579-PA	F	GO:0004693	cyclin-dependent protein serine/threonine kinase activity
ASTEI04788-RA	AGAP004579-PA	P	GO:0000082	G1/S transition of mitotic cell cycle
ASTEI04788-RA	AGAP004579-PA	P	GO:0000086	G2/M transition of mitotic cell cycle
ASTEI04788-RA	AGAP004579-PA	P	GO:0007259	JAK-STAT cascade
ASTEI04788-RA	AGAP004579-PA	C	GO:0005875	microtubule associated complex
ASTEI04788-RA	AGAP004579-PA	P	GO:0006468	protein phosphorylation
ASTEI04788-RA	AGAP004579-PA	P	GO:0051726	regulation of cell cycle
ASTEI050821-RA	AGAP011889-PA	F	GO:0008168	methyltransferase activity
ASTEI05085-RA	AGAP011884-PA	P	GO:0022008	neurogenesis
ASTEI05085-RA	AGAP011884-PA	F	GO:0003676	nucleic acid binding
ASTEI05085-RA	AGAP011884-PA	F	GO:0000166	nucleotide binding
ASTEI05246-RA	PREDICTED: histone H2A-like	P	GO:0051298	centrosome duplication
ASTEI05246-RA	PREDICTED: histone H2A-like	F	GO:0003677	DNA binding
ASTEI05246-RA	PREDICTED: histone H2A-like	C	GO:0005811	lipid particle
ASTEI05246-RA	PREDICTED: histone H2A-like	C	GO:0000786	nucleosome
ASTEI05246-RA	PREDICTED: histone H2A-like	P	GO:0006334	nucleosome assembly
ASTEI05246-RA	PREDICTED: histone H2A-like	C	GO:0005634	nucleus
ASTEI05246-RA	PREDICTED: histone H2A-like	F	GO:0046982	protein heterodimerization activity
ASTEI05310-RA	hypothetical protein AND_005900	F	GO:0005515	protein binding
ASTEI05415-RA	AGAP010699-PA	F	GO:0036310	annealing helicase activity
ASTEI05415-RA	AGAP010699-PA	F	GO:0005524	ATP binding
ASTEI05415-RA	AGAP010699-PA	P	GO:0043044	ATP-dependent chromatin remodeling
ASTEI05415-RA	AGAP010699-PA	P	GO:0007420	brain development
ASTEI05415-RA	AGAP010699-PA	C	GO:0090537	CERF complex
ASTEI05415-RA	AGAP010699-PA	C	GO:0005694	chromosome
ASTEI05415-RA	AGAP010699-PA	F	GO:0003677	DNA binding
ASTEI05415-RA	AGAP010699-PA	P	GO:0000733	DNA strand renaturation
ASTEI05415-RA	AGAP010699-PA	F	GO:0008094	DNA-dependent ATPase activity
ASTEI05415-RA	AGAP010699-PA	F	GO:0004386	helicase activity
ASTEI05415-RA	AGAP010699-PA	C	GO:0031981	nuclear lumen
ASTEI05415-RA	AGAP010699-PA	F	GO:0070615	nucleosome-dependent ATPase activity
ASTEI05415-RA	AGAP010699-PA	C	GO:0016589	NURF complex
ASTEI05415-RA	AGAP010699-PA	P	GO:0045893	positive regulation of transcription, DNA-dependent
ASTEI05415-RA	AGAP010699-PA	F	GO:0005515	protein binding
ASTEI05446-RA	AGAP001539-PA	C	GO:0005634	nucleus
ASTEI05446-RA	AGAP001539-PA	P	GO:0006355	regulation of transcription, DNA-dependent
ASTEI05446-RA	AGAP001539-PA	F	GO:0016747	transferase activity, transferring acyl groups other than amino-acyl groups
ASTEI05476-RA	AGAP001626-PA	F	GO:0005515	protein binding
ASTEI05569-RA	hypothetical protein AND_000140	P	GO:0007503	fat body development
ASTEI05569-RA	hypothetical protein AND_000140	P	GO:0008406	gonad development
ASTEI05569-RA	hypothetical protein AND_000140	P	GO:0007498	mesoderm development
ASTEI05569-RA	hypothetical protein AND_000140	P	GO:0007520	myoblast fusion
ASTEI05569-RA	hypothetical protein AND_000140	P	GO:0048812	neuron projection morphogenesis
ASTEI05569-RA	hypothetical protein AND_000140	C	GO:0005634	nucleus
ASTEI05569-RA	hypothetical protein AND_000140	P	GO:0006355	regulation of transcription, DNA-dependent
ASTEI05569-RA	hypothetical protein AND_000140	F	GO:0043565	sequence-specific DNA binding
ASTEI05569-RA	hypothetical protein AND_000140	F	GO:0003700	sequence-specific DNA binding transcription factor activity
ASTEI05665-RA	AGAP011164-PA	P	GO:0006355	regulation of transcription, DNA-dependent
ASTEI05665-RA	AGAP011164-PA	F	GO:0003713	transcription coactivator activity
ASTEI05693-RA	AGAP001647-PA	C	GO:0005634	nucleus
ASTEI05693-RA	AGAP001647-PA	F	GO:0008270	zinc ion binding
ASTEI05702-RA	AGAP001636-PA	F	GO:0005524	ATP binding
ASTEI05702-RA	AGAP001636-PA	P	GO:0007143	female meiosis
ASTEI05702-RA	AGAP001636-PA	P	GO:0006468	protein phosphorylation
ASTEI05702-RA	AGAP001636-PA	F	GO:0004674	protein serine/threonine kinase activity
ASTEI05702-RA	AGAP001636-PA	P	GO:0007088	regulation of mitosis
ASTEI05862-RA	IQ and AAA domain-containing protein	F	GO:0005524	ATP binding
ASTEI05862-RA	IQ and AAA domain-containing protein	F	GO:0003677	DNA binding
ASTEI05862-RA	IQ and AAA domain-containing protein	F	GO:0004386	helicase activity
ASTEI05862-RA	IQ and AAA domain-containing protein	F	GO:0005515	protein binding
ASTEI05970-RA	AGAP005260-PA	F	GO:0005524	ATP binding
ASTEI05970-RA	AGAP005260-PA	P	GO:0006233	dTDP biosynthetic process
ASTEI05970-RA	AGAP005260-PA	P	GO:0016310	phosphorylation
ASTEI05970-RA	AGAP005260-PA	F	GO:0004798	thymidylate kinase activity
ASTEI06125-RA	AGAP012040-PA	F	GO:0003677	DNA binding
ASTEI06125-RA	AGAP012040-PA	P	GO:0006355	regulation of transcription, DNA-dependent
ASTEI06125-RA	AGAP012040-PA	F	GO:0003713	transcription coactivator activity
ASTEI06333-RA	zinc finger protein	F	GO:0046872	metal ion binding
ASTEI06333-RA	zinc finger protein	F	GO:0003676	nucleic acid binding
ASTEI06459-RA	AGAP011440-PA	F	GO:0003723	RNA binding
ASTEI06477-RA	AGAP009782-PA	P	GO:0048856	anatomical structure development
ASTEI06477-RA	AGAP009782-PA	C	GO:0005737	cytoplasm
ASTEI06477-RA	AGAP009782-PA	P	GO:0007275	multicellular organismal development
ASTEI06477-RA	AGAP009782-PA	F	GO:0005515	protein binding
ASTEI06477-RA	AGAP009782-PA	P	GO:0044767	single-organism developmental process
ASTEI06486-RA	AGAP009792-PA	C	GO:0015629	actin cytoskeleton
ASTEI06486-RA	AGAP009792-PA	P	GO:0007475	apposition of dorsal and ventral imaginal disc-derived wing surfaces
ASTEI06486-RA	AGAP009792-PA	P	GO:0008283	cell proliferation
ASTEI06486-RA	AGAP009792-PA	P	GO:0051298	centrosome duplication
ASTEI06486-RA	AGAP009792-PA	P	GO:0007303	cytoplasmic transport, nurse cell to oocyte
ASTEI06486-RA	AGAP009792-PA	P	GO:0007301	female germline ring canal formation
ASTEI06486-RA	AGAP009792-PA	P	GO:0042332	gravitaxis
ASTEI06486-RA	AGAP009792-PA	C	GO:0005811	lipid particle
ASTEI06486-RA	AGAP009792-PA	P	GO:0048542	lymph gland development
ASTEI06486-RA	AGAP009792-PA	C	GO:0005875	microtubule associated complex
ASTEI06486-RA	AGAP009792-PA	P	GO:0007067	mitosis
ASTEI06486-RA	AGAP009792-PA	P	GO:0006607	NLS-bearing substrate import into nucleus
ASTEI06486-RA	AGAP009792-PA	C	GO:0005643	nuclear pore
ASTEI06486-RA	AGAP009792-PA	P	GO:0000059	protein import into nucleus, docking
ASTEI06486-RA	AGAP009792-PA	F	GO:0008320	protein transmembrane transporter activity
ASTEI06486-RA	AGAP009792-PA	P	GO:0007291	sperm individualization
ASTEI06566-RA	AGAP009880-PA	C	GO:0005680	anaphase-promoting complex
ASTEI06566-RA	AGAP009880-PA	P	GO:0007113	endomitotic cell cycle
ASTEI06566-RA	AGAP009880-PA	P	GO:0000090	mitotic anaphase
ASTEI06566-RA	AGAP009880-PA	F	GO:0090302	mitotic anaphase-promoting complex activity
ASTEI06566-RA	AGAP009880-PA	P	GO:0022008	neurogenesis
ASTEI06566-RA	AGAP009880-PA	P	GO:0006909	phagocytosis
ASTEI06566-RA	AGAP009880-PA	P	GO:0045842	positive regulation of mitotic metaphase/anaphase transition
ASTEI06566-RA	AGAP009880-PA	F	GO:0005515	protein binding
ASTEI06589-RA	AGAP009268-PA	P	GO:0030036	actin cytoskeleton organization
ASTEI06589-RA	AGAP009268-PA	C	GO:0005887	integral to plasma membrane
ASTEI06589-RA	AGAP009268-PA	P	GO:0000226	microtubule cytoskeleton organization
ASTEI06589-RA	AGAP009268-PA	P	GO:0007067	mitosis
ASTEI06589-RA	AGAP009268-PA	F	GO:0003729	mRNA binding
ASTEI06589-RA	AGAP009268-PA	P	GO:0007319	negative regulation of oskar mRNA translation
ASTEI06589-RA	AGAP009268-PA	P	GO:0007297	ovarian follicle cell migration
ASTEI06589-RA	AGAP009268-PA	F	GO:0005515	protein binding
ASTEI06759-RA	AGAP010397-PA	P	GO:0032259	methylation
ASTEI06759-RA	AGAP010397-PA	F	GO:0008168	methyltransferase activity
ASTEI06787-RA	AGAP011220-PA	P	GO:0022402	cell cycle process
ASTEI06787-RA	AGAP011220-PA	C	GO:0043232	intracellular non-membrane-bounded organelle
ASTEI06787-RA	AGAP011220-PA	C	GO:0044446	intracellular organelle part
ASTEI06787-RA	AGAP011220-PA	P	GO:0000278	mitotic cell cycle
ASTEI06787-RA	AGAP011220-PA	P	GO:0006996	organelle organization
ASTEI06803-RA	AGAP011204-PA	F	GO:0003676	nucleic acid binding
ASTEI06803-RA	AGAP011204-PA	F	GO:0005515	protein binding
ASTEI06815-RA	Putative serine/threonine-protein kinase haspin-like protein	F	GO:0005524	ATP binding
ASTEI06815-RA	Putative serine/threonine-protein kinase haspin-like protein	F	GO:0004672	protein kinase activity
ASTEI06815-RA	Putative serine/threonine-protein kinase haspin-like protein	P	GO:0006468	protein phosphorylation
ASTEI06826-RA	AGAP005851-PA	F	GO:0005524	ATP binding
ASTEI06826-RA	AGAP005851-PA	P	GO:0051301	cell division
ASTEI06826-RA	AGAP005851-PA	P	GO:0006468	protein phosphorylation
ASTEI06826-RA	AGAP005851-PA	F	GO:0004674	protein serine/threonine kinase activity
ASTEI06896-RA	AGAP007122-PA	C	GO:0005737	cytoplasm
ASTEI06896-RA	AGAP007122-PA	F	GO:0005525	GTP binding
ASTEI06896-RA	AGAP007122-PA	P	GO:0006184	GTP catabolic process
ASTEI06896-RA	AGAP007122-PA	F	GO:0003924	GTPase activity
ASTEI06896-RA	AGAP007122-PA	C	GO:0005874	microtubule
ASTEI06896-RA	AGAP007122-PA	P	GO:0007017	microtubule-based process
ASTEI06896-RA	AGAP007122-PA	P	GO:0051258	protein polymerization
ASTEI06896-RA	AGAP007122-PA	F	GO:0005200	structural constituent of cytoskeleton
ASTEI06903-RA	AGAP007122-PA	C	GO:0005737	cytoplasm
ASTEI06903-RA	AGAP007122-PA	F	GO:0005525	GTP binding
ASTEI06903-RA	AGAP007122-PA	P	GO:0006184	GTP catabolic process
ASTEI06903-RA	AGAP007122-PA	F	GO:0003924	GTPase activity
ASTEI06903-RA	AGAP007122-PA	C	GO:0005874	microtubule
ASTEI06903-RA	AGAP007122-PA	P	GO:0007017	microtubule-based process
ASTEI06903-RA	AGAP007122-PA	P	GO:0051258	protein polymerization
ASTEI06903-RA	AGAP007122-PA	F	GO:0005200	structural constituent of cytoskeleton
ASTEI06916-RA	type II keratin	C	GO:0005814	centriole
ASTEI06916-RA	type II keratin	P	GO:0007099	centriole replication
ASTEI06916-RA	type II keratin	P	GO:0010457	centriole-centriole cohesion
ASTEI06916-RA	type II keratin	P	GO:0007052	mitotic spindle organization
ASTEI06936-RA	AGAP004656-PA	F	GO:0018024	histone-lysine N-methyltransferase activity
ASTEI06936-RA	AGAP004656-PA	P	GO:0008152	metabolic process
ASTEI06936-RA	AGAP004656-PA	C	GO:0005634	nucleus
ASTEI06936-RA	AGAP004656-PA	F	GO:0005515	protein binding
ASTEI06936-RA	AGAP004656-PA	P	GO:0044699	single-organism process
ASTEI06936-RA	AGAP004656-PA	F	GO:0008270	zinc ion binding
ASTEI06961-RA	AGAP004623-PA	C	GO:0005680	anaphase-promoting complex
ASTEI06961-RA	AGAP004623-PA	P	GO:0000090	mitotic anaphase
ASTEI06961-RA	AGAP004623-PA	F	GO:0090302	mitotic anaphase-promoting complex activity
ASTEI06961-RA	AGAP004623-PA	P	GO:0022008	neurogenesis
ASTEI06961-RA	AGAP004623-PA	P	GO:0045842	positive regulation of mitotic metaphase/anaphase transition
ASTEI06961-RA	AGAP004623-PA	F	GO:0005515	protein binding
ASTEI06970-RA	AGAP004614-PA	F	GO:0003677	DNA binding
ASTEI06970-RA	AGAP004614-PA	P	GO:0006261	DNA-dependent DNA replication
ASTEI06970-RA	AGAP004614-PA	F	GO:0003887	DNA-directed DNA polymerase activity
ASTEI06970-RA	AGAP004614-PA	C	GO:0008622	epsilon DNA polymerase complex
ASTEI06970-RA	AGAP004614-PA	P	GO:0006974	response to DNA damage stimulus
ASTEI06986-RA	AGAP003703-PA	P	GO:0008356	asymmetric cell division
ASTEI06986-RA	AGAP003703-PA	F	GO:0008092	cytoskeletal protein binding
ASTEI06986-RA	AGAP003703-PA	P	GO:0007281	germ cell development
ASTEI06986-RA	AGAP003703-PA	P	GO:0007293	germarium-derived egg chamber formation
ASTEI06986-RA	AGAP003703-PA	C	GO:0005815	microtubule organizing center
ASTEI06986-RA	AGAP003703-PA	P	GO:0051640	organelle localization
ASTEI06986-RA	AGAP003703-PA	C	GO:0043234	protein complex
ASTEI06986-RA	AGAP003703-PA	P	GO:0007051	spindle organization
ASTEI07089-RA	AGAP004038-PA	P	GO:0007306	eggshell chorion assembly
ASTEI07089-RA	AGAP004038-PA	C	GO:0005576	extracellular region
ASTEI07089-RA	AGAP004038-PA	F	GO:0020037	heme binding
ASTEI07089-RA	AGAP004038-PA	P	GO:0042744	hydrogen peroxide catabolic process
ASTEI07089-RA	AGAP004038-PA	F	GO:0046872	metal ion binding
ASTEI07089-RA	AGAP004038-PA	C	GO:0005875	microtubule associated complex
ASTEI07089-RA	AGAP004038-PA	P	GO:0055114	oxidation-reduction process
ASTEI07089-RA	AGAP004038-PA	F	GO:0004601	peroxidase activity
ASTEI07089-RA	AGAP004038-PA	P	GO:0001516	prostaglandin biosynthetic process
ASTEI07090-RA	AGAP004036-PA	P	GO:0007304	chorion-containing eggshell formation
ASTEI07090-RA	AGAP004036-PA	F	GO:0020037	heme binding
ASTEI07090-RA	AGAP004036-PA	C	GO:0005875	microtubule associated complex
ASTEI07090-RA	AGAP004036-PA	P	GO:0055114	oxidation-reduction process
ASTEI07090-RA	AGAP004036-PA	F	GO:0004601	peroxidase activity
ASTEI07090-RA	AGAP004036-PA	P	GO:0001516	prostaglandin biosynthetic process
ASTEI07090-RA	AGAP004036-PA	P	GO:0006979	response to oxidative stress
ASTEI07092-RA	AGAP013324-PA	P	GO:0071418	cellular response to amine stimulus
ASTEI07092-RA	AGAP013324-PA	C	GO:0005887	integral to plasma membrane
ASTEI07092-RA	AGAP013324-PA	F	GO:0004989	octopamine receptor activity
ASTEI07092-RA	AGAP013324-PA	P	GO:1900738	positive regulation of phospholipase C-activating G-protein coupled receptor signaling pathway
ASTEI07092-RA	AGAP013324-PA	P	GO:0010578	regulation of adenylate cyclase activity involved in G-protein coupled receptor signaling pathway
ASTEI07092-RA	AGAP013324-PA	P	GO:0007608	sensory perception of smell
ASTEI07092-RA	AGAP013324-PA	F	GO:0008226	tyramine receptor activity
ASTEI07092-RA	AGAP013324-PA	P	GO:0071928	tyramine signaling pathway
ASTEI07149-RA	DEAD box ATP-dependent RNA helicase	F	GO:0005524	ATP binding
ASTEI07149-RA	DEAD box ATP-dependent RNA helicase	F	GO:0004004	ATP-dependent RNA helicase activity
ASTEI07149-RA	DEAD box ATP-dependent RNA helicase	C	GO:0000932	cytoplasmic mRNA processing body
ASTEI07149-RA	DEAD box ATP-dependent RNA helicase	P	GO:0033962	cytoplasmic mRNA processing body assembly
ASTEI07149-RA	DEAD box ATP-dependent RNA helicase	P	GO:0035195	gene silencing by miRNA
ASTEI07149-RA	DEAD box ATP-dependent RNA helicase	C	GO:0005875	microtubule associated complex
ASTEI07149-RA	DEAD box ATP-dependent RNA helicase	P	GO:0007095	mitotic G2 DNA damage checkpoint
ASTEI07149-RA	DEAD box ATP-dependent RNA helicase	C	GO:0043186	P granule
ASTEI07149-RA	DEAD box ATP-dependent RNA helicase	F	GO:0005515	protein binding
ASTEI07149-RA	DEAD box ATP-dependent RNA helicase	F	GO:0003723	RNA binding
ASTEI07212-RA	AGAP009069-PA	F	GO:0003676	nucleic acid binding
ASTEI07212-RA	AGAP009069-PA	C	GO:0005634	nucleus
ASTEI07212-RA	AGAP009069-PA	F	GO:0008270	zinc ion binding
ASTEI07220-RA	-	F	GO:0005524	ATP binding
ASTEI07220-RA	-	C	GO:0005871	kinesin complex
ASTEI07220-RA	-	F	GO:0008017	microtubule binding
ASTEI07220-RA	-	F	GO:0003777	microtubule motor activity
ASTEI07220-RA	-	P	GO:0007018	microtubule-based movement
ASTEI07238-RA	AGAP005125-PA	C	GO:0005622	intracellular
ASTEI07238-RA	AGAP005125-PA	P	GO:0016203	muscle attachment
ASTEI07238-RA	AGAP005125-PA	C	GO:0005927	muscle tendon junction
ASTEI07238-RA	AGAP005125-PA	F	GO:0030674	protein binding, bridging
ASTEI07238-RA	AGAP005125-PA	P	GO:0033632	regulation of cell-cell adhesion mediated by integrin
ASTEI07238-RA	AGAP005125-PA	F	GO:0008270	zinc ion binding
ASTEI07478-RA	AGAP001950-PA	F	GO:0005524	ATP binding
ASTEI07478-RA	AGAP001950-PA	P	GO:0007143	female meiosis
ASTEI07478-RA	AGAP001950-PA	P	GO:0000086	G2/M transition of mitotic cell cycle
ASTEI07478-RA	AGAP001950-PA	P	GO:0048142	germarium-derived cystoblast division
ASTEI07478-RA	AGAP001950-PA	C	GO:0005794	Golgi apparatus
ASTEI07478-RA	AGAP001950-PA	P	GO:0007140	male meiosis
ASTEI07478-RA	AGAP001950-PA	P	GO:0007095	mitotic G2 DNA damage checkpoint
ASTEI07478-RA	AGAP001950-PA	P	GO:0045930	negative regulation of mitotic cell cycle
ASTEI07478-RA	AGAP001950-PA	P	GO:0045793	positive regulation of cell size
ASTEI07478-RA	AGAP001950-PA	P	GO:0006468	protein phosphorylation
ASTEI07478-RA	AGAP001950-PA	F	GO:0004674	protein serine/threonine kinase activity
ASTEI07478-RA	AGAP001950-PA	F	GO:0004712	protein serine/threonine/tyrosine kinase activity
ASTEI07478-RA	AGAP001950-PA	P	GO:0048137	spermatocyte division
ASTEI07478-RA	AGAP001950-PA	P	GO:0007284	spermatogonial cell division
ASTEI07513-RA	AGAP001360-PA	P	GO:0044267	cellular protein metabolic process
ASTEI07513-RA	AGAP001360-PA	P	GO:0046907	intracellular transport
ASTEI07513-RA	AGAP001360-PA	P	GO:0033036	macromolecule localization
ASTEI07513-RA	AGAP001360-PA	C	GO:0005643	nuclear pore
ASTEI07513-RA	AGAP001360-PA	P	GO:0071702	organic substance transport
ASTEI07513-RA	AGAP001360-PA	P	GO:0044765	single-organism transport
ASTEI07513-RA	AGAP001360-PA	F	GO:0008270	zinc ion binding
ASTEI07550-RA	DNA polymerase eta	F	GO:0003684	damaged DNA binding
ASTEI07550-RA	DNA polymerase eta	F	GO:0003887	DNA-directed DNA polymerase activity
ASTEI07550-RA	DNA polymerase eta	P	GO:0000724	double-strand break repair via homologous recombination
ASTEI07550-RA	DNA polymerase eta	P	GO:0019985	translesion synthesis
ASTEI07588-RA	AGAP013023-PA	F	GO:0003729	mRNA binding
ASTEI07629-RA	AGAP004175-PA	P	GO:0006207	'de novo' pyrimidine nucleobase biosynthetic process
ASTEI07629-RA	AGAP004175-PA	P	GO:0044205	'de novo' UMP biosynthetic process
ASTEI07629-RA	AGAP004175-PA	C	GO:0005875	microtubule associated complex
ASTEI07629-RA	AGAP004175-PA	F	GO:0004588	orotate phosphoribosyltransferase activity
ASTEI07629-RA	AGAP004175-PA	F	GO:0004590	orotidine-5'-phosphate decarboxylase activity
ASTEI07643-RA	AGAP004190-PA	P	GO:0022008	neurogenesis
ASTEI07643-RA	AGAP004190-PA	F	GO:0005515	protein binding
ASTEI07762-RA	AGAP004208-PA	F	GO:0042802	identical protein binding
ASTEI07783-RA	AGAP013003-PA	F	GO:0005543	phospholipid binding
ASTEI07841-RA	AGAP010198-PA	P	GO:0006919	activation of cysteine-type endopeptidase activity involved in apoptotic process
ASTEI07841-RA	AGAP010198-PA	F	GO:0005524	ATP binding
ASTEI07841-RA	AGAP010198-PA	P	GO:0006260	DNA replication
ASTEI07841-RA	AGAP010198-PA	P	GO:0055114	oxidation-reduction process
ASTEI07841-RA	AGAP010198-PA	F	GO:0004748	ribonucleoside-diphosphate reductase activity, thioredoxin disulfide as acceptor
ASTEI07841-RA	AGAP010198-PA	C	GO:0005971	ribonucleoside-diphosphate reductase complex
ASTEI07841-RA	AGAP010198-PA	P	GO:0042246	tissue regeneration
ASTEI07981-RA	AGAP002532-PA	C	GO:0005634	nucleus
ASTEI08113-RA	AGAP004764-PA	F	GO:0003676	nucleic acid binding
ASTEI08113-RA	AGAP004764-PA	C	GO:0005634	nucleus
ASTEI08113-RA	AGAP004764-PA	F	GO:0008270	zinc ion binding
ASTEI08211-RA	AGAP004018-PA	F	GO:0005515	protein binding
ASTEI08262-RA	AGAP005161-PA	F	GO:0000166	nucleotide binding
ASTEI08265-RA	AGAP005156-PA	F	GO:0003677	DNA binding
ASTEI08265-RA	AGAP005156-PA	C	GO:0005634	nucleus
ASTEI08267-RA	AGAP005156-PA	P	GO:0009952	anterior/posterior pattern specification
ASTEI08267-RA	AGAP005156-PA	P	GO:0007411	axon guidance
ASTEI08267-RA	AGAP005156-PA	P	GO:0009880	embryonic pattern specification
ASTEI08267-RA	AGAP005156-PA	P	GO:0042063	gliogenesis
ASTEI08267-RA	AGAP005156-PA	P	GO:0008049	male courtship behavior
ASTEI08267-RA	AGAP005156-PA	P	GO:0007517	muscle organ development
ASTEI08267-RA	AGAP005156-PA	P	GO:0000122	negative regulation of transcription from RNA polymerase II promoter
ASTEI08267-RA	AGAP005156-PA	C	GO:0005634	nucleus
ASTEI08267-RA	AGAP005156-PA	P	GO:0048477	oogenesis
ASTEI08267-RA	AGAP005156-PA	P	GO:0045893	positive regulation of transcription, DNA-dependent
ASTEI08267-RA	AGAP005156-PA	P	GO:0045924	regulation of female receptivity
ASTEI08267-RA	AGAP005156-PA	F	GO:0070491	repressing transcription factor binding
ASTEI08267-RA	AGAP005156-PA	P	GO:0007431	salivary gland development
ASTEI08267-RA	AGAP005156-PA	F	GO:0000976	transcription regulatory region sequence-specific DNA binding
ASTEI08352-RA	AGAP010457-PA	P	GO:0006231	dTMP biosynthetic process
ASTEI08352-RA	AGAP010457-PA	P	GO:0006235	dTTP biosynthetic process
ASTEI08352-RA	AGAP010457-PA	P	GO:0032259	methylation
ASTEI08352-RA	AGAP010457-PA	P	GO:0022008	neurogenesis
ASTEI08352-RA	AGAP010457-PA	F	GO:0004799	thymidylate synthase activity
ASTEI08382-RA	AGAP010482-PA	P	GO:0046331	lateral inhibition
ASTEI08382-RA	AGAP010482-PA	F	GO:0005515	protein binding
ASTEI08421-RA	AGAP010807-PA	F	GO:0009982	pseudouridine synthase activity
ASTEI08421-RA	AGAP010807-PA	P	GO:0001522	pseudouridine synthesis
ASTEI08421-RA	AGAP010807-PA	F	GO:0003723	RNA binding
ASTEI08421-RA	AGAP010807-PA	P	GO:0008033	tRNA processing
ASTEI08532-RA	AGAP005829-PA	P	GO:0007059	chromosome segregation
ASTEI08532-RA	AGAP005829-PA	C	GO:0005881	cytoplasmic microtubule
ASTEI08532-RA	AGAP005829-PA	P	GO:0030951	establishment or maintenance of microtubule cytoskeleton polarity
ASTEI08532-RA	AGAP005829-PA	P	GO:0007629	flight behavior
ASTEI08532-RA	AGAP005829-PA	P	GO:0035011	melanotic encapsulation of foreign target
ASTEI08532-RA	AGAP005829-PA	C	GO:0005875	microtubule associated complex
ASTEI08532-RA	AGAP005829-PA	F	GO:0008017	microtubule binding
ASTEI08532-RA	AGAP005829-PA	C	GO:0035371	microtubule plus end
ASTEI08532-RA	AGAP005829-PA	P	GO:0000022	mitotic spindle elongation
ASTEI08532-RA	AGAP005829-PA	F	GO:0017022	myosin binding
ASTEI08532-RA	AGAP005829-PA	P	GO:0030589	pseudocleavage involved in syncytial blastoderm formation
ASTEI08532-RA	AGAP005829-PA	P	GO:0007423	sensory organ development
ASTEI08532-RA	AGAP005829-PA	P	GO:0007605	sensory perception of sound
ASTEI08532-RA	AGAP005829-PA	P	GO:0051225	spindle assembly
ASTEI08532-RA	AGAP005829-PA	C	GO:0005876	spindle microtubule
ASTEI08532-RA	AGAP005829-PA	P	GO:0042060	wound healing
ASTEI08604-RA	AGAP006785-PA	P	GO:0008344	adult locomotory behavior
ASTEI08604-RA	AGAP006785-PA	C	GO:0005737	cytoplasm
ASTEI08604-RA	AGAP006785-PA	P	GO:0045938	positive regulation of circadian sleep/wake cycle, sleep
ASTEI08604-RA	AGAP006785-PA	F	GO:0005515	protein binding
ASTEI08640-RA	AGAP006749-PA	F	GO:0005515	protein binding
ASTEI08640-RA	AGAP006749-PA	F	GO:0008270	zinc ion binding
ASTEI08641-RA	AGAP006748-PA	C	GO:0005634	nucleus
ASTEI08641-RA	AGAP006748-PA	F	GO:0008270	zinc ion binding
ASTEI08726-RA	AGAP001897-PA	P	GO:0008356	asymmetric cell division
ASTEI08726-RA	AGAP001897-PA	C	GO:0005814	centriole
ASTEI08726-RA	AGAP001897-PA	P	GO:0007099	centriole replication
ASTEI08726-RA	AGAP001897-PA	P	GO:0042384	cilium assembly
ASTEI08726-RA	AGAP001897-PA	P	GO:0040011	locomotion
ASTEI08726-RA	AGAP001897-PA	P	GO:0007140	male meiosis
ASTEI08726-RA	AGAP001897-PA	P	GO:0007052	mitotic spindle organization
ASTEI08726-RA	AGAP001897-PA	C	GO:0000242	pericentriolar material
ASTEI08726-RA	AGAP001897-PA	P	GO:0035186	syncytial blastoderm mitotic cell cycle
ASTEI08726-RA	AGAP001897-PA	C	GO:0045298	tubulin complex
ASTEI08823-RA	AGAP000323-PA	C	GO:0044430	cytoskeletal part
ASTEI08823-RA	AGAP000323-PA	C	GO:0015630	microtubule cytoskeleton
ASTEI08823-RA	AGAP000323-PA	P	GO:0044763	single-organism cellular process
ASTEI08878-RA	AGAP003290-PA	C	GO:0044464	cell part
ASTEI08878-RA	AGAP003290-PA	P	GO:0007304	chorion-containing eggshell formation
ASTEI08912-RA	hypothetical protein AaeL_AAEL012964	F	GO:0003677	DNA binding
ASTEI08912-RA	hypothetical protein AaeL_AAEL012964	C	GO:0044446	intracellular organelle part
ASTEI08912-RA	hypothetical protein AaeL_AAEL012964	C	GO:0005634	nucleus
ASTEI08912-RA	hypothetical protein AaeL_AAEL012964	F	GO:0003723	RNA binding
ASTEI08972-RA	AGAP002388-PA	P	GO:0006284	base-excision repair
ASTEI08972-RA	AGAP002388-PA	F	GO:0003677	DNA binding
ASTEI08972-RA	AGAP002388-PA	F	GO:0016787	hydrolase activity
ASTEI08972-RA	AGAP002388-PA	C	GO:0043231	intracellular membrane-bounded organelle
ASTEI08972-RA	AGAP002388-PA	F	GO:0016829	lyase activity
ASTEI09020-RA	AGAP010941-PA	F	GO:0046872	metal ion binding
ASTEI09132-RA	AGAP006241-PA	C	GO:0016324	apical plasma membrane
ASTEI09132-RA	AGAP006241-PA	C	GO:0016327	apicolateral plasma membrane
ASTEI09132-RA	AGAP006241-PA	P	GO:0007154	cell communication
ASTEI09132-RA	AGAP006241-PA	P	GO:0007440	foregut morphogenesis
ASTEI09132-RA	AGAP006241-PA	C	GO:0005921	gap junction
ASTEI09132-RA	AGAP006241-PA	F	GO:0005243	gap junction channel activity
ASTEI09132-RA	AGAP006241-PA	P	GO:0030727	germarium-derived female germ-line cyst formation
ASTEI09132-RA	AGAP006241-PA	P	GO:0010496	intercellular transport
ASTEI09132-RA	AGAP006241-PA	P	GO:0016331	morphogenesis of embryonic epithelium
ASTEI09132-RA	AGAP006241-PA	P	GO:0042048	olfactory behavior
ASTEI09134-RA	AGAP005407-PA	C	GO:0000775	chromosome, centromeric region
ASTEI09134-RA	AGAP005407-PA	P	GO:0045132	meiotic chromosome segregation
ASTEI09134-RA	AGAP005407-PA	C	GO:0005634	nucleus
ASTEI09141-RA	AGAP011775-PA	F	GO:0005515	protein binding
ASTEI09141-RA	AGAP011775-PA	F	GO:0008270	zinc ion binding
ASTEI09154-RA	AGAP011760-PA	C	GO:0005634	nucleus
ASTEI09154-RA	AGAP011760-PA	F	GO:0008270	zinc ion binding
ASTEI09199-RA	AGAP011793-PA	P	GO:0006508	proteolysis
ASTEI09199-RA	AGAP011793-PA	F	GO:0004252	serine-type endopeptidase activity
ASTEI09319-RA	AGAP003545-PB	F	GO:0016787	hydrolase activity
ASTEI09331-RA	AGAP003537-PA	P	GO:0007298	border follicle cell migration
ASTEI09331-RA	AGAP003537-PA	P	GO:0048854	brain morphogenesis
ASTEI09331-RA	AGAP003537-PA	P	GO:0035147	branch fusion, open tracheal system
ASTEI09331-RA	AGAP003537-PA	P	GO:0001709	cell fate determination
ASTEI09331-RA	AGAP003537-PA	P	GO:0040003	chitin-based cuticle development
ASTEI09331-RA	AGAP003537-PA	F	GO:0003682	chromatin binding
ASTEI09331-RA	AGAP003537-PA	P	GO:0048750	compound eye corneal lens morphogenesis
ASTEI09331-RA	AGAP003537-PA	P	GO:0048813	dendrite morphogenesis
ASTEI09331-RA	AGAP003537-PA	P	GO:0046843	dorsal appendage formation
ASTEI09331-RA	AGAP003537-PA	P	GO:0035001	dorsal trunk growth, open tracheal system
ASTEI09331-RA	AGAP003537-PA	P	GO:0007476	imaginal disc-derived wing morphogenesis
ASTEI09331-RA	AGAP003537-PA	P	GO:0002121	inter-male aggressive behavior
ASTEI09331-RA	AGAP003537-PA	P	GO:0031987	locomotion involved in locomotory behavior
ASTEI09331-RA	AGAP003537-PA	F	GO:0046872	metal ion binding
ASTEI09331-RA	AGAP003537-PA	P	GO:0045892	negative regulation of transcription, DNA-dependent
ASTEI09331-RA	AGAP003537-PA	P	GO:0007422	peripheral nervous system development
ASTEI09331-RA	AGAP003537-PA	C	GO:0005700	polytene chromosome
ASTEI09331-RA	AGAP003537-PA	P	GO:0043388	positive regulation of DNA binding
ASTEI09331-RA	AGAP003537-PA	P	GO:0045944	positive regulation of transcription from RNA polymerase II promoter
ASTEI09331-RA	AGAP003537-PA	F	GO:0031208	POZ domain binding
ASTEI09331-RA	AGAP003537-PA	F	GO:0042803	protein homodimerization activity
ASTEI09331-RA	AGAP003537-PA	P	GO:0048053	R1/R6 development
ASTEI09331-RA	AGAP003537-PA	P	GO:0045467	R7 cell development
ASTEI09331-RA	AGAP003537-PA	P	GO:0042682	regulation of compound eye cone cell fate specification
ASTEI09331-RA	AGAP003537-PA	P	GO:0016476	regulation of embryonic cell shape
ASTEI09331-RA	AGAP003537-PA	P	GO:0035151	regulation of tube size, open tracheal system
ASTEI09331-RA	AGAP003537-PA	F	GO:0000978	RNA polymerase II core promoter proximal region sequence-specific DNA binding
ASTEI09331-RA	AGAP003537-PA	F	GO:0001078	RNA polymerase II core promoter proximal region sequence-specific DNA binding transcription factor activity involved in negative regulation of transcription
ASTEI09331-RA	AGAP003537-PA	F	GO:0000980	RNA polymerase II distal enhancer sequence-specific DNA binding
ASTEI09331-RA	AGAP003537-PA	P	GO:0001964	startle response
ASTEI09331-RA	AGAP003537-PA	P	GO:0007426	tracheal outgrowth, open tracheal system
ASTEI09331-RA	AGAP003537-PA	C	GO:0017053	transcriptional repressor complex
ASTEI09384-RA	AGAP008723-PA	P	GO:0030261	chromosome condensation
ASTEI09384-RA	AGAP008723-PA	P	GO:0042023	DNA endoreduplication
ASTEI09384-RA	AGAP008723-PA	P	GO:0016321	female meiosis chromosome segregation
ASTEI09384-RA	AGAP008723-PA	P	GO:0070868	heterochromatin organization involved in chromatin silencing
ASTEI09384-RA	AGAP008723-PA	C	GO:0005634	nucleus
ASTEI09409-RA	AGAP011610-PA	C	GO:0016021	integral to membrane
ASTEI09409-RA	AGAP011610-PA	F	GO:0005272	sodium channel activity
ASTEI09409-RA	AGAP011610-PA	P	GO:0035725	sodium ion transmembrane transport
ASTEI09448-RA	AGAP006393-PA	C	GO:0005634	nucleus
ASTEI09448-RA	AGAP006393-PA	P	GO:0071630	nucleus-associated proteasomal ubiquitin-dependent protein catabolic process
ASTEI09448-RA	AGAP006393-PA	P	GO:0031144	proteasome localization
ASTEI09482-RA	AGAP010406-PA	P	GO:0007298	border follicle cell migration
ASTEI09482-RA	AGAP010406-PA	P	GO:0051298	centrosome duplication
ASTEI09482-RA	AGAP010406-PA	P	GO:0042742	defense response to bacterium
ASTEI09482-RA	AGAP010406-PA	F	GO:0003677	DNA binding
ASTEI09482-RA	AGAP010406-PA	P	GO:0006270	DNA replication initiation
ASTEI09482-RA	AGAP010406-PA	P	GO:0007612	learning
ASTEI09482-RA	AGAP010406-PA	C	GO:0072686	mitotic spindle
ASTEI09482-RA	AGAP010406-PA	P	GO:0042532	negative regulation of tyrosine phosphorylation of STAT protein
ASTEI09482-RA	AGAP010406-PA	C	GO:0005664	nuclear origin of replication recognition complex
ASTEI09482-RA	AGAP010406-PA	F	GO:0046982	protein heterodimerization activity
ASTEI09540-RA	AGAP003462-PA	P	GO:0043985	histone H4-R3 methylation
ASTEI09540-RA	AGAP003462-PA	F	GO:0044020	histone methyltransferase activity (H4-R3 specific)
ASTEI09540-RA	AGAP003462-PA	P	GO:0019919	peptidyl-arginine methylation, to asymmetrical-dimethyl arginine
ASTEI09540-RA	AGAP003462-PA	F	GO:0035242	protein-arginine omega-N asymmetric methyltransferase activity
ASTEI09540-RA	AGAP003462-PA	F	GO:0035241	protein-arginine omega-N monomethyltransferase activity
ASTEI09589-RA	AGAP008694-PA	P	GO:0022402	cell cycle process
ASTEI09589-RA	AGAP008694-PA	C	GO:0005875	microtubule associated complex
ASTEI09589-RA	AGAP008694-PA	P	GO:0000278	mitotic cell cycle
ASTEI09589-RA	AGAP008694-PA	P	GO:0006996	organelle organization
ASTEI09641-RA	AGAP009474-PA	P	GO:0042078	germ-line stem cell division
ASTEI09641-RA	AGAP009474-PA	P	GO:0030727	germarium-derived female germ-line cyst formation
ASTEI09641-RA	AGAP009474-PA	P	GO:0007476	imaginal disc-derived wing morphogenesis
ASTEI09641-RA	AGAP009474-PA	P	GO:0002121	inter-male aggressive behavior
ASTEI09641-RA	AGAP009474-PA	F	GO:0003730	mRNA 3'-UTR binding
ASTEI09641-RA	AGAP009474-PA	P	GO:0006378	mRNA polyadenylation
ASTEI09641-RA	AGAP009474-PA	P	GO:0007319	negative regulation of oskar mRNA translation
ASTEI09641-RA	AGAP009474-PA	F	GO:0000166	nucleotide binding
ASTEI09641-RA	AGAP009474-PA	C	GO:0005634	nucleus
ASTEI09641-RA	AGAP009474-PA	C	GO:0043186	P granule
ASTEI09641-RA	AGAP009474-PA	P	GO:0031536	positive regulation of exit from mitosis
ASTEI09641-RA	AGAP009474-PA	F	GO:0005515	protein binding
ASTEI09641-RA	AGAP009474-PA	P	GO:0000381	regulation of alternative mRNA splicing, via spliceosome
ASTEI09641-RA	AGAP009474-PA	P	GO:0007286	spermatid development
ASTEI09642-RA	AGAP009477-PA	P	GO:0042078	germ-line stem cell division
ASTEI09642-RA	AGAP009477-PA	P	GO:0030727	germarium-derived female germ-line cyst formation
ASTEI09642-RA	AGAP009477-PA	P	GO:0007476	imaginal disc-derived wing morphogenesis
ASTEI09642-RA	AGAP009477-PA	P	GO:0002121	inter-male aggressive behavior
ASTEI09642-RA	AGAP009477-PA	F	GO:0003730	mRNA 3'-UTR binding
ASTEI09642-RA	AGAP009477-PA	P	GO:0006378	mRNA polyadenylation
ASTEI09642-RA	AGAP009477-PA	P	GO:0007319	negative regulation of oskar mRNA translation
ASTEI09642-RA	AGAP009477-PA	F	GO:0000166	nucleotide binding
ASTEI09642-RA	AGAP009477-PA	C	GO:0005634	nucleus
ASTEI09642-RA	AGAP009477-PA	C	GO:0043186	P granule
ASTEI09642-RA	AGAP009477-PA	P	GO:0031536	positive regulation of exit from mitosis
ASTEI09642-RA	AGAP009477-PA	F	GO:0005515	protein binding
ASTEI09642-RA	AGAP009477-PA	P	GO:0000381	regulation of alternative mRNA splicing, via spliceosome
ASTEI09642-RA	AGAP009477-PA	P	GO:0007286	spermatid development
ASTEI09703-RA	AGAP007217-PA	C	GO:0071013	catalytic step 2 spliceosome
ASTEI09703-RA	AGAP007217-PA	C	GO:0005875	microtubule associated complex
ASTEI09703-RA	AGAP007217-PA	P	GO:0000398	mRNA splicing, via spliceosome
ASTEI09703-RA	AGAP007217-PA	C	GO:0071011	precatalytic spliceosome
ASTEI09703-RA	AGAP007217-PA	F	GO:0005515	protein binding
ASTEI09703-RA	AGAP007217-PA	P	GO:0016567	protein ubiquitination
ASTEI09703-RA	AGAP007217-PA	C	GO:0000151	ubiquitin ligase complex
ASTEI09703-RA	AGAP007217-PA	F	GO:0004842	ubiquitin-protein ligase activity
ASTEI09747-RA	AGAP009921-PA	P	GO:0006886	intracellular protein transport
ASTEI09747-RA	AGAP009921-PA	P	GO:0006913	nucleocytoplasmic transport
ASTEI09747-RA	AGAP009921-PA	F	GO:0008565	protein transporter activity
ASTEI09747-RA	AGAP009921-PA	F	GO:0008536	Ran GTPase binding
ASTEI09785-RA	AGAP009048-PA	F	GO:0008168	methyltransferase activity
ASTEI09785-RA	AGAP009048-PA	P	GO:0006479	protein methylation
ASTEI09786-RA	AGAP009047-PA	F	GO:0003689	DNA clamp loader activity
ASTEI09786-RA	AGAP009047-PA	P	GO:0006260	DNA replication
ASTEI09786-RA	AGAP009047-PA	C	GO:0005663	DNA replication factor C complex
ASTEI09786-RA	AGAP009047-PA	C	GO:0005875	microtubule associated complex
ASTEI09786-RA	AGAP009047-PA	P	GO:0022008	neurogenesis
ASTEI09786-RA	AGAP009047-PA	F	GO:0000166	nucleotide binding
ASTEI09865-RA	AGAP010308-PA	F	GO:0005488	binding
ASTEI098890-RA	AGAP008638-PA	F	GO:0003677	DNA binding
ASTEI098890-RA	AGAP008638-PA	C	GO:0000786	nucleosome
ASTEI098890-RA	AGAP008638-PA	P	GO:0006334	nucleosome assembly
ASTEI098890-RA	AGAP008638-PA	C	GO:0005634	nucleus
ASTEI09947-RA	AGAP001130-PA	C	GO:0005737	cytoplasm
ASTEI09947-RA	AGAP001130-PA	P	GO:0007616	long-term memory
ASTEI09947-RA	AGAP001130-PA	C	GO:0043005	neuron projection
ASTEI09947-RA	AGAP001130-PA	C	GO:0005654	nucleoplasm
ASTEI09947-RA	AGAP001130-PA	F	GO:0004652	polynucleotide adenylyltransferase activity
ASTEI09948-RA	AGAP001132-PA	F	GO:0003676	nucleic acid binding
ASTEI09948-RA	AGAP001132-PA	C	GO:0005634	nucleus
ASTEI09948-RA	AGAP001132-PA	F	GO:0008270	zinc ion binding
ASTEI10008-RA	AGAP011622-PA	P	GO:0007143	female meiosis
ASTEI10008-RA	AGAP011622-PA	F	GO:0005515	protein binding
ASTEI10027-RA	AGAP006702-PA	C	GO:0071013	catalytic step 2 spliceosome
ASTEI10027-RA	AGAP006702-PA	C	GO:0000932	cytoplasmic mRNA processing body
ASTEI10027-RA	AGAP006702-PA	P	GO:0051236	establishment of RNA localization
ASTEI10027-RA	AGAP006702-PA	P	GO:0035195	gene silencing by miRNA
ASTEI10027-RA	AGAP006702-PA	P	GO:0007052	mitotic spindle organization
ASTEI10027-RA	AGAP006702-PA	F	GO:0003730	mRNA 3'-UTR binding
ASTEI10027-RA	AGAP006702-PA	P	GO:0000398	mRNA splicing, via spliceosome
ASTEI10027-RA	AGAP006702-PA	F	GO:0017022	myosin binding
ASTEI10027-RA	AGAP006702-PA	P	GO:0017148	negative regulation of translation
ASTEI10027-RA	AGAP006702-PA	P	GO:0007274	neuromuscular synaptic transmission
ASTEI10027-RA	AGAP006702-PA	P	GO:0000184	nuclear-transcribed mRNA catabolic process, nonsense-mediated decay
ASTEI10027-RA	AGAP006702-PA	P	GO:0000289	nuclear-transcribed mRNA poly(A) tail shortening
ASTEI10027-RA	AGAP006702-PA	F	GO:0016773	phosphotransferase activity, alcohol group as acceptor
ASTEI10027-RA	AGAP006702-PA	C	GO:0071011	precatalytic spliceosome
ASTEI10027-RA	AGAP006702-PA	P	GO:0043488	regulation of mRNA stability
ASTEI10027-RA	AGAP006702-PA	P	GO:0016246	RNA interference
ASTEI10027-RA	AGAP006702-PA	C	GO:0030532	small nuclear ribonucleoprotein complex
ASTEI10027-RA	AGAP006702-PA	P	GO:0050808	synapse organization
ASTEI10027-RA	AGAP006702-PA	P	GO:0048489	synaptic vesicle transport
ASTEI10027-RA	AGAP006702-PA	F	GO:0000900	translation repressor activity, nucleic acid binding
ASTEI10151-RA	AGAP006446-PA	F	GO:0046872	metal ion binding
ASTEI10151-RA	AGAP006446-PA	F	GO:0003676	nucleic acid binding
ASTEI10151-RA	AGAP006446-PA	P	GO:0006351	transcription, DNA-dependent
ASTEI10176-RA	AGAP001933-PA	F	GO:0005524	ATP binding
ASTEI10176-RA	AGAP001933-PA	P	GO:0006468	protein phosphorylation
ASTEI10176-RA	AGAP001933-PA	F	GO:0004674	protein serine/threonine kinase activity
ASTEI10191-RA	AGAP005297-PA	P	GO:0048749	compound eye development
ASTEI10191-RA	AGAP005297-PA	P	GO:0007113	endomitotic cell cycle
ASTEI10191-RA	AGAP005297-PA	P	GO:0045787	positive regulation of cell cycle
ASTEI10191-RA	AGAP005297-PA	F	GO:0005515	protein binding
ASTEI10191-RA	AGAP005297-PA	P	GO:0031647	regulation of protein stability
ASTEI10191-RA	AGAP005297-PA	C	GO:0019005	SCF ubiquitin ligase complex
ASTEI10191-RA	AGAP005297-PA	P	GO:0006511	ubiquitin-dependent protein catabolic process
ASTEI10191-RA	AGAP005297-PA	P	GO:0035220	wing disc development
ASTEI10211-RA	AGAP005271-PA	P	GO:0006281	DNA repair
ASTEI10211-RA	AGAP005271-PA	C	GO:0043240	Fanconi anaemia nuclear complex
ASTEI10211-RA	AGAP005271-PA	F	GO:0005515	protein binding
ASTEI10211-RA	AGAP005271-PA	P	GO:0016567	protein ubiquitination
ASTEI10211-RA	AGAP005271-PA	F	GO:0004842	ubiquitin-protein ligase activity
ASTEI10211-RA	AGAP005271-PA	F	GO:0008270	zinc ion binding
ASTEI10227-RA	AGAP003737-PA	P	GO:0022008	neurogenesis
ASTEI10227-RA	AGAP003737-PA	F	GO:0003676	nucleic acid binding
ASTEI10227-RA	AGAP003737-PA	F	GO:0000166	nucleotide binding
ASTEI10231-RA	AGAP003740-PA	F	GO:0000166	nucleotide binding
ASTEI10233-RA	AGAP003743-PA	P	GO:0051297	centrosome organization
ASTEI10233-RA	AGAP003743-PA	C	GO:0070652	HAUS complex
ASTEI10233-RA	AGAP003743-PA	P	GO:0051225	spindle assembly
ASTEI10341-RA	AGAP011458-PA	P	GO:0048477	oogenesis
ASTEI10341-RA	AGAP011458-PA	C	GO:0043186	P granule
ASTEI10341-RA	AGAP011458-PA	P	GO:0034587	piRNA metabolic process
ASTEI10341-RA	AGAP011458-PA	F	GO:0005515	protein binding
ASTEI10341-RA	AGAP011458-PA	P	GO:0006457	protein folding
ASTEI10341-RA	AGAP011458-PA	C	GO:0070725	Yb body
ASTEI10365-RA	hypothetical protein AND_010463	C	GO:0005813	centrosome
ASTEI10365-RA	hypothetical protein AND_010463	C	GO:0044450	microtubule organizing center part
ASTEI10365-RA	hypothetical protein AND_010463	P	GO:0007051	spindle organization
ASTEI10374-RA	AGAP005732-PA	C	GO:0044430	cytoskeletal part
ASTEI10374-RA	AGAP005732-PA	C	GO:0015630	microtubule cytoskeleton
ASTEI10374-RA	AGAP005732-PA	C	GO:0043234	protein complex
ASTEI10473-RA	vasa-like protein	F	GO:0005524	ATP binding
ASTEI10473-RA	vasa-like protein	F	GO:0008026	ATP-dependent helicase activity
ASTEI10473-RA	vasa-like protein	F	GO:0003676	nucleic acid binding
ASTEI10566-RA	AGAP000924-PA	F	GO:0003676	nucleic acid binding
ASTEI10566-RA	AGAP000924-PA	F	GO:0000166	nucleotide binding
ASTEI10826-RA	AGAP000159-PA	F	GO:0005524	ATP binding
ASTEI10826-RA	AGAP000159-PA	C	GO:0005871	kinesin complex
ASTEI10826-RA	AGAP000159-PA	C	GO:0005874	microtubule
ASTEI10826-RA	AGAP000159-PA	F	GO:0008017	microtubule binding
ASTEI10826-RA	AGAP000159-PA	F	GO:0003777	microtubule motor activity
ASTEI10826-RA	AGAP000159-PA	P	GO:0007018	microtubule-based movement
ASTEI10936-RA	AGAP004957-PA	F	GO:0005524	ATP binding
ASTEI10936-RA	AGAP004957-PA	P	GO:0008283	cell proliferation
ASTEI10936-RA	AGAP004957-PA	F	GO:0003682	chromatin binding
ASTEI10936-RA	AGAP004957-PA	P	GO:0006277	DNA amplification
ASTEI10936-RA	AGAP004957-PA	F	GO:0003677	DNA binding
ASTEI10936-RA	AGAP004957-PA	P	GO:0006270	DNA replication initiation
ASTEI10936-RA	AGAP004957-PA	P	GO:0022008	neurogenesis
ASTEI10936-RA	AGAP004957-PA	C	GO:0005664	nuclear origin of replication recognition complex
ASTEI10936-RA	AGAP004957-PA	F	GO:0017111	nucleoside-triphosphatase activity
ASTEI10956-RA	conserved hypothetical protein	F	GO:0003677	DNA binding
ASTEI10956-RA	conserved hypothetical protein	F	GO:0004518	nuclease activity
ASTEI11140-RA	AGAP002669-PA	F	GO:0035312	5'-3' exodeoxyribonuclease activity
ASTEI11140-RA	AGAP002669-PA	P	GO:0006284	base-excision repair
ASTEI11140-RA	AGAP002669-PA	F	GO:0003684	damaged DNA binding
ASTEI11140-RA	AGAP002669-PA	P	GO:0000737	DNA catabolic process, endonucleolytic
ASTEI11140-RA	AGAP002669-PA	P	GO:0000738	DNA catabolic process, exonucleolytic
ASTEI11140-RA	AGAP002669-PA	P	GO:0006302	double-strand break repair
ASTEI11140-RA	AGAP002669-PA	F	GO:0008311	double-stranded DNA 3'-5' exodeoxyribonuclease activity
ASTEI11140-RA	AGAP002669-PA	F	GO:0048256	flap endonuclease activity
ASTEI11140-RA	AGAP002669-PA	C	GO:0005634	nucleus
ASTEI11140-RA	AGAP002669-PA	F	GO:0008310	single-stranded DNA 3'-5' exodeoxyribonuclease activity
ASTEI11140-RA	AGAP002669-PA	F	GO:0000014	single-stranded DNA endodeoxyribonuclease activity
ASTEI11166-RA	AGAP012951-PA	F	GO:0005234	extracellular-glutamate-gated ion channel activity
ASTEI11166-RA	AGAP012951-PA	F	GO:0004970	ionotropic glutamate receptor activity
ASTEI11166-RA	AGAP012951-PA	C	GO:0016020	membrane
ASTEI11166-RA	AGAP012951-PA	P	GO:0050896	response to stimulus
ASTEI11192-RA	DEAD box ATP-dependent RNA helicase	F	GO:0005524	ATP binding
ASTEI11192-RA	DEAD box ATP-dependent RNA helicase	F	GO:0004004	ATP-dependent RNA helicase activity
ASTEI11192-RA	DEAD box ATP-dependent RNA helicase	F	GO:0003729	mRNA binding
ASTEI11235-RA	AGAP005014-PA	F	GO:0005515	protein binding
ASTEI11420-RA	AGAP004962-PA	P	GO:0008608	attachment of spindle microtubules to kinetochore
ASTEI11420-RA	AGAP004962-PA	C	GO:0000775	chromosome, centromeric region
ASTEI11420-RA	AGAP004962-PA	F	GO:0016538	cyclin-dependent protein serine/threonine kinase regulator activity
ASTEI11420-RA	AGAP004962-PA	P	GO:0001700	embryonic development via the syncytial blastoderm
ASTEI11420-RA	AGAP004962-PA	P	GO:0000086	G2/M transition of mitotic cell cycle
ASTEI11420-RA	AGAP004962-PA	P	GO:0000092	mitotic anaphase B
ASTEI11420-RA	AGAP004962-PA	P	GO:0007079	mitotic chromosome movement towards spindle pole
ASTEI11420-RA	AGAP004962-PA	P	GO:0000281	mitotic cytokinesis
ASTEI11420-RA	AGAP004962-PA	C	GO:0019908	nuclear cyclin-dependent protein kinase holoenzyme complex
ASTEI11420-RA	AGAP004962-PA	C	GO:0045495	pole plasm
ASTEI11420-RA	AGAP004962-PA	F	GO:0019901	protein kinase binding
ASTEI11420-RA	AGAP004962-PA	P	GO:0035561	regulation of chromatin binding
ASTEI11420-RA	AGAP004962-PA	P	GO:0000079	regulation of cyclin-dependent protein serine/threonine kinase activity
ASTEI11420-RA	AGAP004962-PA	P	GO:0006974	response to DNA damage stimulus
ASTEI11420-RA	AGAP004962-PA	C	GO:0051233	spindle midzone
ASTEI11420-RA	AGAP004962-PA	P	GO:0035186	syncytial blastoderm mitotic cell cycle
ASTEI11553-RA	AGAP010332-PA	C	GO:0005634	nucleus
ASTEI11553-RA	AGAP010332-PA	F	GO:0008270	zinc ion binding
